# Supplementary material for: Social media addiction and emotions during the disaster recovery period—The moderating role of post-COVID timing
Source: PLoS One. 2022 Oct 20;17(10):e0274898. doi: 10.1371/journal.pone.0274898 (PMC9584413; doi:10.1371/journal.pone.0274898)
Supplement: S1 File — (ZIP) [file pone.0274898.s001.zip]

Archive with 25 entries (25 files):
- Copy of Dewan - Covid/.meta
- Copy of Dewan - Covid/1 Sep and Oct Final - W1,3,5 - Decided to use the full one.txt.meta
- Copy of Dewan - Covid/1 Sep and Oct Final.txt.aggregated
- Copy of Dewan - Covid/1 Sep and Oct Final.txt.meta
- Copy of Dewan - Covid/11 Sep and Oct Final.txt.aggregated
- Copy of Dewan - Covid/11 Sep and Oct Final.txt.meta
- Copy of Dewan - Covid/1A Physical issues - SM hours as mediator - 3 physical issues - no moderator.splsm
- Copy of Dewan - Covid/1A Physical issues - SM hours as mediator - 3 physical issues - no moderator.splsm.meta
- Copy of Dewan - Covid/1A Physical issues - SM hours as mediator - 3 physical issues.splsm
- Copy of Dewan - Covid/1A Physical issues - SM hours as mediator - 3 physical issues.splsm.meta
- Copy of Dewan - Covid/1A Physical issues - SM hours as mediator no moderator.splsm
- Copy of Dewan - Covid/1A Physical issues - SM hours as mediator no moderator.splsm.meta
- Copy of Dewan - Covid/1A Physical issues - SM hours as mediator.splsm
- Copy of Dewan - Covid/1A Physical issues - SM hours as mediator.splsm.meta
- Copy of Dewan - Covid/3 weeks data.txt.meta
- Copy of Dewan - Covid/4 weeks data.txt.aggregated
- Copy of Dewan - Covid/4 weeks data.txt.meta
- Copy of Dewan - Covid/A Physical issues - SM hours as mediator - no SM hours direct.splsm
- Copy of Dewan - Covid/A Physical issues - SM hours as mediator - no SM hours direct.splsm.meta
- Copy of Dewan - Covid/A Physical issues - SM hours as mediator - no SM hours.splsm
- Copy of Dewan - Covid/A Physical issues - SM hours as mediator - no SM hours.splsm.meta
- Copy of Dewan - Covid/Extensive use of Online Activities During COVID-19_ Effects on Physical and Mental Health of Bangladeshi People_240121.txt.aggregated
- Copy of Dewan - Covid/Extensive use of Online Activities During COVID-19_ Effects on Physical and Mental Health of Bangladeshi People_240121.txt.meta
- Copy of Dewan - Covid/Full Final.txt.aggregated
- Copy of Dewan - Covid/Full Final.txt.meta
