# Supplementary material for: Social media addiction and emotions during the disaster recovery period—The moderating role of post-COVID timing
Source: PLoS One. 2022 Oct 20;17(10):e0274898. doi: 10.1371/journal.pone.0274898 (PMC9584413; doi:10.1371/journal.pone.0274898)
Supplement: S1 File — (ZIP) [file pone.0274898.s001.zip › Copy of Dewan - Covid/1 Sep and Oct Final - W1,3,5 - Decided to use the full one.txt.meta]

<DataFileSettings locked="false" separator="COMMA" missingValue="null" escapeSign="NONE" locale="EN">
   <groupModel>
      <groupDefinition name="GROUP_Week(1.0)" hits="631" logic="AND">
         <term operator="EQUALS" leftTerm="1.0" name="Week"/>
         <id>a1c9d577-8f98-4abb-bbe5-7e92fa41c7ab</id>
      </groupDefinition>
      <groupDefinition name="GROUP_Week(3.0)" hits="674" logic="AND">
         <term operator="EQUALS" leftTerm="3.0" name="Week"/>
         <id>657cd416-5a38-48a0-974c-1078c083f6c5</id>
      </groupDefinition>
      <groupDefinition name="GROUP_Week(5.0)" hits="665" logic="AND">
         <term operator="EQUALS" leftTerm="5.0" name="Week"/>
         <id>5caadbfc-0b16-47a7-99d8-42007483bd58</id>
      </groupDefinition>
   </groupModel>
   <text></text>
   <active>false</active>
</DataFileSettings>
