# Supplementary material for: Social media addiction and emotions during the disaster recovery period—The moderating role of post-COVID timing
Source: PLoS One. 2022 Oct 20;17(10):e0274898. doi: 10.1371/journal.pone.0274898 (PMC9584413; doi:10.1371/journal.pone.0274898)
Supplement: S1 File — (ZIP) [file pone.0274898.s001.zip › Copy of Dewan - Covid/11 Sep and Oct Final.txt.aggregated]

<dataInformation numberOfIndicators="61" numberOfCases="2926" numberOfMissingValues="5152">
   <indicatorInformation index="0" name="﻿Month" mean="2.2747778537252223" kurtosis="-0.9814350865384895" skewNess="1.0095722947699097" median="2.0" standardDeviation="0.44640226794605625" numberOfRecords="2926" numberOfMissingValues="0" lowestValue="2.0" highestValue="3.0" numberOfStrings="0">
      <string>2.0</string>
      <string>3.0</string>
      <errors class="java.util.ArrayList"/>
   </indicatorInformation>
   <indicatorInformation index="1" name="Week" mean="3.2959671907040327" kurtosis="-1.306061107050376" skewNess="0.08945591174615015" median="3.0" standardDeviation="1.704372208478618" numberOfRecords="2926" numberOfMissingValues="0" lowestValue="1.0" highestValue="6.0" numberOfStrings="0">
      <string>1.0</string>
      <string>2.0</string>
      <string>3.0</string>
      <string>4.0</string>
      <string>5.0</string>
      <string>6.0</string>
      <errors class="java.util.ArrayList"/>
   </indicatorInformation>
   <indicatorInformation index="2" name="Day" mean="12.982228298017771" kurtosis="-0.7891673286078476" skewNess="0.6165834955161789" median="10.0" standardDeviation="8.457264121989038" numberOfRecords="2926" numberOfMissingValues="0" lowestValue="0.0" highestValue="30.0" numberOfStrings="0">
      <string>30.0</string>
      <string>24.0</string>
      <string>23.0</string>
      <string>22.0</string>
      <string>21.0</string>
      <string>20.0</string>
      <string>29.0</string>
      <string>16.0</string>
      <string>15.0</string>
      <string>0.0</string>
      <string>14.0</string>
      <string>13.0</string>
      <string>1.0</string>
      <string>2.0</string>
      <string>12.0</string>
      <string>3.0</string>
      <string>11.0</string>
      <string>4.0</string>
      <string>10.0</string>
      <string>5.0</string>
      <string>6.0</string>
      <string>7.0</string>
      <string>8.0</string>
      <string>9.0</string>
      <string>19.0</string>
      <string>18.0</string>
      <string>17.0</string>
      <errors class="java.util.ArrayList"/>
   </indicatorInformation>
   <indicatorInformation index="3" name="Timestamp" mean="-1.0" kurtosis="-1.0" skewNess="-1.0" median="-1.0" standardDeviation="-1.0" numberOfRecords="11" numberOfMissingValues="1" lowestValue="-1.0" highestValue="-1.0" numberOfStrings="10">
      <string>9/17/2020</string>
      <string>10/3/2020</string>
      <string>9/11/2020</string>
      <string>10/9/2020</string>
      <string>10/6/2020</string>
      <string>9/30/2020</string>
      <string>9/29/2020</string>
      <string>9/7/2020</string>
      <string>10/7/2020</string>
      <string>9/4/2020</string>
      <string>9/14/2020</string>
      <string>9/22/2020</string>
      <string>10/10/2020</string>
      <string>9/21/2020</string>
      <string>9/24/2020</string>
      <string>10/4/2020</string>
      <string>9/2/2020</string>
      <string>9/16/2020</string>
      <string>9/13/2020</string>
      <string>9/5/2020</string>
      <string>10/1/2020</string>
      <string>9/8/2020</string>
      <string>9/18/2020</string>
      <string>9/10/2020</string>
      <string>9/6/2020</string>
      <string>10/8/2020</string>
      <string>9/9/2020</string>
      <string>9/12/2020</string>
      <string>9/3/2020</string>
      <string>9/15/2020</string>
      <string>10/5/2020</string>
      <string>9/23/2020</string>
      <string>9/20/2020</string>
      <string>9/19/2020</string>
      <string>10/2/2020</string>
      <errors class="java.util.ArrayList">
         <string>Can&apos;t read &apos;9/2/2020&apos; on line 1.</string>
         <string>Can&apos;t read &apos;9/2/2020&apos; on line 2.</string>
         <string>Can&apos;t read &apos;9/2/2020&apos; on line 3.</string>
         <string>Can&apos;t read &apos;9/2/2020&apos; on line 4.</string>
         <string>Can&apos;t read &apos;9/2/2020&apos; on line 5.</string>
         <string>Can&apos;t read &apos;9/2/2020&apos; on line 6.</string>
         <string>Can&apos;t read &apos;9/2/2020&apos; on line 7.</string>
         <string>Can&apos;t read &apos;9/2/2020&apos; on line 8.</string>
         <string>Can&apos;t read &apos;9/2/2020&apos; on line 9.</string>
         <string>Can&apos;t read &apos;9/2/2020&apos; on line 10.</string>
      </errors>
   </indicatorInformation>
   <indicatorInformation index="4" name="Consent" mean="-1.0" kurtosis="-1.0" skewNess="-1.0" median="-1.0" standardDeviation="-1.0" numberOfRecords="10" numberOfMissingValues="0" lowestValue="-1.0" highestValue="-1.0" numberOfStrings="10">
      <string>I give my consent to take part in this study.</string>
      <errors class="java.util.ArrayList">
         <string>Can&apos;t read &apos;I give my consent to take part in this study.&apos; on line 1.</string>
         <string>Can&apos;t read &apos;I give my consent to take part in this study.&apos; on line 2.</string>
         <string>Can&apos;t read &apos;I give my consent to take part in this study.&apos; on line 3.</string>
         <string>Can&apos;t read &apos;I give my consent to take part in this study.&apos; on line 4.</string>
         <string>Can&apos;t read &apos;I give my consent to take part in this study.&apos; on line 5.</string>
         <string>Can&apos;t read &apos;I give my consent to take part in this study.&apos; on line 6.</string>
         <string>Can&apos;t read &apos;I give my consent to take part in this study.&apos; on line 7.</string>
         <string>Can&apos;t read &apos;I give my consent to take part in this study.&apos; on line 8.</string>
         <string>Can&apos;t read &apos;I give my consent to take part in this study.&apos; on line 9.</string>
         <string>Can&apos;t read &apos;I give my consent to take part in this study.&apos; on line 10.</string>
      </errors>
   </indicatorInformation>
   <indicatorInformation index="5" name="ID" mean="2.4618782525961537E9" kurtosis="282.1955257516344" skewNess="16.441423695830053" median="1.761896832E9" standardDeviation="9.400915743152618E9" numberOfRecords="2926" numberOfMissingValues="2352" lowestValue="1.9665578E7" highestValue="1.77876535681E11" numberOfStrings="2">
      <errors class="java.util.ArrayList">
         <string>Can&apos;t read &apos;Billalkha@gmail.com&apos; on line 226.</string>
         <string>Can&apos;t read &apos;01357-568974&apos; on line 1923.</string>
      </errors>
   </indicatorInformation>
   <indicatorInformation index="6" name="q1" mean="1.3928082191780822" kurtosis="-1.8083432108254278" skewNess="0.43919910063378265" median="1.0" standardDeviation="0.4883747762981069" numberOfRecords="2926" numberOfMissingValues="6" lowestValue="1.0" highestValue="2.0" numberOfStrings="0">
      <string>1.0</string>
      <string>2.0</string>
      <errors class="java.util.ArrayList"/>
   </indicatorInformation>
   <indicatorInformation index="7" name="q2" mean="4.247087045921864" kurtosis="1.508201378492775" skewNess="-0.4931908032719988" median="4.0" standardDeviation="0.8354816302300097" numberOfRecords="2926" numberOfMissingValues="8" lowestValue="1.0" highestValue="7.0" numberOfStrings="0">
      <string>1.0</string>
      <string>2.0</string>
      <string>3.0</string>
      <string>4.0</string>
      <string>5.0</string>
      <string>6.0</string>
      <string>7.0</string>
      <errors class="java.util.ArrayList"/>
   </indicatorInformation>
   <indicatorInformation index="8" name="q3" mean="33.23615857826384" kurtosis="2.928783251020901" skewNess="0.9919677732208347" median="30.0" standardDeviation="6.70213375451714" numberOfRecords="2926" numberOfMissingValues="0" lowestValue="17.0" highestValue="65.0" numberOfStrings="0">
      <string>50.0</string>
      <string>52.0</string>
      <string>30.0</string>
      <string>27.0</string>
      <string>26.0</string>
      <string>25.0</string>
      <string>24.0</string>
      <string>23.0</string>
      <string>22.0</string>
      <string>21.0</string>
      <string>20.0</string>
      <string>42.0</string>
      <string>65.0</string>
      <string>43.0</string>
      <string>64.0</string>
      <string>44.0</string>
      <string>45.0</string>
      <string>46.0</string>
      <string>47.0</string>
      <string>29.0</string>
      <string>48.0</string>
      <string>28.0</string>
      <string>49.0</string>
      <string>40.0</string>
      <string>63.0</string>
      <string>41.0</string>
      <string>39.0</string>
      <string>36.0</string>
      <string>35.0</string>
      <string>34.0</string>
      <string>33.0</string>
      <string>32.0</string>
      <string>31.0</string>
      <string>53.0</string>
      <string>54.0</string>
      <string>55.0</string>
      <string>56.0</string>
      <string>57.0</string>
      <string>19.0</string>
      <string>37.0</string>
      <string>18.0</string>
      <string>38.0</string>
      <string>17.0</string>
      <errors class="java.util.ArrayList"/>
   </indicatorInformation>
   <indicatorInformation index="9" name="q4" mean="2.6657552973342447" kurtosis="1.3846462313506196" skewNess="1.5579598171410913" median="2.0" standardDeviation="2.3585846660794774" numberOfRecords="2926" numberOfMissingValues="0" lowestValue="1.0" highestValue="11.0" numberOfStrings="0">
      <string>1.0</string>
      <string>2.0</string>
      <string>3.0</string>
      <string>11.0</string>
      <string>10.0</string>
      <string>4.0</string>
      <string>5.0</string>
      <string>6.0</string>
      <string>7.0</string>
      <string>8.0</string>
      <string>9.0</string>
      <errors class="java.util.ArrayList"/>
   </indicatorInformation>
   <indicatorInformation index="10" name="q5" mean="1.7898154477101846" kurtosis="0.025936320289303705" skewNess="-1.4233478350277262" median="2.0" standardDeviation="0.40743957376345424" numberOfRecords="2926" numberOfMissingValues="0" lowestValue="1.0" highestValue="2.0" numberOfStrings="0">
      <string>1.0</string>
      <string>2.0</string>
      <errors class="java.util.ArrayList"/>
   </indicatorInformation>
   <indicatorInformation index="11" name="q6" mean="7.144224196855776" kurtosis="0.6619066259183932" skewNess="-0.9179033905903011" median="7.0" standardDeviation="1.8908291632099579" numberOfRecords="2926" numberOfMissingValues="0" lowestValue="1.0" highestValue="11.0" numberOfStrings="0">
      <string>1.0</string>
      <string>2.0</string>
      <string>3.0</string>
      <string>11.0</string>
      <string>4.0</string>
      <string>10.0</string>
      <string>5.0</string>
      <string>6.0</string>
      <string>7.0</string>
      <string>8.0</string>
      <string>9.0</string>
      <errors class="java.util.ArrayList"/>
   </indicatorInformation>
   <indicatorInformation index="12" name="q7" mean="3.7491455912508544" kurtosis="0.3466938590439024" skewNess="0.9565861720875889" median="3.0" standardDeviation="1.6856388360816827" numberOfRecords="2926" numberOfMissingValues="0" lowestValue="1.0" highestValue="8.0" numberOfStrings="0">
      <string>1.0</string>
      <string>2.0</string>
      <string>3.0</string>
      <string>4.0</string>
      <string>5.0</string>
      <string>6.0</string>
      <string>7.0</string>
      <string>8.0</string>
      <errors class="java.util.ArrayList"/>
   </indicatorInformation>
   <indicatorInformation index="13" name="q8" mean="1.9111414900888586" kurtosis="5.464338877746919" skewNess="0.12692767250333528" median="2.0" standardDeviation="0.4283593410035365" numberOfRecords="2926" numberOfMissingValues="0" lowestValue="1.0" highestValue="4.0" numberOfStrings="0">
      <string>1.0</string>
      <string>2.0</string>
      <string>3.0</string>
      <string>4.0</string>
      <errors class="java.util.ArrayList"/>
   </indicatorInformation>
   <indicatorInformation index="14" name="q9" mean="5.723855092276145" kurtosis="-0.10674591472992523" skewNess="-1.0885981746947433" median="7.0" standardDeviation="1.7319398046301473" numberOfRecords="2926" numberOfMissingValues="0" lowestValue="1.0" highestValue="7.0" numberOfStrings="0">
      <string>1.0</string>
      <string>2.0</string>
      <string>3.0</string>
      <string>4.0</string>
      <string>5.0</string>
      <string>6.0</string>
      <string>7.0</string>
      <errors class="java.util.ArrayList"/>
   </indicatorInformation>
   <indicatorInformation index="15" name="q10_1" mean="4.836637047163363" kurtosis="-1.5786498329377256" skewNess="-0.5255634828680614" median="7.0" standardDeviation="2.605656113692742" numberOfRecords="2926" numberOfMissingValues="0" lowestValue="1.0" highestValue="8.0" numberOfStrings="0">
      <string>1.0</string>
      <string>2.0</string>
      <string>3.0</string>
      <string>4.0</string>
      <string>5.0</string>
      <string>6.0</string>
      <string>7.0</string>
      <string>8.0</string>
      <errors class="java.util.ArrayList"/>
   </indicatorInformation>
   <indicatorInformation index="16" name="q10_2" mean="2.5181134654818864" kurtosis="2.601080176370383" skewNess="-0.08078081662406512" median="3.0" standardDeviation="0.8173068126168519" numberOfRecords="2926" numberOfMissingValues="0" lowestValue="1.0" highestValue="8.0" numberOfStrings="0">
      <string>1.0</string>
      <string>2.0</string>
      <string>3.0</string>
      <string>4.0</string>
      <string>5.0</string>
      <string>6.0</string>
      <string>7.0</string>
      <string>8.0</string>
      <errors class="java.util.ArrayList"/>
   </indicatorInformation>
   <indicatorInformation index="17" name="q10_3" mean="5.5669856459330145" kurtosis="-1.6498508019922027" skewNess="-0.52466904705799" median="8.0" standardDeviation="3.0838349294303047" numberOfRecords="2926" numberOfMissingValues="0" lowestValue="1.0" highestValue="8.0" numberOfStrings="0">
      <string>1.0</string>
      <string>2.0</string>
      <string>3.0</string>
      <string>4.0</string>
      <string>5.0</string>
      <string>6.0</string>
      <string>7.0</string>
      <string>8.0</string>
      <errors class="java.util.ArrayList"/>
   </indicatorInformation>
   <indicatorInformation index="18" name="q10_4" mean="5.608680792891319" kurtosis="-1.6172858910190664" skewNess="-0.5332085979627822" median="8.0" standardDeviation="3.021394407449295" numberOfRecords="2926" numberOfMissingValues="0" lowestValue="1.0" highestValue="8.0" numberOfStrings="0">
      <string>1.0</string>
      <string>2.0</string>
      <string>3.0</string>
      <string>4.0</string>
      <string>5.0</string>
      <string>6.0</string>
      <string>7.0</string>
      <string>8.0</string>
      <errors class="java.util.ArrayList"/>
   </indicatorInformation>
   <indicatorInformation index="19" name="q10_5" mean="2.707792207792208" kurtosis="2.510048162611959" skewNess="0.9694568623216514" median="3.0" standardDeviation="1.1614628768233044" numberOfRecords="2926" numberOfMissingValues="0" lowestValue="1.0" highestValue="8.0" numberOfStrings="0">
      <string>1.0</string>
      <string>2.0</string>
      <string>3.0</string>
      <string>4.0</string>
      <string>5.0</string>
      <string>6.0</string>
      <string>7.0</string>
      <string>8.0</string>
      <errors class="java.util.ArrayList"/>
   </indicatorInformation>
   <indicatorInformation index="20" name="q10_6" mean="3.822624743677375" kurtosis="-1.2180793731218984" skewNess="-0.4941697663094441" median="5.0" standardDeviation="1.7659479592543064" numberOfRecords="2926" numberOfMissingValues="0" lowestValue="1.0" highestValue="8.0" numberOfStrings="0">
      <string>1.0</string>
      <string>2.0</string>
      <string>3.0</string>
      <string>4.0</string>
      <string>5.0</string>
      <string>6.0</string>
      <string>7.0</string>
      <string>8.0</string>
      <errors class="java.util.ArrayList"/>
   </indicatorInformation>
   <indicatorInformation index="21" name="q11_1" mean="1.2194121667805877" kurtosis="-0.15950433988730062" skewNess="1.3566890406537842" median="1.0" standardDeviation="0.4138483633521285" numberOfRecords="2926" numberOfMissingValues="0" lowestValue="1.0" highestValue="2.0" numberOfStrings="0">
      <string>1.0</string>
      <string>2.0</string>
      <errors class="java.util.ArrayList"/>
   </indicatorInformation>
   <indicatorInformation index="22" name="q11_2" mean="1.2409432672590568" kurtosis="-0.5310780074063883" skewNess="1.2121408607106077" median="1.0" standardDeviation="0.42765594725384976" numberOfRecords="2926" numberOfMissingValues="0" lowestValue="1.0" highestValue="2.0" numberOfStrings="0">
      <string>1.0</string>
      <string>2.0</string>
      <errors class="java.util.ArrayList"/>
   </indicatorInformation>
   <indicatorInformation index="23" name="q11_3" mean="1.1367053998632946" kurtosis="2.479638230197846" skewNess="2.1161152609184204" median="1.0" standardDeviation="0.3435360730862355" numberOfRecords="2926" numberOfMissingValues="0" lowestValue="1.0" highestValue="2.0" numberOfStrings="0">
      <string>1.0</string>
      <string>2.0</string>
      <errors class="java.util.ArrayList"/>
   </indicatorInformation>
   <indicatorInformation index="24" name="q11_4" mean="1.1599453178400547" kurtosis="1.4470569039992478" skewNess="1.8563588738909529" median="1.0" standardDeviation="0.36655533435089793" numberOfRecords="2926" numberOfMissingValues="0" lowestValue="1.0" highestValue="2.0" numberOfStrings="0">
      <string>1.0</string>
      <string>2.0</string>
      <errors class="java.util.ArrayList"/>
   </indicatorInformation>
   <indicatorInformation index="25" name="q11_5" mean="1.2293233082706767" kurtosis="-0.3403146637352168" skewNess="1.288378212307686" median="1.0" standardDeviation="0.4203975839065549" numberOfRecords="2926" numberOfMissingValues="0" lowestValue="1.0" highestValue="2.0" numberOfStrings="0">
      <string>1.0</string>
      <string>2.0</string>
      <errors class="java.util.ArrayList"/>
   </indicatorInformation>
   <indicatorInformation index="26" name="q11_6" mean="1.21120984278879" kurtosis="0.00444961016691936" skewNess="1.4157849540472336" median="1.0" standardDeviation="0.4081669328815414" numberOfRecords="2926" numberOfMissingValues="0" lowestValue="1.0" highestValue="2.0" numberOfStrings="0">
      <string>1.0</string>
      <string>2.0</string>
      <errors class="java.util.ArrayList"/>
   </indicatorInformation>
   <indicatorInformation index="27" name="q11_7" mean="1.771701982228298" kurtosis="-0.32242427539175456" skewNess="-1.2952978721999944" median="2.0" standardDeviation="0.41973567021783315" numberOfRecords="2926" numberOfMissingValues="0" lowestValue="1.0" highestValue="2.0" numberOfStrings="0">
      <string>1.0</string>
      <string>2.0</string>
      <errors class="java.util.ArrayList"/>
   </indicatorInformation>
   <indicatorInformation index="28" name="q11_8" mean="1.8021189336978811" kurtosis="0.30280557181271117" skewNess="-1.5174317326815745" median="2.0" standardDeviation="0.3984019953530044" numberOfRecords="2926" numberOfMissingValues="0" lowestValue="1.0" highestValue="2.0" numberOfStrings="0">
      <string>1.0</string>
      <string>2.0</string>
      <errors class="java.util.ArrayList"/>
   </indicatorInformation>
   <indicatorInformation index="29" name="q11_9" mean="1.7898154477101846" kurtosis="0.025936320289303705" skewNess="-1.4233478350277262" median="2.0" standardDeviation="0.40743957376345424" numberOfRecords="2926" numberOfMissingValues="0" lowestValue="1.0" highestValue="2.0" numberOfStrings="0">
      <string>1.0</string>
      <string>2.0</string>
      <errors class="java.util.ArrayList"/>
   </indicatorInformation>
   <indicatorInformation index="30" name="q12_1" mean="0.69377990430622" kurtosis="-1.2931545172528829" skewNess="-0.84126681638459" median="1.0" standardDeviation="0.4609222805279347" numberOfRecords="2926" numberOfMissingValues="0" lowestValue="0.0" highestValue="1.0" numberOfStrings="0">
      <string>0.0</string>
      <string>1.0</string>
      <errors class="java.util.ArrayList"/>
   </indicatorInformation>
   <indicatorInformation index="31" name="q12_2" mean="0.6637047163362952" kurtosis="-1.520275384522029" skewNess="-0.6933716408692264" median="1.0" standardDeviation="0.4724412829646168" numberOfRecords="2926" numberOfMissingValues="0" lowestValue="0.0" highestValue="1.0" numberOfStrings="0">
      <string>0.0</string>
      <string>1.0</string>
      <errors class="java.util.ArrayList"/>
   </indicatorInformation>
   <indicatorInformation index="32" name="q12_3" mean="0.7084757347915243" kurtosis="-1.1582011918993138" skewNess="-0.9179275229778558" median="1.0" standardDeviation="0.45446437484486507" numberOfRecords="2926" numberOfMissingValues="0" lowestValue="0.0" highestValue="1.0" numberOfStrings="0">
      <string>0.0</string>
      <string>1.0</string>
      <errors class="java.util.ArrayList"/>
   </indicatorInformation>
   <indicatorInformation index="33" name="q12_4" mean="0.4381408065618592" kurtosis="-1.9390854299994678" skewNess="0.24948036981819993" median="0.0" standardDeviation="0.49615868448227596" numberOfRecords="2926" numberOfMissingValues="0" lowestValue="0.0" highestValue="1.0" numberOfStrings="0">
      <string>0.0</string>
      <string>1.0</string>
      <errors class="java.util.ArrayList"/>
   </indicatorInformation>
   <indicatorInformation index="34" name="q12_5" mean="0.2532467532467532" kurtosis="-0.7113166649977458" skewNess="1.1354162261613199" median="0.0" standardDeviation="0.43487105585073293" numberOfRecords="2926" numberOfMissingValues="0" lowestValue="0.0" highestValue="1.0" numberOfStrings="0">
      <string>0.0</string>
      <string>1.0</string>
      <errors class="java.util.ArrayList"/>
   </indicatorInformation>
   <indicatorInformation index="35" name="q12_6" mean="0.20539986329460014" kurtosis="0.12931779152361456" skewNess="1.4591880847478043" median="0.0" standardDeviation="0.40399351412264" numberOfRecords="2926" numberOfMissingValues="0" lowestValue="0.0" highestValue="1.0" numberOfStrings="0">
      <string>0.0</string>
      <string>1.0</string>
      <errors class="java.util.ArrayList"/>
   </indicatorInformation>
   <indicatorInformation index="36" name="q12_7" mean="0.5604921394395078" kurtosis="-1.9418482934149353" skewNess="-0.24388415282925394" median="1.0" standardDeviation="0.49632721169207633" numberOfRecords="2926" numberOfMissingValues="0" lowestValue="0.0" highestValue="1.0" numberOfStrings="0">
      <string>0.0</string>
      <string>1.0</string>
      <errors class="java.util.ArrayList"/>
   </indicatorInformation>
   <indicatorInformation index="37" name="q12_8" mean="0.5768967874231032" kurtosis="-1.904300844106565" skewNess="-0.3114502602475659" median="1.0" standardDeviation="0.4940514994249143" numberOfRecords="2926" numberOfMissingValues="0" lowestValue="0.0" highestValue="1.0" numberOfStrings="0">
      <string>0.0</string>
      <string>1.0</string>
      <errors class="java.util.ArrayList"/>
   </indicatorInformation>
   <indicatorInformation index="38" name="q12_9" mean="0.5413533834586466" kurtosis="-1.9737712299237007" skewNess="-0.16606734684047358" median="1.0" standardDeviation="0.4982869631813802" numberOfRecords="2926" numberOfMissingValues="0" lowestValue="0.0" highestValue="1.0" numberOfStrings="0">
      <string>0.0</string>
      <string>1.0</string>
      <errors class="java.util.ArrayList"/>
   </indicatorInformation>
   <indicatorInformation index="39" name="q12_10" mean="0.15413533834586465" kurtosis="1.6749377745505596" skewNess="1.9167142135594781" median="0.0" standardDeviation="0.361078434441702" numberOfRecords="2926" numberOfMissingValues="0" lowestValue="0.0" highestValue="1.0" numberOfStrings="0">
      <string>0.0</string>
      <string>1.0</string>
      <errors class="java.util.ArrayList"/>
   </indicatorInformation>
   <indicatorInformation index="40" name="q12_11" mean="1.0" kurtosis="NaN" skewNess="NaN" median="1.0" standardDeviation="0.0" numberOfRecords="2926" numberOfMissingValues="2561" lowestValue="1.0" highestValue="1.0" numberOfStrings="0">
      <string>1.0</string>
      <errors class="java.util.ArrayList"/>
   </indicatorInformation>
   <indicatorInformation index="41" name="q13_1" mean="0.082365003417635" kurtosis="7.245261540239901" skewNess="3.0397877680147065" median="0.0" standardDeviation="0.2749200058737959" numberOfRecords="2926" numberOfMissingValues="0" lowestValue="0.0" highestValue="1.0" numberOfStrings="0">
      <string>0.0</string>
      <string>1.0</string>
      <errors class="java.util.ArrayList"/>
   </indicatorInformation>
   <indicatorInformation index="42" name="q13_2" mean="0.04818865345181134" kurtosis="15.83149148506773" skewNess="4.221453623817098" median="0.0" standardDeviation="0.2141646729278958" numberOfRecords="2926" numberOfMissingValues="0" lowestValue="0.0" highestValue="1.0" numberOfStrings="0">
      <string>0.0</string>
      <string>1.0</string>
      <errors class="java.util.ArrayList"/>
   </indicatorInformation>
   <indicatorInformation index="43" name="q13_3" mean="0.07245386192754613" kurtosis="8.897246656523397" skewNess="3.3001766034807742" median="0.0" standardDeviation="0.25923792126023965" numberOfRecords="2926" numberOfMissingValues="0" lowestValue="0.0" highestValue="1.0" numberOfStrings="0">
      <string>0.0</string>
      <string>1.0</string>
      <errors class="java.util.ArrayList"/>
   </indicatorInformation>
   <indicatorInformation index="44" name="q13_4" mean="0.6749829118250171" kurtosis="-1.4421329916115826" skewNess="-0.7475648552629072" median="1.0" standardDeviation="0.46838123421977346" numberOfRecords="2926" numberOfMissingValues="0" lowestValue="0.0" highestValue="1.0" numberOfStrings="0">
      <string>0.0</string>
      <string>1.0</string>
      <errors class="java.util.ArrayList"/>
   </indicatorInformation>
   <indicatorInformation index="45" name="q13_5" mean="0.6859193438140807" kurtosis="-1.3584775013880166" skewNess="-0.8015307369327654" median="1.0" standardDeviation="0.46414868048475766" numberOfRecords="2926" numberOfMissingValues="0" lowestValue="0.0" highestValue="1.0" numberOfStrings="0">
      <string>0.0</string>
      <string>1.0</string>
      <errors class="java.util.ArrayList"/>
   </indicatorInformation>
   <indicatorInformation index="46" name="q13_6" mean="0.5727956254272044" kurtosis="-1.9145968621519054" skewNess="-0.2944694961637934" median="1.0" standardDeviation="0.49467241374334003" numberOfRecords="2926" numberOfMissingValues="0" lowestValue="0.0" highestValue="1.0" numberOfStrings="0">
      <string>0.0</string>
      <string>1.0</string>
      <errors class="java.util.ArrayList"/>
   </indicatorInformation>
   <indicatorInformation index="47" name="q13_7" mean="0.1302118933697881" kurtosis="2.836389765139841" skewNess="2.1987386118114944" median="0.0" standardDeviation="0.3365364113953244" numberOfRecords="2926" numberOfMissingValues="0" lowestValue="0.0" highestValue="1.0" numberOfStrings="0">
      <string>0.0</string>
      <string>1.0</string>
      <errors class="java.util.ArrayList"/>
   </indicatorInformation>
   <indicatorInformation index="48" name="q13_8" mean="0.15413533834586465" kurtosis="1.6749377745505596" skewNess="1.9167142135594781" median="0.0" standardDeviation="0.361078434441702" numberOfRecords="2926" numberOfMissingValues="0" lowestValue="0.0" highestValue="1.0" numberOfStrings="0">
      <string>0.0</string>
      <string>1.0</string>
      <errors class="java.util.ArrayList"/>
   </indicatorInformation>
   <indicatorInformation index="49" name="q13_9" mean="0.12440191387559808" kurtosis="3.188033082382752" skewNess="2.277247119343008" median="0.0" standardDeviation="0.3300395093010629" numberOfRecords="2926" numberOfMissingValues="0" lowestValue="0.0" highestValue="1.0" numberOfStrings="0">
      <string>0.0</string>
      <string>1.0</string>
      <errors class="java.util.ArrayList"/>
   </indicatorInformation>
   <indicatorInformation index="50" name="q13_10" mean="0.09876965140123035" kurtosis="5.245170341718651" skewNess="2.691019433728669" median="0.0" standardDeviation="0.2983524884483281" numberOfRecords="2926" numberOfMissingValues="0" lowestValue="0.0" highestValue="1.0" numberOfStrings="0">
      <string>0.0</string>
      <string>1.0</string>
      <errors class="java.util.ArrayList"/>
   </indicatorInformation>
   <indicatorInformation index="51" name="q13_11" mean="0.39849624060150374" kurtosis="-1.8291403291439385" skewNess="0.4148619111436339" median="0.0" standardDeviation="0.4895885893563821" numberOfRecords="2926" numberOfMissingValues="0" lowestValue="0.0" highestValue="1.0" numberOfStrings="0">
      <string>0.0</string>
      <string>1.0</string>
      <errors class="java.util.ArrayList"/>
   </indicatorInformation>
   <indicatorInformation index="52" name="q13_12" mean="0.5738209159261791" kurtosis="-1.9120805273578545" skewNess="-0.29870871929340737" median="1.0" standardDeviation="0.4945204468693079" numberOfRecords="2926" numberOfMissingValues="0" lowestValue="0.0" highestValue="1.0" numberOfStrings="0">
      <string>0.0</string>
      <string>1.0</string>
      <errors class="java.util.ArrayList"/>
   </indicatorInformation>
   <indicatorInformation index="53" name="q13_13" mean="0.6831852358168148" kurtosis="-1.3801570074479872" skewNess="-0.7879002695258972" median="1.0" standardDeviation="0.4652345315845955" numberOfRecords="2926" numberOfMissingValues="0" lowestValue="0.0" highestValue="1.0" numberOfStrings="0">
      <string>0.0</string>
      <string>1.0</string>
      <errors class="java.util.ArrayList"/>
   </indicatorInformation>
   <indicatorInformation index="54" name="q13_14" mean="0.7064251537935748" kurtosis="-1.178097798642258" skewNess="-0.9070324859497013" median="1.0" standardDeviation="0.4553994465096537" numberOfRecords="2926" numberOfMissingValues="0" lowestValue="0.0" highestValue="1.0" numberOfStrings="0">
      <string>0.0</string>
      <string>1.0</string>
      <errors class="java.util.ArrayList"/>
   </indicatorInformation>
   <indicatorInformation index="55" name="q13_15" mean="0.10833902939166097" kurtosis="4.361285359221716" skewNess="2.5215679188947733" median="0.0" standardDeviation="0.3108081146014914" numberOfRecords="2926" numberOfMissingValues="0" lowestValue="0.0" highestValue="1.0" numberOfStrings="0">
      <string>0.0</string>
      <string>1.0</string>
      <errors class="java.util.ArrayList"/>
   </indicatorInformation>
   <indicatorInformation index="56" name="q13_16" mean="0.12850307587149692" kurtosis="2.936431179126819" skewNess="2.2213564585707988" median="0.0" standardDeviation="0.33464912275854125" numberOfRecords="2926" numberOfMissingValues="0" lowestValue="0.0" highestValue="1.0" numberOfStrings="0">
      <string>0.0</string>
      <string>1.0</string>
      <errors class="java.util.ArrayList"/>
   </indicatorInformation>
   <indicatorInformation index="57" name="q13_17" mean="0.15516062884483936" kurtosis="1.6334306587560476" skewNess="1.9058632248688114" median="0.0" standardDeviation="0.36205774139122254" numberOfRecords="2926" numberOfMissingValues="0" lowestValue="0.0" highestValue="1.0" numberOfStrings="0">
      <string>0.0</string>
      <string>1.0</string>
      <errors class="java.util.ArrayList"/>
   </indicatorInformation>
   <indicatorInformation index="58" name="q13_18" mean="0.13636363636363635" kurtosis="2.497543755537733" skewNess="2.120338907797287" median="0.0" standardDeviation="0.3431742925123068" numberOfRecords="2926" numberOfMissingValues="0" lowestValue="0.0" highestValue="1.0" numberOfStrings="0">
      <string>0.0</string>
      <string>1.0</string>
      <errors class="java.util.ArrayList"/>
   </indicatorInformation>
   <indicatorInformation index="59" name="q13_19" mean="1.0" kurtosis="NaN" skewNess="NaN" median="1.0" standardDeviation="0.0" numberOfRecords="2926" numberOfMissingValues="2577" lowestValue="1.0" highestValue="1.0" numberOfStrings="0">
      <string>1.0</string>
      <errors class="java.util.ArrayList"/>
   </indicatorInformation>
   <indicatorInformation index="60" name="q3_G" mean="3.148325358851675" kurtosis="0.8826984157565261" skewNess="0.4123734941267271" median="3.0" standardDeviation="0.7187620352960377" numberOfRecords="2926" numberOfMissingValues="0" lowestValue="1.0" highestValue="6.0" numberOfStrings="0">
      <string>1.0</string>
      <string>2.0</string>
      <string>3.0</string>
      <string>4.0</string>
      <string>5.0</string>
      <string>6.0</string>
      <errors class="java.util.ArrayList"/>
   </indicatorInformation>
   <indicatorCorrelations>
      <columns length="58">
         <string>﻿Month</string>
         <string>Week</string>
         <string>Day</string>
         <string>q1</string>
         <string>q2</string>
         <string>q3</string>
         <string>q4</string>
         <string>q5</string>
         <string>q6</string>
         <string>q7</string>
         <string>q8</string>
         <string>q9</string>
         <string>q10_1</string>
         <string>q10_2</string>
         <string>q10_3</string>
         <string>q10_4</string>
         <string>q10_5</string>
         <string>q10_6</string>
         <string>q11_1</string>
         <string>q11_2</string>
         <string>q11_3</string>
         <string>q11_4</string>
         <string>q11_5</string>
         <string>q11_6</string>
         <string>q11_7</string>
         <string>q11_8</string>
         <string>q11_9</string>
         <string>q12_1</string>
         <string>q12_2</string>
         <string>q12_3</string>
         <string>q12_4</string>
         <string>q12_5</string>
         <string>q12_6</string>
         <string>q12_7</string>
         <string>q12_8</string>
         <string>q12_9</string>
         <string>q12_10</string>
         <string>q12_11</string>
         <string>q13_1</string>
         <string>q13_2</string>
         <string>q13_3</string>
         <string>q13_4</string>
         <string>q13_5</string>
         <string>q13_6</string>
         <string>q13_7</string>
         <string>q13_8</string>
         <string>q13_9</string>
         <string>q13_10</string>
         <string>q13_11</string>
         <string>q13_12</string>
         <string>q13_13</string>
         <string>q13_14</string>
         <string>q13_15</string>
         <string>q13_16</string>
         <string>q13_17</string>
         <string>q13_18</string>
         <string>q13_19</string>
         <string>q3_G</string>
      </columns>
      <rows length="58">
         <string>﻿Month</string>
         <string>Week</string>
         <string>Day</string>
         <string>q1</string>
         <string>q2</string>
         <string>q3</string>
         <string>q4</string>
         <string>q5</string>
         <string>q6</string>
         <string>q7</string>
         <string>q8</string>
         <string>q9</string>
         <string>q10_1</string>
         <string>q10_2</string>
         <string>q10_3</string>
         <string>q10_4</string>
         <string>q10_5</string>
         <string>q10_6</string>
         <string>q11_1</string>
         <string>q11_2</string>
         <string>q11_3</string>
         <string>q11_4</string>
         <string>q11_5</string>
         <string>q11_6</string>
         <string>q11_7</string>
         <string>q11_8</string>
         <string>q11_9</string>
         <string>q12_1</string>
         <string>q12_2</string>
         <string>q12_3</string>
         <string>q12_4</string>
         <string>q12_5</string>
         <string>q12_6</string>
         <string>q12_7</string>
         <string>q12_8</string>
         <string>q12_9</string>
         <string>q12_10</string>
         <string>q12_11</string>
         <string>q13_1</string>
         <string>q13_2</string>
         <string>q13_3</string>
         <string>q13_4</string>
         <string>q13_5</string>
         <string>q13_6</string>
         <string>q13_7</string>
         <string>q13_8</string>
         <string>q13_9</string>
         <string>q13_10</string>
         <string>q13_11</string>
         <string>q13_12</string>
         <string>q13_13</string>
         <string>q13_14</string>
         <string>q13_15</string>
         <string>q13_16</string>
         <string>q13_17</string>
         <string>q13_18</string>
         <string>q13_19</string>
         <string>q3_G</string>
      </rows>
      <values length="3364">
         <double>0.9999999999999675</double>
         <double>0.7623028256036049</double>
         <double>-0.5262872784968154</double>
         <double>-0.03113100578973991</double>
         <double>-0.012787581719934885</double>
         <double>-0.011636942351718605</double>
         <double>0.002834643138852541</double>
         <double>0.07889785503857831</double>
         <double>-0.05383389030241121</double>
         <double>0.10659177351217496</double>
         <double>-0.026018696824695525</double>
         <double>0.033162440228100706</double>
         <double>0.05915895293726517</double>
         <double>0.08284132901909587</double>
         <double>0.0633421412847568</double>
         <double>0.0662924199324023</double>
         <double>0.08498944552853578</double>
         <double>0.06659475765559171</double>
         <double>0.03624520102854245</double>
         <double>-0.02813926462893721</double>
         <double>-0.11345921473100565</double>
         <double>-0.0534604298500991</double>
         <double>0.008420978319897913</double>
         <double>-0.022157009429378136</double>
         <double>-0.004465855462239104</double>
         <double>0.0443835101910658</double>
         <double>0.03004280921400841</double>
         <double>0.010299835753308185</double>
         <double>-0.010725487754183275</double>
         <double>0.022549366159302964</double>
         <double>0.2943124319943122</double>
         <double>-0.023961242831510694</double>
         <double>0.020577619152624606</double>
         <double>0.2026322752953892</double>
         <double>0.21876850954083313</double>
         <double>0.2085766139876254</double>
         <double>0.06588878503236571</double>
         <double>0.0</double>
         <double>0.04672475553404694</double>
         <double>-0.056280459300284115</double>
         <double>-7.468925945899623E-4</double>
         <double>0.05608772715053833</double>
         <double>0.05529134529721251</double>
         <double>0.18180973312929435</double>
         <double>0.039378140589728244</double>
         <double>0.03620455620820272</double>
         <double>0.03243151812812076</double>
         <double>0.019474469458179378</double>
         <double>0.3199578569135441</double>
         <double>0.12175943532409086</double>
         <double>0.03738676609296857</double>
         <double>0.06057890055102298</double>
         <double>0.014521842245467863</double>
         <double>0.01757803061938696</double>
         <double>0.006874149417907268</double>
         <double>-0.0014196781351075787</double>
         <double>0.0</double>
         <double>-0.025833911124848473</double>
         <double>0.0</double>
         <double>0.9999999999999782</double>
         <double>0.12941837020348795</double>
         <double>-0.04400589534716143</double>
         <double>0.0383278771844398</double>
         <double>-0.03101151866546848</double>
         <double>0.004204631919479661</double>
         <double>0.10877503977451777</double>
         <double>0.050278300361004793</double>
         <double>-0.02756990956569399</double>
         <double>-0.040748763616406974</double>
         <double>0.06751532816085032</double>
         <double>0.10992993327495354</double>
         <double>0.06754667873503356</double>
         <double>0.0908371588643861</double>
         <double>0.09781752182813026</double>
         <double>0.06923991581847257</double>
         <double>0.08273259671784612</double>
         <double>0.007747168846687673</double>
         <double>-0.05610536015590207</double>
         <double>3.5787965019428927E-4</double>
         <double>-0.03529120928476786</double>
         <double>-0.025563309191027055</double>
         <double>-0.024027072987510396</double>
         <double>0.09588394455933326</double>
         <double>0.09782678920253612</double>
         <double>0.09794772641266154</double>
         <double>0.07403871993461927</double>
         <double>0.038297692614234276</double>
         <double>0.12242265467689617</double>
         <double>0.011950686804862947</double>
         <double>-0.127870070985819</double>
         <double>-0.0848142109958784</double>
         <double>-0.059141626389164766</double>
         <double>-0.04569818270077763</double>
         <double>-0.05787312401409404</double>
         <double>-0.028034278240139564</double>
         <double>0.0</double>
         <double>0.06029937984040401</double>
         <double>-0.06435294481365827</double>
         <double>-0.02146090976459666</double>
         <double>0.03359205793191164</double>
         <double>0.08208119174994241</double>
         <double>-0.057983458421516546</double>
         <double>-0.04275951636568951</double>
         <double>-0.009708027540710141</double>
         <double>-0.02657022371734096</double>
         <double>-0.04202922455676814</double>
         <double>-0.0024974635595065016</double>
         <double>-0.02997721640020191</double>
         <double>0.07989305496673951</double>
         <double>0.11062423728223289</double>
         <double>-0.035368821363911035</double>
         <double>-0.0037651690261003585</double>
         <double>-0.024573332699468944</double>
         <double>-0.04679826049023843</double>
         <double>0.0</double>
         <double>0.003780272155094783</double>
         <double>0.0</double>
         <double>0.0</double>
         <double>1.0000000000000027</double>
         <double>0.006304194202631161</double>
         <double>0.05739406717686411</double>
         <double>-0.016603606550873205</double>
         <double>0.013614553701881067</double>
         <double>-0.0033652030448943515</double>
         <double>0.12255725451232125</double>
         <double>-0.1945459336014106</double>
         <double>0.00890357782098952</double>
         <double>0.020827615950112295</double>
         <double>0.012818117184396946</double>
         <double>-0.08015105549307265</double>
         <double>-0.015299166805253322</double>
         <double>-0.013098623813700486</double>
         <double>-0.07849952810142838</double>
         <double>-0.033551972948339864</double>
         <double>-0.020172746478777776</double>
         <double>-0.015446918498033922</double>
         <double>0.18422362941399892</double>
         <double>0.048762956083399145</double>
         <double>-0.019328317733856383</double>
         <double>0.013760029742496016</double>
         <double>0.11910629601351998</double>
         <double>0.038818996030413784</double>
         <double>0.07112042988616597</double>
         <double>0.04033649751341943</double>
         <double>0.041614250476107985</double>
         <double>0.08561510559200647</double>
         <double>-0.4502567619239822</double>
         <double>-0.09337451938181635</double>
         <double>-0.11546419008350049</double>
         <double>-0.42418302484919773</double>
         <double>-0.43113838588602493</double>
         <double>-0.4215411447549342</double>
         <double>-0.12747124390434555</double>
         <double>0.0</double>
         <double>-0.005544045805538943</double>
         <double>0.0031144745836532363</double>
         <double>-0.02560095058104179</double>
         <double>-0.05641677091934295</double>
         <double>-0.013001459585851523</double>
         <double>-0.36681340027917414</double>
         <double>-0.10761745282290433</double>
         <double>-0.06435032138559636</double>
         <double>-0.08001955121631874</double>
         <double>-0.06932991814471699</double>
         <double>-0.5109456004171535</double>
         <double>-0.24115955857642504</double>
         <double>0.0285360003563794</double>
         <double>0.02597625944014702</double>
         <double>-0.05322499114434057</double>
         <double>-0.025396987567712855</double>
         <double>-0.032583604404079126</double>
         <double>-0.052037206357823794</double>
         <double>0.0</double>
         <double>0.0428254540115157</double>
         <double>0.0</double>
         <double>0.0</double>
         <double>0.0</double>
         <double>1.0000000000000566</double>
         <double>-0.20409197878645854</double>
         <double>-0.21680951547321892</double>
         <double>0.18075144719521255</double>
         <double>-0.15660813616307814</double>
         <double>-0.28656206217243907</double>
         <double>0.040991388794795365</double>
         <double>0.0034282247928879993</double>
         <double>-0.2129993254567887</double>
         <double>-0.27188500331397764</double>
         <double>-0.22880326815108085</double>
         <double>-0.2672060173643427</double>
         <double>-0.27118505015125416</double>
         <double>-0.15158827663354535</double>
         <double>-0.24064470871131718</double>
         <double>0.17112951163972895</double>
         <double>0.1729296986977277</double>
         <double>0.14912221150299582</double>
         <double>0.14072057717055728</double>
         <double>0.19283105834250333</double>
         <double>0.13921071958545497</double>
         <double>-0.09820562197682986</double>
         <double>-0.1815305171868774</double>
         <double>-0.135955192496072</double>
         <double>-0.23615123676265642</double>
         <double>-0.19451195494555976</double>
         <double>-0.1905686724650815</double>
         <double>0.02007701863591721</double>
         <double>0.20012510260227814</double>
         <double>0.12167792409623666</double>
         <double>-0.08647411799149055</double>
         <double>-0.05148669592102221</double>
         <double>-0.05547913640359676</double>
         <double>0.06572605331698748</double>
         <double>0.0</double>
         <double>0.040112211513491064</double>
         <double>0.06679423275169188</double>
         <double>0.08687736947625861</double>
         <double>-0.15122773864837244</double>
         <double>-0.20996075935024755</double>
         <double>-0.0872673136704833</double>
         <double>0.0640376045033409</double>
         <double>0.08785155664815958</double>
         <double>0.08927531371917757</double>
         <double>0.10873711942379678</double>
         <double>-0.03153110312516794</double>
         <double>-0.13717753225969473</double>
         <double>-0.1857316768700442</double>
         <double>-0.19699690507073536</double>
         <double>0.08456074014598307</double>
         <double>0.06851427207464321</double>
         <double>0.08339474696859979</double>
         <double>0.07615579954588479</double>
         <double>0.0</double>
         <double>-0.2603641065311555</double>
         <double>0.0</double>
         <double>0.0</double>
         <double>0.0</double>
         <double>0.0</double>
         <double>1.0000000000000426</double>
         <double>0.3998450734397721</double>
         <double>-0.23527389855155562</double>
         <double>0.241325586402501</double>
         <double>0.41217252383567277</double>
         <double>-0.01335292115219944</double>
         <double>0.1136985503794013</double>
         <double>0.2931869387822809</double>
         <double>0.2810991218406726</double>
         <double>0.21351010877058724</double>
         <double>0.280536818657516</double>
         <double>0.2905568852607435</double>
         <double>0.20952830898019967</double>
         <double>0.2769336074723462</double>
         <double>-0.11931663382360565</double>
         <double>-0.12823950192400094</double>
         <double>-0.1186130387569553</double>
         <double>-0.16913171263582172</double>
         <double>-0.12836344669966396</double>
         <double>-0.16827986791443425</double>
         <double>0.19330527971148737</double>
         <double>0.16480863106162807</double>
         <double>0.19300236975539492</double>
         <double>0.1514132743891347</double>
         <double>0.14164607570427276</double>
         <double>0.1541370678008446</double>
         <double>-0.07359798630077008</double>
         <double>-0.1639751528775375</double>
         <double>-0.03833654859668406</double>
         <double>0.1026928614401867</double>
         <double>0.118646319257453</double>
         <double>0.09557878901928632</double>
         <double>-0.02861476114430323</double>
         <double>0.0</double>
         <double>-0.0977981776162743</double>
         <double>-0.1534093082759402</double>
         <double>-0.16517916038115305</double>
         <double>0.11012014759586848</double>
         <double>0.1260014974038157</double>
         <double>0.07286232263788898</double>
         <double>-0.12449224550779513</double>
         <double>-0.041110701434498395</double>
         <double>-0.09935147182592488</double>
         <double>-0.05692906304494339</double>
         <double>0.05729852367438953</double>
         <double>0.16662294937186498</double>
         <double>0.23590583806891202</double>
         <double>0.2330726223940334</double>
         <double>0.0061676399241129215</double>
         <double>-0.040331691625579126</double>
         <double>0.006876346688206521</double>
         <double>0.07399440963429711</double>
         <double>0.0</double>
         <double>0.4210273100950299</double>
         <double>0.0</double>
         <double>0.0</double>
         <double>0.0</double>
         <double>0.0</double>
         <double>0.0</double>
         <double>0.9999999999999946</double>
         <double>-0.21968436322468815</double>
         <double>-0.0509084950985781</double>
         <double>0.39310522599637876</double>
         <double>0.041817980763671554</double>
         <double>0.34158251028284664</double>
         <double>0.060205207339992774</double>
         <double>0.06841518060573937</double>
         <double>0.1458709891829693</double>
         <double>0.05296723122700589</double>
         <double>0.05310303179179338</double>
         <double>-0.008477239950604317</double>
         <double>0.03764157712384006</double>
         <double>-0.06575040068737227</double>
         <double>0.004114721132942191</double>
         <double>-0.04519343772202322</double>
         <double>-0.059474627349828266</double>
         <double>-0.05379094635112668</double>
         <double>-0.025979174261227502</double>
         <double>0.06982624033843542</double>
         <double>-0.001185763878681998</double>
         <double>-0.0017224471357230925</double>
         <double>0.0354687440884663</double>
         <double>0.09556403412731052</double>
         <double>-0.03507047119727631</double>
         <double>-0.0356381453244692</double>
         <double>0.013133947800756616</double>
         <double>0.06299390380544174</double>
         <double>-0.040613590942583884</double>
         <double>-0.025353143626968448</double>
         <double>-0.040328507903395656</double>
         <double>-0.031847259245771926</double>
         <double>0.0</double>
         <double>-0.1045970140963707</double>
         <double>0.027310797514493612</double>
         <double>-0.0043404040907359855</double>
         <double>0.07997536402640236</double>
         <double>0.03142437498965323</double>
         <double>0.031976741116331496</double>
         <double>-0.05530257239616355</double>
         <double>-0.05769140170748318</double>
         <double>-0.08960783524321404</double>
         <double>0.02867120158072627</double>
         <double>-0.018681385396023858</double>
         <double>0.006649959620094352</double>
         <double>0.02147421045462693</double>
         <double>0.008830353022437403</double>
         <double>-0.010805800095793914</double>
         <double>-0.09231005918055728</double>
         <double>-0.07819819312967828</double>
         <double>-0.05620185906865034</double>
         <double>0.0</double>
         <double>0.919424228790705</double>
         <double>0.0</double>
         <double>0.0</double>
         <double>0.0</double>
         <double>0.0</double>
         <double>0.0</double>
         <double>0.0</double>
         <double>1.0000000000000207</double>
         <double>-0.3049830922700518</double>
         <double>-0.42807401017876784</double>
         <double>0.03237906030494824</double>
         <double>-0.2891899013702485</double>
         <double>-0.5885021888900979</double>
         <double>-0.6645887109493324</double>
         <double>-0.4829938852560802</double>
         <double>-0.6770669815058635</double>
         <double>-0.6698722725457065</double>
         <double>-0.3695060521534569</double>
         <double>-0.6208544424560032</double>
         <double>0.4809373835233572</double>
         <double>0.4827092179301823</double>
         <double>0.3769576737850377</double>
         <double>0.41049742265387784</double>
         <double>0.4519691952424155</double>
         <double>0.4002923524888008</double>
         <double>-0.32598456198680714</double>
         <double>-0.34971518876325713</double>
         <double>-0.38606908640686116</double>
         <double>-0.5106951625965817</double>
         <double>-0.5336418160995954</double>
         <double>-0.445137546778786</double>
         <double>0.06936179901776889</double>
         <double>0.32610115966855685</double>
         <double>0.23524744143599943</double>
         <double>-0.21657862862319807</double>
         <double>-0.2190298741206712</double>
         <double>-0.22989394700307328</double>
         <double>0.2085750914838593</double>
         <double>0.0</double>
         <double>0.21955235596013387</double>
         <double>0.18344317120493187</double>
         <double>0.2279747042850853</double>
         <double>-0.4794784265603838</double>
         <double>-0.470209430025389</double>
         <double>-0.2711917350114304</double>
         <double>0.20466949460395148</double>
         <double>0.2820135828131074</double>
         <double>0.23122926132809213</double>
         <double>0.2217569958108612</double>
         <double>-0.10751604071080223</double>
         <double>-0.35009532486572326</double>
         <double>-0.5123033570165929</double>
         <double>-0.4518617610736868</double>
         <double>0.2195643351145291</double>
         <double>0.2912664448544877</double>
         <double>0.2416303170529313</double>
         <double>0.18002781812947793</double>
         <double>0.0</double>
         <double>-0.36689823523608717</double>
         <double>0.0</double>
         <double>0.0</double>
         <double>0.0</double>
         <double>0.0</double>
         <double>0.0</double>
         <double>0.0</double>
         <double>0.0</double>
         <double>0.9999999999999389</double>
         <double>0.4000103480720745</double>
         <double>-0.08523011744153425</double>
         <double>0.06139312007307245</double>
         <double>0.5367059503597571</double>
         <double>0.6211511703939244</double>
         <double>0.4111794681877794</double>
         <double>0.630416903794002</double>
         <double>0.634462006099055</double>
         <double>0.39092091925063954</double>
         <double>0.5841970908888966</double>
         <double>-0.3467157316814421</double>
         <double>-0.4193880547385273</double>
         <double>-0.2830555301008481</double>
         <double>-0.31953096590672514</double>
         <double>-0.3730484835610465</double>
         <double>-0.35574322574645506</double>
         <double>0.3449205953052048</double>
         <double>0.4154081097380621</double>
         <double>0.40090975293132664</double>
         <double>0.4762076903776183</double>
         <double>0.4264308121525502</double>
         <double>0.49227311738208224</double>
         <double>-0.002609284794434498</double>
         <double>-0.45377189359770687</double>
         <double>-0.3294638442259912</double>
         <double>0.27835242629229096</double>
         <double>0.230548823848005</double>
         <double>0.23892647703018832</double>
         <double>-0.16774084186163296</double>
         <double>0.0</double>
         <double>-0.11699593950381439</double>
         <double>-0.19725801645610924</double>
         <double>-0.20527360184349097</double>
         <double>0.4103132489872181</double>
         <double>0.4677754287991213</double>
         <double>0.24633076191641468</double>
         <double>-0.23907719758253307</double>
         <double>-0.1932945307920857</double>
         <double>-0.2045755349266684</double>
         <double>-0.2846796489319177</double>
         <double>0.19887059709158061</double>
         <double>0.325501415644714</double>
         <double>0.4888936793809725</double>
         <double>0.4428915625110196</double>
         <double>-0.15483398876853977</double>
         <double>-0.21298131592438288</double>
         <double>-0.18204373066089183</double>
         <double>-0.14454475525371674</double>
         <double>0.0</double>
         <double>0.11229052803487866</double>
         <double>0.0</double>
         <double>0.0</double>
         <double>0.0</double>
         <double>0.0</double>
         <double>0.0</double>
         <double>0.0</double>
         <double>0.0</double>
         <double>0.0</double>
         <double>0.9999999999999557</double>
         <double>-0.009987170811336769</double>
         <double>0.1846041693421089</double>
         <double>0.5193587992398869</double>
         <double>0.6122336805005898</double>
         <double>0.46825473239924603</double>
         <double>0.5947144011508062</double>
         <double>0.5995512151865325</double>
         <double>0.3628009319653298</double>
         <double>0.5410165036948495</double>
         <double>-0.4156070409503755</double>
         <double>-0.3891227867805509</double>
         <double>-0.2602758590126514</double>
         <double>-0.30744551183934693</double>
         <double>-0.4117905878788894</double>
         <double>-0.3397072757619268</double>
         <double>0.3511051472284946</double>
         <double>0.38268369586691914</double>
         <double>0.34810692043055613</double>
         <double>0.49183688574347634</double>
         <double>0.4628933958766357</double>
         <double>0.45499684816002484</double>
         <double>-0.06517064387535564</double>
         <double>-0.40061887321594264</double>
         <double>-0.2723247589838267</double>
         <double>0.17970828278035766</double>
         <double>0.1688571682089841</double>
         <double>0.1257066784690132</double>
         <double>-0.1807312723441878</double>
         <double>0.0</double>
         <double>-0.15105591754638747</double>
         <double>-0.21043107006634892</double>
         <double>-0.1600665007928512</double>
         <double>0.4040971498805621</double>
         <double>0.43090762909866487</double>
         <double>0.19266250186934272</double>
         <double>-0.20728683395538508</double>
         <double>-0.25681914176483667</double>
         <double>-0.23083548300667356</double>
         <double>-0.2239600772826748</double>
         <double>0.07119131740509597</double>
         <double>0.276263402505751</double>
         <double>0.47347469082610194</double>
         <double>0.4599626557841012</double>
         <double>-0.1649945372515546</double>
         <double>-0.23399173187419176</double>
         <double>-0.21390643954525862</double>
         <double>-0.15934897403839837</double>
         <double>0.0</double>
         <double>0.5040505603042666</double>
         <double>0.0</double>
         <double>0.0</double>
         <double>0.0</double>
         <double>0.0</double>
         <double>0.0</double>
         <double>0.0</double>
         <double>0.0</double>
         <double>0.0</double>
         <double>0.0</double>
         <double>1.0000000000000437</double>
         <double>0.06805262847976924</double>
         <double>-0.04866293641953065</double>
         <double>-0.07399165449112426</double>
         <double>-0.039370040705596514</double>
         <double>-0.07073179844418996</double>
         <double>-0.07134774566911654</double>
         <double>-0.04494694650445435</double>
         <double>-0.07430488284204806</double>
         <double>0.04362612749267471</double>
         <double>0.040228195322796444</double>
         <double>0.03207174060313943</double>
         <double>0.025664824959675498</double>
         <double>0.02523458307583904</double>
         <double>0.013425721599733898</double>
         <double>-0.017182178764030925</double>
         <double>-0.052542099512974526</double>
         <double>-0.019046640086735175</double>
         <double>-0.07599597571545458</double>
         <double>-0.025680900716727087</double>
         <double>-0.08118618370149458</double>
         <double>0.18576570632934356</double>
         <double>0.0801371452244941</double>
         <double>0.05458457461347267</double>
         <double>0.09248511602490406</double>
         <double>0.10154598810162398</double>
         <double>0.06606066917543835</double>
         <double>0.08879500396494469</double>
         <double>0.0</double>
         <double>-0.004826184295606096</double>
         <double>-0.03373054737252053</double>
         <double>0.008744772126588826</double>
         <double>-0.029246079005348057</double>
         <double>-0.06750430225557329</double>
         <double>0.0719038666359446</double>
         <double>0.027457488822571284</double>
         <double>-4.855185173048403E-4</double>
         <double>0.06223745704043125</double>
         <double>0.04247076938726494</double>
         <double>0.22217569396646936</double>
         <double>0.030005185563740464</double>
         <double>-0.04643123151656758</double>
         <double>-0.047408121968030854</double>
         <double>0.03426103880753521</double>
         <double>0.017158684715454328</double>
         <double>0.03689682428081272</double>
         <double>0.029594112219454675</double>
         <double>0.0</double>
         <double>0.019145163247124487</double>
         <double>0.0</double>
         <double>0.0</double>
         <double>0.0</double>
         <double>0.0</double>
         <double>0.0</double>
         <double>0.0</double>
         <double>0.0</double>
         <double>0.0</double>
         <double>0.0</double>
         <double>0.0</double>
         <double>1.0000000000000113</double>
         <double>0.19587556960274521</double>
         <double>0.1557088103300075</double>
         <double>0.13540619269970414</double>
         <double>0.15973657987135803</double>
         <double>0.1437189527090146</double>
         <double>-0.05287572135365921</double>
         <double>0.10340749013917509</double>
         <double>-0.14064308294250327</double>
         <double>-0.1984174270231474</double>
         <double>-0.07073371243668648</double>
         <double>-0.15326332703784326</double>
         <double>-0.09940061105716731</double>
         <double>-0.1584975308017804</double>
         <double>0.172295330361918</double>
         <double>0.013118929870925862</double>
         <double>0.08489136756594136</double>
         <double>0.10105887725268023</double>
         <double>0.1732053370009428</double>
         <double>0.03371338047906455</double>
         <double>-0.06284765368588685</double>
         <double>-0.02597124124327518</double>
         <double>-0.05054937010101604</double>
         <double>0.04618001617605693</double>
         <double>0.05328061022126214</double>
         <double>0.0396320098574818</double>
         <double>-0.07054142596858819</double>
         <double>0.0</double>
         <double>-0.23386532617400652</double>
         <double>-0.046458923626655504</double>
         <double>-0.08051740681873777</double>
         <double>0.16096421629108495</double>
         <double>0.074497122309626</double>
         <double>0.10149293785297665</double>
         <double>-0.13310542285521115</double>
         <double>-0.15671626734848607</double>
         <double>-0.1538818694728967</double>
         <double>-0.024922900756076734</double>
         <double>0.01728866749919983</double>
         <double>0.08420717339576277</double>
         <double>0.12969673282676158</double>
         <double>0.07650917165746426</double>
         <double>-0.09711419033893005</double>
         <double>-0.1444518026100251</double>
         <double>-0.1512976710446969</double>
         <double>-0.12448737206507068</double>
         <double>0.0</double>
         <double>0.348064174275162</double>
         <double>0.0</double>
         <double>0.0</double>
         <double>0.0</double>
         <double>0.0</double>
         <double>0.0</double>
         <double>0.0</double>
         <double>0.0</double>
         <double>0.0</double>
         <double>0.0</double>
         <double>0.0</double>
         <double>0.0</double>
         <double>0.9999999999999529</double>
         <double>0.7888181077402029</double>
         <double>0.5528077842862072</double>
         <double>0.7829709429108521</double>
         <double>0.7684355443562035</double>
         <double>0.32023955095085704</double>
         <double>0.6800238620253003</double>
         <double>-0.4614228546120279</double>
         <double>-0.535857688452918</double>
         <double>-0.4236501026990417</double>
         <double>-0.48491369504104626</double>
         <double>-0.4908429884803539</double>
         <double>-0.4608971225767469</double>
         <double>0.4849545735343824</double>
         <double>0.42155878461521784</double>
         <double>0.5066782989656325</double>
         <double>0.5559451428035651</double>
         <double>0.5973984747717926</double>
         <double>0.5698693186007321</double>
         <double>-0.005163230688122948</double>
         <double>-0.4961376281495249</double>
         <double>-0.3609812306035914</double>
         <double>0.31403974986790634</double>
         <double>0.3235763515603498</double>
         <double>0.33677785226426205</double>
         <double>-0.1931656696801114</double>
         <double>0.0</double>
         <double>-0.2946088736784688</double>
         <double>-0.2414636159708422</double>
         <double>-0.2621982094696255</double>
         <double>0.5642859221633852</double>
         <double>0.5345003860373984</double>
         <double>0.34618183822640464</double>
         <double>-0.29950369373393615</double>
         <double>-0.340174564896975</double>
         <double>-0.24303544108365954</double>
         <double>-0.2693175902748412</double>
         <double>0.24142237433800454</double>
         <double>0.43959344318196664</double>
         <double>0.6680443110041276</double>
         <double>0.6481439241311091</double>
         <double>-0.24091780667149404</double>
         <double>-0.25011667466486326</double>
         <double>-0.2744901860415732</double>
         <double>-0.20230024907008942</double>
         <double>0.0</double>
         <double>0.256105038570088</double>
         <double>0.0</double>
         <double>0.0</double>
         <double>0.0</double>
         <double>0.0</double>
         <double>0.0</double>
         <double>0.0</double>
         <double>0.0</double>
         <double>0.0</double>
         <double>0.0</double>
         <double>0.0</double>
         <double>0.0</double>
         <double>0.0</double>
         <double>0.999999999999986</double>
         <double>0.7622296209012226</double>
         <double>0.96186565159495</double>
         <double>0.9682832107415449</double>
         <double>0.5903135092410414</double>
         <double>0.889657346255138</double>
         <double>-0.6120357925458322</double>
         <double>-0.6464716191377955</double>
         <double>-0.44352012523457807</double>
         <double>-0.4896981680114731</double>
         <double>-0.6337825538534182</double>
         <double>-0.5626874764861528</double>
         <double>0.5524384514200337</double>
         <double>0.5970129668720406</double>
         <double>0.5892812803103593</double>
         <double>0.7591121608341614</double>
         <double>0.7393887096558034</double>
         <double>0.7514352634264702</double>
         <double>0.016504045006034546</double>
         <double>-0.6387977543661549</double>
         <double>-0.5291435754606868</double>
         <double>0.3633426840403122</double>
         <double>0.3195766667886331</double>
         <double>0.352135254195202</double>
         <double>-0.3335820217689127</double>
         <double>0.0</double>
         <double>-0.1725305951101482</double>
         <double>-0.27190067461999506</double>
         <double>-0.2734002528623117</double>
         <double>0.6406150283558029</double>
         <double>0.7149070333887029</double>
         <double>0.372215954144209</double>
         <double>-0.33430406675147234</double>
         <double>-0.3797149211335454</double>
         <double>-0.33324550499829075</double>
         <double>-0.4004020259099639</double>
         <double>0.23507969280946975</double>
         <double>0.4679434931407634</double>
         <double>0.740780769571074</double>
         <double>0.6922949212705634</double>
         <double>-0.31195099951591304</double>
         <double>-0.3294546426319557</double>
         <double>-0.3419211778256002</double>
         <double>-0.2995774820582048</double>
         <double>0.0</double>
         <double>0.2976121487046748</double>
         <double>0.0</double>
         <double>0.0</double>
         <double>0.0</double>
         <double>0.0</double>
         <double>0.0</double>
         <double>0.0</double>
         <double>0.0</double>
         <double>0.0</double>
         <double>0.0</double>
         <double>0.0</double>
         <double>0.0</double>
         <double>0.0</double>
         <double>0.0</double>
         <double>0.9999999999999996</double>
         <double>0.7062491131156373</double>
         <double>0.7206771062135299</double>
         <double>0.4986328965473851</double>
         <double>0.670091152140569</double>
         <double>-0.3704468853530972</double>
         <double>-0.3835580757231656</double>
         <double>-0.37763613480102487</double>
         <double>-0.3268066835087655</double>
         <double>-0.4422854815838757</double>
         <double>-0.34647252082311464</double>
         <double>0.3836524433039634</double>
         <double>0.40407865027817813</double>
         <double>0.34344319693114783</double>
         <double>0.502808516233602</double>
         <double>0.4857642357539504</double>
         <double>0.4903744358323392</double>
         <double>-0.014514096237597914</double>
         <double>-0.47782442843437595</double>
         <double>-0.37198682158764335</double>
         <double>0.2563691378065499</double>
         <double>0.2356545012081324</double>
         <double>0.2536945066890606</double>
         <double>-0.1953325968482258</double>
         <double>0.0</double>
         <double>-0.14277083394115853</double>
         <double>-0.16411606809224055</double>
         <double>-0.20298358906206354</double>
         <double>0.4845310629765195</double>
         <double>0.4857245425079732</double>
         <double>0.23892374120090962</double>
         <double>-0.2800688332543585</double>
         <double>-0.28566292982657226</double>
         <double>-0.24908257251034466</double>
         <double>-0.25190863058119384</double>
         <double>0.15961415328222445</double>
         <double>0.32308673422545303</double>
         <double>0.4919116046688427</double>
         <double>0.5004860165096993</double>
         <double>-0.21962411967832254</double>
         <double>-0.2634167835558525</double>
         <double>-0.2543468762613446</double>
         <double>-0.20193881141019507</double>
         <double>0.0</double>
         <double>0.30842174079582313</double>
         <double>0.0</double>
         <double>0.0</double>
         <double>0.0</double>
         <double>0.0</double>
         <double>0.0</double>
         <double>0.0</double>
         <double>0.0</double>
         <double>0.0</double>
         <double>0.0</double>
         <double>0.0</double>
         <double>0.0</double>
         <double>0.0</double>
         <double>0.0</double>
         <double>0.0</double>
         <double>0.9999999999999486</double>
         <double>0.9774876674243944</double>
         <double>0.6170449748438537</double>
         <double>0.9246665484849256</double>
         <double>-0.6271639561155926</double>
         <double>-0.6617807752665877</double>
         <double>-0.4712498893201953</double>
         <double>-0.5050127069001981</double>
         <double>-0.627527738000292</double>
         <double>-0.567306462196105</double>
         <double>0.505820815547864</double>
         <double>0.5898033396697466</double>
         <double>0.6021287447248294</double>
         <double>0.7501776326626624</double>
         <double>0.7332696721455378</double>
         <double>0.7448941571724433</double>
         <double>0.020577311829946546</double>
         <double>-0.6009564039770449</double>
         <double>-0.49316413163171813</double>
         <double>0.3735938080248839</double>
         <double>0.32950568385357354</double>
         <double>0.3591693339866465</double>
         <double>-0.2964012081207983</double>
         <double>0.0</double>
         <double>-0.155055313777854</double>
         <double>-0.26388216479302956</double>
         <double>-0.27240334987407583</double>
         <double>0.6159467424087265</double>
         <double>0.7067696974804859</double>
         <double>0.3783359503008806</double>
         <double>-0.28683449989461013</double>
         <double>-0.34765777042110485</double>
         <double>-0.3046906680584176</double>
         <double>-0.4115184607973318</double>
         <double>0.25961323411469805</double>
         <double>0.4571798600048905</double>
         <double>0.7307363845238191</double>
         <double>0.6821367624361642</double>
         <double>-0.28052422661420945</double>
         <double>-0.3133441987919976</double>
         <double>-0.3056091018646505</double>
         <double>-0.23904787645236714</double>
         <double>0.0</double>
         <double>0.27675566105478705</double>
         <double>0.0</double>
         <double>0.0</double>
         <double>0.0</double>
         <double>0.0</double>
         <double>0.0</double>
         <double>0.0</double>
         <double>0.0</double>
         <double>0.0</double>
         <double>0.0</double>
         <double>0.0</double>
         <double>0.0</double>
         <double>0.0</double>
         <double>0.0</double>
         <double>0.0</double>
         <double>0.0</double>
         <double>0.9999999999999644</double>
         <double>0.6447607655316852</double>
         <double>0.9285081071963232</double>
         <double>-0.6253022026213797</double>
         <double>-0.6536083167762344</double>
         <double>-0.45948055372306007</double>
         <double>-0.4884520469051283</double>
         <double>-0.634032664629948</double>
         <double>-0.5709293729511227</double>
         <double>0.5159648952011416</double>
         <double>0.6108339981341154</double>
         <double>0.5978158033902584</double>
         <double>0.7657689646939918</double>
         <double>0.740768610224355</double>
         <double>0.7614246853455938</double>
         <double>0.021811171262797163</double>
         <double>-0.615169594126756</double>
         <double>-0.5140120361582163</double>
         <double>0.37917680516613195</double>
         <double>0.3275277579305106</double>
         <double>0.35772846986003576</double>
         <double>-0.3065379231178863</double>
         <double>0.0</double>
         <double>-0.14141042445754948</double>
         <double>-0.26557452562018136</double>
         <double>-0.26661808275212384</double>
         <double>0.6218299289942995</double>
         <double>0.7197474267388764</double>
         <double>0.3765779360729469</double>
         <double>-0.2987739375550325</double>
         <double>-0.34131072492351866</double>
         <double>-0.3158463412112877</double>
         <double>-0.42307491450032475</double>
         <double>0.24935631600167643</double>
         <double>0.463881761421652</double>
         <double>0.7282474464814731</double>
         <double>0.6718464653819528</double>
         <double>-0.28785642889618124</double>
         <double>-0.3251189075678551</double>
         <double>-0.3019053864164</double>
         <double>-0.2521085207008289</double>
         <double>0.0</double>
         <double>0.2763224810741156</double>
         <double>0.0</double>
         <double>0.0</double>
         <double>0.0</double>
         <double>0.0</double>
         <double>0.0</double>
         <double>0.0</double>
         <double>0.0</double>
         <double>0.0</double>
         <double>0.0</double>
         <double>0.0</double>
         <double>0.0</double>
         <double>0.0</double>
         <double>0.0</double>
         <double>0.0</double>
         <double>0.0</double>
         <double>0.0</double>
         <double>0.9999999999999962</double>
         <double>0.7440418783908709</double>
         <double>-0.37925754467328476</double>
         <double>-0.40044600753029597</double>
         <double>-0.22194415334815684</double>
         <double>-0.24102335127498833</double>
         <double>-0.345019884369741</double>
         <double>-0.31894290376351825</double>
         <double>0.16250533791312174</double>
         <double>0.36176619703907936</double>
         <double>0.3302561678569562</double>
         <double>0.424013442918235</double>
         <double>0.28181228797940366</double>
         <double>0.46083557182789797</double>
         <double>0.034166505326293166</double>
         <double>-0.250678799960038</double>
         <double>-0.19620782597543598</double>
         <double>0.25624647533627726</double>
         <double>0.188949309609562</double>
         <double>0.1729404725186517</double>
         <double>-0.012398534702993198</double>
         <double>0.0</double>
         <double>0.22628946587109233</double>
         <double>-0.14536265524347303</double>
         <double>-0.05340715251267334</double>
         <double>0.20424512848953627</double>
         <double>0.3730619354461379</double>
         <double>0.19733350665710356</double>
         <double>0.01602796712154108</double>
         <double>-0.004249263067223124</double>
         <double>-0.043362619439080874</double>
         <double>-0.259930301857259</double>
         <double>0.13986598298540504</double>
         <double>0.20029586623646747</double>
         <double>0.30872941464022446</double>
         <double>0.3172514348898044</double>
         <double>-0.015498159314049183</double>
         <double>-0.024734229218206814</double>
         <double>0.06393068467561057</double>
         <double>0.12912322157832223</double>
         <double>0.0</double>
         <double>0.08180318591855519</double>
         <double>0.0</double>
         <double>0.0</double>
         <double>0.0</double>
         <double>0.0</double>
         <double>0.0</double>
         <double>0.0</double>
         <double>0.0</double>
         <double>0.0</double>
         <double>0.0</double>
         <double>0.0</double>
         <double>0.0</double>
         <double>0.0</double>
         <double>0.0</double>
         <double>0.0</double>
         <double>0.0</double>
         <double>0.0</double>
         <double>0.0</double>
         <double>0.9999999999999735</double>
         <double>-0.5920837589783123</double>
         <double>-0.6099962810011887</double>
         <double>-0.4366214757337808</double>
         <double>-0.42500872364678655</double>
         <double>-0.5768091239804417</double>
         <double>-0.5188943437727861</double>
         <double>0.41382126663986596</double>
         <double>0.5592611786791123</double>
         <double>0.5461978819917357</double>
         <double>0.7003817283678652</double>
         <double>0.6449593251180495</double>
         <double>0.7093236379049315</double>
         <double>0.019656912594399188</double>
         <double>-0.5302796837816736</double>
         <double>-0.4409088344560766</double>
         <double>0.35868907348442247</double>
         <double>0.3013929307483357</double>
         <double>0.3227376470060876</double>
         <double>-0.23743986570033285</double>
         <double>0.0</double>
         <double>-0.030447615187769544</double>
         <double>-0.21686688889133612</double>
         <double>-0.22425598188189375</double>
         <double>0.5207482094471063</double>
         <double>0.6496148124038593</double>
         <double>0.3533889181971908</double>
         <double>-0.22279107296391992</double>
         <double>-0.24869538458459436</double>
         <double>-0.2559185819384276</double>
         <double>-0.3877299765736809</double>
         <double>0.23235954362451403</double>
         <double>0.399884868787994</double>
         <double>0.63461285866849</double>
         <double>0.5956485724450197</double>
         <double>-0.21841396417101058</double>
         <double>-0.26272864288694064</double>
         <double>-0.20551060708704935</double>
         <double>-0.1529559539712043</double>
         <double>0.0</double>
         <double>0.2318227988379938</double>
         <double>0.0</double>
         <double>0.0</double>
         <double>0.0</double>
         <double>0.0</double>
         <double>0.0</double>
         <double>0.0</double>
         <double>0.0</double>
         <double>0.0</double>
         <double>0.0</double>
         <double>0.0</double>
         <double>0.0</double>
         <double>0.0</double>
         <double>0.0</double>
         <double>0.0</double>
         <double>0.0</double>
         <double>0.0</double>
         <double>0.0</double>
         <double>0.0</double>
         <double>0.9999999999999355</double>
         <double>0.5181242719824173</double>
         <double>0.24576059891636146</double>
         <double>0.28683016843190934</double>
         <double>0.5594035593040794</double>
         <double>0.45199763777598234</double>
         <double>-0.28219976558613646</double>
         <double>-0.34400700610991064</double>
         <double>-0.33455464237659227</double>
         <double>-0.6511029491037968</double>
         <double>-0.6067213010100201</double>
         <double>-0.5593860702687311</double>
         <double>-0.07371132121679437</double>
         <double>0.3578003450592304</double>
         <double>0.39274680232160397</double>
         <double>-0.18607918471284132</double>
         <double>-0.1159497307295184</double>
         <double>-0.16995572553166088</double>
         <double>0.37747270574274716</double>
         <double>0.0</double>
         <double>0.05743860195799978</double>
         <double>0.02723445602220491</double>
         <double>0.0811828098951158</double>
         <double>-0.44314400982668967</double>
         <double>-0.5290664028994677</double>
         <double>-0.2700039995511319</double>
         <double>0.20220900068496647</double>
         <double>0.301998799975128</double>
         <double>0.2280335766581261</double>
         <double>0.33378410261663644</double>
         <double>-0.11779414781739406</double>
         <double>-0.2528168748583044</double>
         <double>-0.4377379837759418</double>
         <double>-0.36363054069898504</double>
         <double>0.2482872383572031</double>
         <double>0.30476515321035663</double>
         <double>0.32248958832674435</double>
         <double>0.29226947681330023</double>
         <double>0.0</double>
         <double>-0.20706850707793958</double>
         <double>0.0</double>
         <double>0.0</double>
         <double>0.0</double>
         <double>0.0</double>
         <double>0.0</double>
         <double>0.0</double>
         <double>0.0</double>
         <double>0.0</double>
         <double>0.0</double>
         <double>0.0</double>
         <double>0.0</double>
         <double>0.0</double>
         <double>0.0</double>
         <double>0.0</double>
         <double>0.0</double>
         <double>0.0</double>
         <double>0.0</double>
         <double>0.0</double>
         <double>0.0</double>
         <double>0.9999999999999494</double>
         <double>0.19220211484217226</double>
         <double>0.37551041008393565</double>
         <double>0.41502908479216827</double>
         <double>0.5621110084444266</double>
         <double>-0.39802031847890873</double>
         <double>-0.337982105158105</double>
         <double>-0.4743074801379361</double>
         <double>-0.5602222519249845</double>
         <double>-0.5580603976814109</double>
         <double>-0.5002372445951149</double>
         <double>-0.03203534299496691</double>
         <double>0.4161636604785863</double>
         <double>0.3564469619594748</double>
         <double>-0.22404579278196374</double>
         <double>-0.18231819084076295</double>
         <double>-0.2400160916348878</double>
         <double>0.2641167496061601</double>
         <double>0.0</double>
         <double>0.08119649987546101</double>
         <double>0.17548120026234162</double>
         <double>0.15697166326594159</double>
         <double>-0.4280240829829842</double>
         <double>-0.4968553187693286</double>
         <double>-0.2501169377173086</double>
         <double>0.18094958036965245</double>
         <double>0.29731543375475394</double>
         <double>0.24285757828543278</double>
         <double>0.29026865092030596</double>
         <double>-0.14517648119954563</double>
         <double>-0.29822650611594564</double>
         <double>-0.49410237550646047</double>
         <double>-0.4141955032996755</double>
         <double>0.22272138965693825</double>
         <double>0.25410011433129204</double>
         <double>0.2640141434681437</double>
         <double>0.24652628030070295</double>
         <double>0.0</double>
         <double>-0.1429498076308911</double>
         <double>0.0</double>
         <double>0.0</double>
         <double>0.0</double>
         <double>0.0</double>
         <double>0.0</double>
         <double>0.0</double>
         <double>0.0</double>
         <double>0.0</double>
         <double>0.0</double>
         <double>0.0</double>
         <double>0.0</double>
         <double>0.0</double>
         <double>0.0</double>
         <double>0.0</double>
         <double>0.0</double>
         <double>0.0</double>
         <double>0.0</double>
         <double>0.0</double>
         <double>0.0</double>
         <double>0.0</double>
         <double>0.9999999999999292</double>
         <double>0.21446731054706675</double>
         <double>0.39820027997960367</double>
         <double>0.24255414411834184</double>
         <double>-0.08456914689520519</double>
         <double>-0.2668065518095989</double>
         <double>-0.14632101671581318</double>
         <double>-0.30759335391671866</double>
         <double>-0.3295107323017699</double>
         <double>-0.26135000198727504</double>
         <double>0.009511475162265842</double>
         <double>0.23723405032434958</double>
         <double>0.15966962703207765</double>
         <double>-0.19482175930265716</double>
         <double>-0.1847687124255418</double>
         <double>-0.21870157406599405</double>
         <double>0.042280794951223256</double>
         <double>0.0</double>
         <double>0.12684827103909024</double>
         <double>0.13807677002420754</double>
         <double>0.13822286280140697</double>
         <double>-0.3674369168537369</double>
         <double>-0.32657973322297684</double>
         <double>-0.23352647401976223</double>
         <double>0.11503791841086021</double>
         <double>0.17177479261908327</double>
         <double>0.10019323778866189</double>
         <double>0.11501217059959284</double>
         <double>-0.15320915885037004</double>
         <double>-0.2625874591198387</double>
         <double>-0.364107787660142</double>
         <double>-0.3311114961499422</double>
         <double>0.043737220019129976</double>
         <double>0.18014717124830876</double>
         <double>0.13171493022719896</double>
         <double>0.08538683366843253</double>
         <double>0.0</double>
         <double>-0.15409231167491036</double>
         <double>0.0</double>
         <double>0.0</double>
         <double>0.0</double>
         <double>0.0</double>
         <double>0.0</double>
         <double>0.0</double>
         <double>0.0</double>
         <double>0.0</double>
         <double>0.0</double>
         <double>0.0</double>
         <double>0.0</double>
         <double>0.0</double>
         <double>0.0</double>
         <double>0.0</double>
         <double>0.0</double>
         <double>0.0</double>
         <double>0.0</double>
         <double>0.0</double>
         <double>0.0</double>
         <double>0.0</double>
         <double>0.0</double>
         <double>1.0000000000000961</double>
         <double>0.19001531735029772</double>
         <double>0.4069521907493048</double>
         <double>-0.31799582037565577</double>
         <double>-0.13665183200963457</double>
         <double>-0.3309727284314841</double>
         <double>-0.3452740619666056</double>
         <double>-0.3288132293132845</double>
         <double>-0.313001113245456</double>
         <double>0.020577078880210705</double>
         <double>0.2604547437150254</double>
         <double>0.17510486769013228</double>
         <double>-0.19970708757902267</double>
         <double>-0.16038729795014356</double>
         <double>-0.23455390626207734</double>
         <double>0.10551944319480928</double>
         <double>0.0</double>
         <double>0.2016298684979895</double>
         <double>0.20656348790360524</double>
         <double>0.1909472276046222</double>
         <double>-0.3222641854072348</double>
         <double>-0.357580667911373</double>
         <double>-0.24138499264429888</double>
         <double>0.16639697721409522</double>
         <double>0.21913485838819508</double>
         <double>0.16605389851144595</double>
         <double>0.19305225107420257</double>
         <double>-0.13044324162823367</double>
         <double>-0.27253013730730774</double>
         <double>-0.4082917914492446</double>
         <double>-0.35748285410775704</double>
         <double>0.1478826487668865</double>
         <double>0.13613032703899544</double>
         <double>0.1555020480832427</double>
         <double>0.09286809713223175</double>
         <double>0.0</double>
         <double>-0.17306521743515657</double>
         <double>0.0</double>
         <double>0.0</double>
         <double>0.0</double>
         <double>0.0</double>
         <double>0.0</double>
         <double>0.0</double>
         <double>0.0</double>
         <double>0.0</double>
         <double>0.0</double>
         <double>0.0</double>
         <double>0.0</double>
         <double>0.0</double>
         <double>0.0</double>
         <double>0.0</double>
         <double>0.0</double>
         <double>0.0</double>
         <double>0.0</double>
         <double>0.0</double>
         <double>0.0</double>
         <double>0.0</double>
         <double>0.0</double>
         <double>0.0</double>
         <double>0.9999999999999895</double>
         <double>0.26744417612239435</double>
         <double>-0.3153378338816608</double>
         <double>-0.42284326073132766</double>
         <double>-0.24734630417278397</double>
         <double>-0.565329250203416</double>
         <double>-0.566721698751199</double>
         <double>-0.5176604276815152</double>
         <double>-0.0507809961362355</double>
         <double>0.41514293397073965</double>
         <double>0.40080173104785544</double>
         <double>-0.24583843953618606</double>
         <double>-0.21407355042394402</double>
         <double>-0.22881420971565036</double>
         <double>0.23994959614875483</double>
         <double>0.0</double>
         <double>0.09087935729000982</double>
         <double>0.11260768732612313</double>
         <double>0.1956304192245526</double>
         <double>-0.4407089090207147</double>
         <double>-0.517131529920392</double>
         <double>-0.25201120075613626</double>
         <double>0.21650914178347022</double>
         <double>0.2939845963890965</double>
         <double>0.20327875466850664</double>
         <double>0.3044306378785202</double>
         <double>-0.16503693180805767</double>
         <double>-0.30746903987204116</double>
         <double>-0.5004869531278187</double>
         <double>-0.45523155321817244</double>
         <double>0.20219851273436706</double>
         <double>0.2229448787069169</double>
         <double>0.20632066650579492</double>
         <double>0.19069820281105612</double>
         <double>0.0</double>
         <double>-0.2098388306279482</double>
         <double>0.0</double>
         <double>0.0</double>
         <double>0.0</double>
         <double>0.0</double>
         <double>0.0</double>
         <double>0.0</double>
         <double>0.0</double>
         <double>0.0</double>
         <double>0.0</double>
         <double>0.0</double>
         <double>0.0</double>
         <double>0.0</double>
         <double>0.0</double>
         <double>0.0</double>
         <double>0.0</double>
         <double>0.0</double>
         <double>0.0</double>
         <double>0.0</double>
         <double>0.0</double>
         <double>0.0</double>
         <double>0.0</double>
         <double>0.0</double>
         <double>0.0</double>
         <double>0.9999999999999961</double>
         <double>-0.4526568644654362</double>
         <double>-0.24948924849429321</double>
         <double>-0.46260638147901345</double>
         <double>-0.491856275637414</double>
         <double>-0.4735075646432908</double>
         <double>-0.4363544485546424</double>
         <double>-0.03167780634323215</double>
         <double>0.38988673385934525</double>
         <double>0.3006559315094555</double>
         <double>-0.18453304109701077</double>
         <double>-0.18731183445130098</double>
         <double>-0.18913787042247557</double>
         <double>0.24521302007523926</double>
         <double>0.0</double>
         <double>0.1343088476115062</double>
         <double>0.16115427099488577</double>
         <double>0.11053859019797715</double>
         <double>-0.4221403847487521</double>
         <double>-0.41653471440100087</double>
         <double>-0.24372245963968547</double>
         <double>0.13815800187773364</double>
         <double>0.21738594527147892</double>
         <double>0.23624526323874112</double>
         <double>0.23843747623690126</double>
         <double>-0.10307720655612321</double>
         <double>-0.290586116182222</double>
         <double>-0.42332009542618126</double>
         <double>-0.4110648441850481</double>
         <double>0.23989006772761903</double>
         <double>0.22915165018022227</double>
         <double>0.2361464434938326</double>
         <double>0.2360054629812915</double>
         <double>0.0</double>
         <double>-0.152216678757138</double>
         <double>0.0</double>
         <double>0.0</double>
         <double>0.0</double>
         <double>0.0</double>
         <double>0.0</double>
         <double>0.0</double>
         <double>0.0</double>
         <double>0.0</double>
         <double>0.0</double>
         <double>0.0</double>
         <double>0.0</double>
         <double>0.0</double>
         <double>0.0</double>
         <double>0.0</double>
         <double>0.0</double>
         <double>0.0</double>
         <double>0.0</double>
         <double>0.0</double>
         <double>0.0</double>
         <double>0.0</double>
         <double>0.0</double>
         <double>0.0</double>
         <double>0.0</double>
         <double>0.0</double>
         <double>1.0000000000000224</double>
         <double>0.21421683025930893</double>
         <double>0.4448415547426018</double>
         <double>0.428287389391761</double>
         <double>0.4676698675592958</double>
         <double>0.4465865776704894</double>
         <double>0.006035981061805778</double>
         <double>-0.4434331486363529</double>
         <double>-0.38453652435086433</double>
         <double>0.18604940001118334</double>
         <double>0.17530112742803125</double>
         <double>0.20201019046522806</double>
         <double>-0.2706858358558879</double>
         <double>0.0</double>
         <double>-0.1746825536938537</double>
         <double>-0.18557120630116766</double>
         <double>-0.22174866621553604</double>
         <double>0.3770396372307963</double>
         <double>0.43714999040816677</double>
         <double>0.2018458868138868</double>
         <double>-0.31215448431521825</double>
         <double>-0.28647089775265394</double>
         <double>-0.28593380941962343</double>
         <double>-0.19382609941843726</double>
         <double>0.10510045337146456</double>
         <double>0.30347298387167115</double>
         <double>0.4591856292892132</double>
         <double>0.4289168142998716</double>
         <double>-0.22956618939815732</double>
         <double>-0.2534316506884406</double>
         <double>-0.28415577616440235</double>
         <double>-0.28213054758594847</double>
         <double>0.0</double>
         <double>0.21306414900782755</double>
         <double>0.0</double>
         <double>0.0</double>
         <double>0.0</double>
         <double>0.0</double>
         <double>0.0</double>
         <double>0.0</double>
         <double>0.0</double>
         <double>0.0</double>
         <double>0.0</double>
         <double>0.0</double>
         <double>0.0</double>
         <double>0.0</double>
         <double>0.0</double>
         <double>0.0</double>
         <double>0.0</double>
         <double>0.0</double>
         <double>0.0</double>
         <double>0.0</double>
         <double>0.0</double>
         <double>0.0</double>
         <double>0.0</double>
         <double>0.0</double>
         <double>0.0</double>
         <double>0.0</double>
         <double>0.0</double>
         <double>0.9999999999999266</double>
         <double>0.2869768331172148</double>
         <double>0.46286010550740464</double>
         <double>0.46898134727790736</double>
         <double>0.5062618086021519</double>
         <double>0.03230296894500524</double>
         <double>-0.4623234594221157</double>
         <double>-0.37174928583203426</double>
         <double>0.2567056916795103</double>
         <double>0.2049271424287292</double>
         <double>0.21079522579633206</double>
         <double>-0.23937124833289458</double>
         <double>0.0</double>
         <double>-0.044653713762964634</double>
         <double>-0.17663746035794034</double>
         <double>-0.2582701272506378</double>
         <double>0.3677909726605424</double>
         <double>0.45862382011195757</double>
         <double>0.2022862028238787</double>
         <double>-0.21056714743713612</double>
         <double>-0.18710452152254592</double>
         <double>-0.23125340559879495</double>
         <double>-0.26685809420916695</double>
         <double>0.16598059648297583</double>
         <double>0.27450011786995526</double>
         <double>0.4951997701585415</double>
         <double>0.4709629148241622</double>
         <double>-0.1967111396219561</double>
         <double>-0.1835302277766949</double>
         <double>-0.18993056376640347</double>
         <double>-0.17509324203755217</double>
         <double>0.0</double>
         <double>0.14546310480372482</double>
         <double>0.0</double>
         <double>0.0</double>
         <double>0.0</double>
         <double>0.0</double>
         <double>0.0</double>
         <double>0.0</double>
         <double>0.0</double>
         <double>0.0</double>
         <double>0.0</double>
         <double>0.0</double>
         <double>0.0</double>
         <double>0.0</double>
         <double>0.0</double>
         <double>0.0</double>
         <double>0.0</double>
         <double>0.0</double>
         <double>0.0</double>
         <double>0.0</double>
         <double>0.0</double>
         <double>0.0</double>
         <double>0.0</double>
         <double>0.0</double>
         <double>0.0</double>
         <double>0.0</double>
         <double>0.0</double>
         <double>0.0</double>
         <double>0.9999999999999369</double>
         <double>0.472567997297007</double>
         <double>0.4637157929618793</double>
         <double>0.47566175953766704</double>
         <double>0.027821585788689693</double>
         <double>-0.37468840423349753</double>
         <double>-0.3377690054549968</double>
         <double>0.24455182871048425</double>
         <double>0.17791657321260582</double>
         <double>0.21872588067800136</double>
         <double>-0.2188482197225321</double>
         <double>0.0</double>
         <double>-0.11394484173120939</double>
         <double>-0.19334136761716836</double>
         <double>-0.19556659817496339</double>
         <double>0.4013589212272484</double>
         <double>0.4478962685619751</double>
         <double>0.19885162574608292</double>
         <double>-0.17676538011177606</double>
         <double>-0.23278659550277742</double>
         <double>-0.1994924597558111</double>
         <double>-0.2846796489319199</double>
         <double>0.13890540539179297</double>
         <double>0.3271976201654283</double>
         <double>0.4618490031815906</double>
         <double>0.415262812937624</double>
         <double>-0.2277014912895091</double>
         <double>-0.23052702073471218</double>
         <double>-0.1843605097866246</double>
         <double>-0.208095562329139</double>
         <double>0.0</double>
         <double>0.13796491132201752</double>
         <double>0.0</double>
         <double>0.0</double>
         <double>0.0</double>
         <double>0.0</double>
         <double>0.0</double>
         <double>0.0</double>
         <double>0.0</double>
         <double>0.0</double>
         <double>0.0</double>
         <double>0.0</double>
         <double>0.0</double>
         <double>0.0</double>
         <double>0.0</double>
         <double>0.0</double>
         <double>0.0</double>
         <double>0.0</double>
         <double>0.0</double>
         <double>0.0</double>
         <double>0.0</double>
         <double>0.0</double>
         <double>0.0</double>
         <double>0.0</double>
         <double>0.0</double>
         <double>0.0</double>
         <double>0.0</double>
         <double>0.0</double>
         <double>0.0</double>
         <double>1.0000000000000469</double>
         <double>0.6523920581079776</double>
         <double>0.704490262318873</double>
         <double>0.06661324226222452</double>
         <double>-0.566232066491705</double>
         <double>-0.5395284703409118</double>
         <double>0.2378348890795475</double>
         <double>0.18444884778541323</double>
         <double>0.2113818697434653</double>
         <double>-0.3899503848978543</double>
         <double>0.0</double>
         <double>-0.05448332133508715</double>
         <double>-0.07555512493544307</double>
         <double>-0.15182431183807324</double>
         <double>0.5347348014712114</double>
         <double>0.6415299960590344</double>
         <double>0.3226062370353698</double>
         <double>-0.2629154330864102</double>
         <double>-0.3447732061596952</double>
         <double>-0.2775397385813565</double>
         <double>-0.39391646446074174</double>
         <double>0.1500143163033729</double>
         <double>0.3480729926610288</double>
         <double>0.5723774583597516</double>
         <double>0.5014128622571602</double>
         <double>-0.319505071043324</double>
         <double>-0.3143200242387589</double>
         <double>-0.3562949533434791</double>
         <double>-0.32370376551285673</double>
         <double>0.0</double>
         <double>0.22169111871609457</double>
         <double>0.0</double>
         <double>0.0</double>
         <double>0.0</double>
         <double>0.0</double>
         <double>0.0</double>
         <double>0.0</double>
         <double>0.0</double>
         <double>0.0</double>
         <double>0.0</double>
         <double>0.0</double>
         <double>0.0</double>
         <double>0.0</double>
         <double>0.0</double>
         <double>0.0</double>
         <double>0.0</double>
         <double>0.0</double>
         <double>0.0</double>
         <double>0.0</double>
         <double>0.0</double>
         <double>0.0</double>
         <double>0.0</double>
         <double>0.0</double>
         <double>0.0</double>
         <double>0.0</double>
         <double>0.0</double>
         <double>0.0</double>
         <double>0.0</double>
         <double>0.0</double>
         <double>1.000000000000073</double>
         <double>0.6082759311973673</double>
         <double>0.11974626909433245</double>
         <double>-0.4804213904789621</double>
         <double>-0.5262391236658761</double>
         <double>0.23542226055220175</double>
         <double>0.18546722628061424</double>
         <double>0.23619124137509015</double>
         <double>-0.4093645019529681</double>
         <double>0.0</double>
         <double>-0.15775430869108448</double>
         <double>-0.07627802266521924</double>
         <double>-0.14428301493530438</double>
         <double>0.6103469922286742</double>
         <double>0.6685316265114342</double>
         <double>0.3592056321421479</double>
         <double>-0.31140725493652094</double>
         <double>-0.3612819478525183</double>
         <double>-0.33883567954813604</double>
         <double>-0.35111446003269325</double>
         <double>0.16862014490985847</double>
         <double>0.35786618597297903</double>
         <double>0.5912620401463449</double>
         <double>0.5021581817720684</double>
         <double>-0.3081449741326171</double>
         <double>-0.39245648785374226</double>
         <double>-0.4322157331712117</double>
         <double>-0.4127775840090617</double>
         <double>0.0</double>
         <double>0.27773236681041524</double>
         <double>0.0</double>
         <double>0.0</double>
         <double>0.0</double>
         <double>0.0</double>
         <double>0.0</double>
         <double>0.0</double>
         <double>0.0</double>
         <double>0.0</double>
         <double>0.0</double>
         <double>0.0</double>
         <double>0.0</double>
         <double>0.0</double>
         <double>0.0</double>
         <double>0.0</double>
         <double>0.0</double>
         <double>0.0</double>
         <double>0.0</double>
         <double>0.0</double>
         <double>0.0</double>
         <double>0.0</double>
         <double>0.0</double>
         <double>0.0</double>
         <double>0.0</double>
         <double>0.0</double>
         <double>0.0</double>
         <double>0.0</double>
         <double>0.0</double>
         <double>0.0</double>
         <double>0.0</double>
         <double>0.9999999999999255</double>
         <double>0.016269387246817518</double>
         <double>-0.5066453665465527</double>
         <double>-0.49476216048995714</double>
         <double>0.25924311780987275</double>
         <double>0.21932915908998088</double>
         <double>0.21849333347815014</double>
         <double>-0.35931071406746934</double>
         <double>0.0</double>
         <double>-0.029385358915880906</double>
         <double>-0.12252992848738364</double>
         <double>-0.12820904852631565</double>
         <double>0.5278443512686982</double>
         <double>0.6514650503663756</double>
         <double>0.304949220409104</double>
         <double>-0.23223709369418855</double>
         <double>-0.24892823282010482</double>
         <double>-0.25265817646313116</double>
         <double>-0.39509569540571815</double>
         <double>0.1780503277622059</double>
         <double>0.3474316027624001</double>
         <double>0.5734358916673792</double>
         <double>0.5359891135359727</double>
         <double>-0.294184604665072</double>
         <double>-0.29749596345561397</double>
         <double>-0.2879794867732459</double>
         <double>-0.30170859252729926</double>
         <double>0.0</double>
         <double>0.15225373632403397</double>
         <double>0.0</double>
         <double>0.0</double>
         <double>0.0</double>
         <double>0.0</double>
         <double>0.0</double>
         <double>0.0</double>
         <double>0.0</double>
         <double>0.0</double>
         <double>0.0</double>
         <double>0.0</double>
         <double>0.0</double>
         <double>0.0</double>
         <double>0.0</double>
         <double>0.0</double>
         <double>0.0</double>
         <double>0.0</double>
         <double>0.0</double>
         <double>0.0</double>
         <double>0.0</double>
         <double>0.0</double>
         <double>0.0</double>
         <double>0.0</double>
         <double>0.0</double>
         <double>0.0</double>
         <double>0.0</double>
         <double>0.0</double>
         <double>0.0</double>
         <double>0.0</double>
         <double>0.0</double>
         <double>0.0</double>
         <double>1.000000000000004</double>
         <double>-0.05648776421174083</double>
         <double>-0.027830479200103803</double>
         <double>0.27402620911959247</double>
         <double>0.30173582545877836</double>
         <double>0.269542141892863</double>
         <double>-0.029762539863655846</double>
         <double>0.0</double>
         <double>0.06867159294845869</double>
         <double>0.0650405932647467</double>
         <double>0.09861569902859234</double>
         <double>0.06863745008865252</double>
         <double>0.11820650614499707</double>
         <double>0.261334138808882</double>
         <double>0.04107567855405432</double>
         <double>0.08851307638487298</double>
         <double>-0.005182749516644054</double>
         <double>-0.008363863950063354</double>
         <double>0.5221524300784588</double>
         <double>0.17183070473235953</double>
         <double>0.019479348267776603</double>
         <double>0.038362985396175026</double>
         <double>-0.010838721166448653</double>
         <double>0.014941547525210755</double>
         <double>-0.043597808305783664</double>
         <double>-0.04178622428405667</double>
         <double>0.0</double>
         <double>-0.06339722046431218</double>
         <double>0.0</double>
         <double>0.0</double>
         <double>0.0</double>
         <double>0.0</double>
         <double>0.0</double>
         <double>0.0</double>
         <double>0.0</double>
         <double>0.0</double>
         <double>0.0</double>
         <double>0.0</double>
         <double>0.0</double>
         <double>0.0</double>
         <double>0.0</double>
         <double>0.0</double>
         <double>0.0</double>
         <double>0.0</double>
         <double>0.0</double>
         <double>0.0</double>
         <double>0.0</double>
         <double>0.0</double>
         <double>0.0</double>
         <double>0.0</double>
         <double>0.0</double>
         <double>0.0</double>
         <double>0.0</double>
         <double>0.0</double>
         <double>0.0</double>
         <double>0.0</double>
         <double>0.0</double>
         <double>0.0</double>
         <double>0.0</double>
         <double>0.9999999999999976</double>
         <double>0.3789455746305908</double>
         <double>-0.17152383760515877</double>
         <double>-0.2250554837026359</double>
         <double>-0.17844845499003245</double>
         <double>0.33036537490094287</double>
         <double>0.0</double>
         <double>0.15713215707723424</double>
         <double>0.19189087328949528</double>
         <double>0.2677224758040809</double>
         <double>-0.4063238258305329</double>
         <double>-0.44745537622060766</double>
         <double>-0.16275099795679346</double>
         <double>0.30945076425698714</double>
         <double>0.29989402738066745</double>
         <double>0.3257939816562175</double>
         <double>0.3287689304033257</double>
         <double>-0.11282385916472673</double>
         <double>-0.3054479679147621</double>
         <double>-0.48859832733371455</double>
         <double>-0.5029828595578912</double>
         <double>0.3431777882358411</double>
         <double>0.2977306616869501</double>
         <double>0.33650522050031956</double>
         <double>0.276995441571042</double>
         <double>0.0</double>
         <double>-0.1518835413338088</double>
         <double>0.0</double>
         <double>0.0</double>
         <double>0.0</double>
         <double>0.0</double>
         <double>0.0</double>
         <double>0.0</double>
         <double>0.0</double>
         <double>0.0</double>
         <double>0.0</double>
         <double>0.0</double>
         <double>0.0</double>
         <double>0.0</double>
         <double>0.0</double>
         <double>0.0</double>
         <double>0.0</double>
         <double>0.0</double>
         <double>0.0</double>
         <double>0.0</double>
         <double>0.0</double>
         <double>0.0</double>
         <double>0.0</double>
         <double>0.0</double>
         <double>0.0</double>
         <double>0.0</double>
         <double>0.0</double>
         <double>0.0</double>
         <double>0.0</double>
         <double>0.0</double>
         <double>0.0</double>
         <double>0.0</double>
         <double>0.0</double>
         <double>0.0</double>
         <double>1.0000000000000158</double>
         <double>-0.2724655077351484</double>
         <double>-0.03889477081268878</double>
         <double>-0.16867643832912843</double>
         <double>0.33588595840699187</double>
         <double>0.0</double>
         <double>0.07538532157106176</double>
         <double>0.06335347324608198</double>
         <double>0.1450693304484998</double>
         <double>-0.3624289190937868</double>
         <double>-0.4396823482370747</double>
         <double>-0.17657303123299742</double>
         <double>0.3060285780411797</double>
         <double>0.28668551357517125</double>
         <double>0.2979341024275415</double>
         <double>0.3307250150925251</double>
         <double>-0.08898063962709604</double>
         <double>-0.21873756344679746</double>
         <double>-0.388390909330504</double>
         <double>-0.324270391162665</double>
         <double>0.24193753974306262</double>
         <double>0.2724319710630564</double>
         <double>0.3195184187681029</double>
         <double>0.3230416351875078</double>
         <double>0.0</double>
         <double>-0.08373396005969373</double>
         <double>0.0</double>
         <double>0.0</double>
         <double>0.0</double>
         <double>0.0</double>
         <double>0.0</double>
         <double>0.0</double>
         <double>0.0</double>
         <double>0.0</double>
         <double>0.0</double>
         <double>0.0</double>
         <double>0.0</double>
         <double>0.0</double>
         <double>0.0</double>
         <double>0.0</double>
         <double>0.0</double>
         <double>0.0</double>
         <double>0.0</double>
         <double>0.0</double>
         <double>0.0</double>
         <double>0.0</double>
         <double>0.0</double>
         <double>0.0</double>
         <double>0.0</double>
         <double>0.0</double>
         <double>0.0</double>
         <double>0.0</double>
         <double>0.0</double>
         <double>0.0</double>
         <double>0.0</double>
         <double>0.0</double>
         <double>0.0</double>
         <double>0.0</double>
         <double>0.0</double>
         <double>0.9999999999999745</double>
         <double>0.5099587430379561</double>
         <double>0.6525083441182877</double>
         <double>-0.04535274643491049</double>
         <double>0.0</double>
         <double>-0.0828511309701049</double>
         <double>-0.13834866207153335</double>
         <double>-0.10843716758759826</double>
         <double>0.2661361790718601</double>
         <double>0.3027798996618198</double>
         <double>0.4727450460058165</double>
         <double>-0.07682571618996642</double>
         <double>-0.07205107519299034</double>
         <double>-0.08140842230674332</double>
         <double>-0.12920463936074528</double>
         <double>0.4675991992116101</double>
         <double>0.4872581419671791</double>
         <double>0.29094882935763644</double>
         <double>0.28647644904089414</double>
         <double>-0.05466887649321452</double>
         <double>-0.08178071205573585</double>
         <double>-0.02940936336066653</double>
         <double>-0.02736159552190297</double>
         <double>0.0</double>
         <double>0.017959349717725438</double>
         <double>0.0</double>
         <double>0.0</double>
         <double>0.0</double>
         <double>0.0</double>
         <double>0.0</double>
         <double>0.0</double>
         <double>0.0</double>
         <double>0.0</double>
         <double>0.0</double>
         <double>0.0</double>
         <double>0.0</double>
         <double>0.0</double>
         <double>0.0</double>
         <double>0.0</double>
         <double>0.0</double>
         <double>0.0</double>
         <double>0.0</double>
         <double>0.0</double>
         <double>0.0</double>
         <double>0.0</double>
         <double>0.0</double>
         <double>0.0</double>
         <double>0.0</double>
         <double>0.0</double>
         <double>0.0</double>
         <double>0.0</double>
         <double>0.0</double>
         <double>0.0</double>
         <double>0.0</double>
         <double>0.0</double>
         <double>0.0</double>
         <double>0.0</double>
         <double>0.0</double>
         <double>0.0</double>
         <double>0.9999999999999444</double>
         <double>0.5014368529775145</double>
         <double>0.06096013551710584</double>
         <double>0.0</double>
         <double>-0.10576171070297384</double>
         <double>-0.1432271262129579</double>
         <double>-0.12889055956052498</double>
         <double>0.2313266746274427</double>
         <double>0.2655378295865723</double>
         <double>0.47423153371323684</double>
         <double>-0.06947174945536279</double>
         <double>-0.04824090119252927</double>
         <double>-0.056571453513281314</double>
         <double>-0.03413698527932233</double>
         <double>0.4441396363515869</double>
         <double>0.5293088937130641</double>
         <double>0.3044921480188836</double>
         <double>0.31831537691502876</double>
         <double>-0.06649479509633387</double>
         <double>-0.04322988614671822</double>
         <double>-0.03231086180634855</double>
         <double>-3.6650172242424774E-4</double>
         <double>0.0</double>
         <double>0.03332580227135931</double>
         <double>0.0</double>
         <double>0.0</double>
         <double>0.0</double>
         <double>0.0</double>
         <double>0.0</double>
         <double>0.0</double>
         <double>0.0</double>
         <double>0.0</double>
         <double>0.0</double>
         <double>0.0</double>
         <double>0.0</double>
         <double>0.0</double>
         <double>0.0</double>
         <double>0.0</double>
         <double>0.0</double>
         <double>0.0</double>
         <double>0.0</double>
         <double>0.0</double>
         <double>0.0</double>
         <double>0.0</double>
         <double>0.0</double>
         <double>0.0</double>
         <double>0.0</double>
         <double>0.0</double>
         <double>0.0</double>
         <double>0.0</double>
         <double>0.0</double>
         <double>0.0</double>
         <double>0.0</double>
         <double>0.0</double>
         <double>0.0</double>
         <double>0.0</double>
         <double>0.0</double>
         <double>0.0</double>
         <double>0.0</double>
         <double>0.9999999999999666</double>
         <double>-0.17884082357335954</double>
         <double>0.0</double>
         <double>-0.09596628960663367</double>
         <double>-0.135567339472994</double>
         <double>-0.13431620596497676</double>
         <double>0.25308035104680304</double>
         <double>0.293330869405935</double>
         <double>0.48763022494629243</double>
         <double>-0.08815700497272251</double>
         <double>-0.08766370987807398</double>
         <double>-0.07907968251439557</double>
         <double>-0.10678561469991867</double>
         <double>0.45779698973564037</double>
         <double>0.4827536715397923</double>
         <double>0.3181963918176348</double>
         <double>0.2922172688934706</double>
         <double>0.00527629760542266</double>
         <double>-0.050313902890442644</double>
         <double>-0.06777056593559637</double>
         <double>-0.04197113378651511</double>
         <double>0.0</double>
         <double>0.021043668205387854</double>
         <double>0.0</double>
         <double>0.0</double>
         <double>0.0</double>
         <double>0.0</double>
         <double>0.0</double>
         <double>0.0</double>
         <double>0.0</double>
         <double>0.0</double>
         <double>0.0</double>
         <double>0.0</double>
         <double>0.0</double>
         <double>0.0</double>
         <double>0.0</double>
         <double>0.0</double>
         <double>0.0</double>
         <double>0.0</double>
         <double>0.0</double>
         <double>0.0</double>
         <double>0.0</double>
         <double>0.0</double>
         <double>0.0</double>
         <double>0.0</double>
         <double>0.0</double>
         <double>0.0</double>
         <double>0.0</double>
         <double>0.0</double>
         <double>0.0</double>
         <double>0.0</double>
         <double>0.0</double>
         <double>0.0</double>
         <double>0.0</double>
         <double>0.0</double>
         <double>0.0</double>
         <double>0.0</double>
         <double>0.0</double>
         <double>0.0</double>
         <double>0.9999999999999212</double>
         <double>0.0</double>
         <double>0.12343773067952125</double>
         <double>0.023277310073003994</double>
         <double>0.08515609731439366</double>
         <double>-0.28173531440015376</double>
         <double>-0.29844109064866203</double>
         <double>-0.1077835697841332</double>
         <double>0.22577161076861826</double>
         <double>0.24505543237248806</double>
         <double>0.24346635907322212</double>
         <double>0.23303178358749008</double>
         <double>-0.026527973065609074</double>
         <double>-0.08381985072105591</double>
         <double>-0.2443740034347687</double>
         <double>-0.16543690240168185</double>
         <double>0.2866829139489869</double>
         <double>0.3253888078165527</double>
         <double>0.37912449600310316</double>
         <double>0.36544772167127243</double>
         <double>0.0</double>
         <double>-0.12101233362817858</double>
         <double>0.0</double>
         <double>0.0</double>
         <double>0.0</double>
         <double>0.0</double>
         <double>0.0</double>
         <double>0.0</double>
         <double>0.0</double>
         <double>0.0</double>
         <double>0.0</double>
         <double>0.0</double>
         <double>0.0</double>
         <double>0.0</double>
         <double>0.0</double>
         <double>0.0</double>
         <double>0.0</double>
         <double>0.0</double>
         <double>0.0</double>
         <double>0.0</double>
         <double>0.0</double>
         <double>0.0</double>
         <double>0.0</double>
         <double>0.0</double>
         <double>0.0</double>
         <double>0.0</double>
         <double>0.0</double>
         <double>0.0</double>
         <double>0.0</double>
         <double>0.0</double>
         <double>0.0</double>
         <double>0.0</double>
         <double>0.0</double>
         <double>0.0</double>
         <double>0.0</double>
         <double>0.0</double>
         <double>0.0</double>
         <double>0.0</double>
         <double>0.0</double>
         <double>0.0</double>
         <double>0.0</double>
         <double>0.0</double>
         <double>0.0</double>
         <double>0.0</double>
         <double>0.0</double>
         <double>0.0</double>
         <double>0.0</double>
         <double>0.0</double>
         <double>0.0</double>
         <double>0.0</double>
         <double>0.0</double>
         <double>0.0</double>
         <double>0.0</double>
         <double>0.0</double>
         <double>0.0</double>
         <double>0.0</double>
         <double>0.0</double>
         <double>0.0</double>
         <double>0.0</double>
         <double>0.0</double>
         <double>0.0</double>
         <double>0.0</double>
         <double>0.0</double>
         <double>0.0</double>
         <double>0.0</double>
         <double>0.0</double>
         <double>0.0</double>
         <double>0.0</double>
         <double>0.0</double>
         <double>0.0</double>
         <double>0.0</double>
         <double>0.0</double>
         <double>0.0</double>
         <double>0.0</double>
         <double>0.0</double>
         <double>0.0</double>
         <double>0.0</double>
         <double>0.0</double>
         <double>0.0</double>
         <double>0.0</double>
         <double>0.0</double>
         <double>0.0</double>
         <double>0.0</double>
         <double>0.0</double>
         <double>0.0</double>
         <double>0.0</double>
         <double>0.0</double>
         <double>0.0</double>
         <double>0.0</double>
         <double>0.0</double>
         <double>0.0</double>
         <double>0.0</double>
         <double>0.0</double>
         <double>0.0</double>
         <double>0.0</double>
         <double>0.0</double>
         <double>0.0</double>
         <double>0.0</double>
         <double>0.9999999999999261</double>
         <double>0.12994463946634688</double>
         <double>0.2567367091947212</double>
         <double>-0.2539215869670268</double>
         <double>-0.054387439348911944</double>
         <double>-0.11571037171372482</double>
         <double>0.23130921903050994</double>
         <double>0.1957375276362014</double>
         <double>0.17333724416988955</double>
         <double>-0.040847943959411694</double>
         <double>-0.06357416121723959</double>
         <double>-0.17418506364002115</double>
         <double>-0.215495926093228</double>
         <double>-0.15081586469402894</double>
         <double>0.1675484414538267</double>
         <double>0.21185503602427197</double>
         <double>0.21152735592689284</double>
         <double>0.18886232150829854</double>
         <double>0.0</double>
         <double>-0.17251683588357752</double>
         <double>0.0</double>
         <double>0.0</double>
         <double>0.0</double>
         <double>0.0</double>
         <double>0.0</double>
         <double>0.0</double>
         <double>0.0</double>
         <double>0.0</double>
         <double>0.0</double>
         <double>0.0</double>
         <double>0.0</double>
         <double>0.0</double>
         <double>0.0</double>
         <double>0.0</double>
         <double>0.0</double>
         <double>0.0</double>
         <double>0.0</double>
         <double>0.0</double>
         <double>0.0</double>
         <double>0.0</double>
         <double>0.0</double>
         <double>0.0</double>
         <double>0.0</double>
         <double>0.0</double>
         <double>0.0</double>
         <double>0.0</double>
         <double>0.0</double>
         <double>0.0</double>
         <double>0.0</double>
         <double>0.0</double>
         <double>0.0</double>
         <double>0.0</double>
         <double>0.0</double>
         <double>0.0</double>
         <double>0.0</double>
         <double>0.0</double>
         <double>0.0</double>
         <double>0.0</double>
         <double>0.0</double>
         <double>0.9999999999998951</double>
         <double>0.21412082313827824</double>
         <double>-0.11642768452639106</double>
         <double>-0.0471525016989279</double>
         <double>-0.07343654289818666</double>
         <double>0.07890459910241297</double>
         <double>0.036535906388677465</double>
         <double>0.06024300195554055</double>
         <double>3.930178880462117E-4</double>
         <double>-0.1049156180705342</double>
         <double>-0.2030040212505004</double>
         <double>-0.25838588499049</double>
         <double>-0.27194454182269057</double>
         <double>0.008852630627471745</double>
         <double>0.018507135944378604</double>
         <double>0.009354429030363893</double>
         <double>-0.0010568428666897234</double>
         <double>0.0</double>
         <double>-0.041992646146175844</double>
         <double>0.0</double>
         <double>0.0</double>
         <double>0.0</double>
         <double>0.0</double>
         <double>0.0</double>
         <double>0.0</double>
         <double>0.0</double>
         <double>0.0</double>
         <double>0.0</double>
         <double>0.0</double>
         <double>0.0</double>
         <double>0.0</double>
         <double>0.0</double>
         <double>0.0</double>
         <double>0.0</double>
         <double>0.0</double>
         <double>0.0</double>
         <double>0.0</double>
         <double>0.0</double>
         <double>0.0</double>
         <double>0.0</double>
         <double>0.0</double>
         <double>0.0</double>
         <double>0.0</double>
         <double>0.0</double>
         <double>0.0</double>
         <double>0.0</double>
         <double>0.0</double>
         <double>0.0</double>
         <double>0.0</double>
         <double>0.0</double>
         <double>0.0</double>
         <double>0.0</double>
         <double>0.0</double>
         <double>0.0</double>
         <double>0.0</double>
         <double>0.0</double>
         <double>0.0</double>
         <double>0.0</double>
         <double>0.0</double>
         <double>0.9999999999999641</double>
         <double>-0.08752607598114892</double>
         <double>-0.14603569796878452</double>
         <double>-0.030468931353062386</double>
         <double>0.1543252751166883</double>
         <double>0.11436502302120637</double>
         <double>0.0664155445674895</double>
         <double>0.013524999150655997</double>
         <double>-0.11708396248396064</double>
         <double>-0.22033623916145015</double>
         <double>-0.29140520058389174</double>
         <double>-0.25406323132967135</double>
         <double>0.05527771234510913</double>
         <double>0.05025714997810687</double>
         <double>0.08777553833749806</double>
         <double>0.0579732708232212</double>
         <double>0.0</double>
         <double>-0.08152009833013929</double>
         <double>0.0</double>
         <double>0.0</double>
         <double>0.0</double>
         <double>0.0</double>
         <double>0.0</double>
         <double>0.0</double>
         <double>0.0</double>
         <double>0.0</double>
         <double>0.0</double>
         <double>0.0</double>
         <double>0.0</double>
         <double>0.0</double>
         <double>0.0</double>
         <double>0.0</double>
         <double>0.0</double>
         <double>0.0</double>
         <double>0.0</double>
         <double>0.0</double>
         <double>0.0</double>
         <double>0.0</double>
         <double>0.0</double>
         <double>0.0</double>
         <double>0.0</double>
         <double>0.0</double>
         <double>0.0</double>
         <double>0.0</double>
         <double>0.0</double>
         <double>0.0</double>
         <double>0.0</double>
         <double>0.0</double>
         <double>0.0</double>
         <double>0.0</double>
         <double>0.0</double>
         <double>0.0</double>
         <double>0.0</double>
         <double>0.0</double>
         <double>0.0</double>
         <double>0.0</double>
         <double>0.0</double>
         <double>0.0</double>
         <double>0.0</double>
         <double>0.9999999999999892</double>
         <double>0.4941130193573761</double>
         <double>0.3255870978978038</double>
         <double>-0.19550097432970553</double>
         <double>-0.2938601509050195</double>
         <double>-0.2889449959137448</double>
         <double>-0.23740061075511149</double>
         <double>0.1713480441565311</double>
         <double>0.34925848732385784</double>
         <double>0.4998604707840084</double>
         <double>0.42429567150150227</double>
         <double>-0.3403382273463838</double>
         <double>-0.4094654191852011</double>
         <double>-0.37372919284042383</double>
         <double>-0.3812727538630781</double>
         <double>0.0</double>
         <double>0.24776107176575765</double>
         <double>0.0</double>
         <double>0.0</double>
         <double>0.0</double>
         <double>0.0</double>
         <double>0.0</double>
         <double>0.0</double>
         <double>0.0</double>
         <double>0.0</double>
         <double>0.0</double>
         <double>0.0</double>
         <double>0.0</double>
         <double>0.0</double>
         <double>0.0</double>
         <double>0.0</double>
         <double>0.0</double>
         <double>0.0</double>
         <double>0.0</double>
         <double>0.0</double>
         <double>0.0</double>
         <double>0.0</double>
         <double>0.0</double>
         <double>0.0</double>
         <double>0.0</double>
         <double>0.0</double>
         <double>0.0</double>
         <double>0.0</double>
         <double>0.0</double>
         <double>0.0</double>
         <double>0.0</double>
         <double>0.0</double>
         <double>0.0</double>
         <double>0.0</double>
         <double>0.0</double>
         <double>0.0</double>
         <double>0.0</double>
         <double>0.0</double>
         <double>0.0</double>
         <double>0.0</double>
         <double>0.0</double>
         <double>0.0</double>
         <double>0.0</double>
         <double>0.0</double>
         <double>1.0000000000000153</double>
         <double>0.36527838414235525</double>
         <double>-0.22171604736830006</double>
         <double>-0.25153871471841005</double>
         <double>-0.3004612379857708</double>
         <double>-0.3386804605858596</double>
         <double>0.1868193948497253</double>
         <double>0.3474370626639195</double>
         <double>0.5378737531788923</double>
         <double>0.49024368950477354</double>
         <double>-0.2947974748253162</double>
         <double>-0.31663344264105836</double>
         <double>-0.3119873454726965</double>
         <double>-0.3211610439479141</double>
         <double>0.0</double>
         <double>0.20827843942579002</double>
         <double>0.0</double>
         <double>0.0</double>
         <double>0.0</double>
         <double>0.0</double>
         <double>0.0</double>
         <double>0.0</double>
         <double>0.0</double>
         <double>0.0</double>
         <double>0.0</double>
         <double>0.0</double>
         <double>0.0</double>
         <double>0.0</double>
         <double>0.0</double>
         <double>0.0</double>
         <double>0.0</double>
         <double>0.0</double>
         <double>0.0</double>
         <double>0.0</double>
         <double>0.0</double>
         <double>0.0</double>
         <double>0.0</double>
         <double>0.0</double>
         <double>0.0</double>
         <double>0.0</double>
         <double>0.0</double>
         <double>0.0</double>
         <double>0.0</double>
         <double>0.0</double>
         <double>0.0</double>
         <double>0.0</double>
         <double>0.0</double>
         <double>0.0</double>
         <double>0.0</double>
         <double>0.0</double>
         <double>0.0</double>
         <double>0.0</double>
         <double>0.0</double>
         <double>0.0</double>
         <double>0.0</double>
         <double>0.0</double>
         <double>0.0</double>
         <double>0.0</double>
         <double>0.0</double>
         <double>0.9999999999999619</double>
         <double>-0.17292954323519513</double>
         <double>-0.08864954044444813</double>
         <double>-0.12036267431227042</double>
         <double>-0.112398269365908</double>
         <double>0.35437128372951987</double>
         <double>0.4823811264642434</double>
         <double>0.2717335945043891</double>
         <double>0.2640238789145415</double>
         <double>-0.19467124219926454</double>
         <double>-0.20102432741718862</double>
         <double>-0.16229324823007926</double>
         <double>-0.1621564679369601</double>
         <double>0.0</double>
         <double>0.10420270071324719</double>
         <double>0.0</double>
         <double>0.0</double>
         <double>0.0</double>
         <double>0.0</double>
         <double>0.0</double>
         <double>0.0</double>
         <double>0.0</double>
         <double>0.0</double>
         <double>0.0</double>
         <double>0.0</double>
         <double>0.0</double>
         <double>0.0</double>
         <double>0.0</double>
         <double>0.0</double>
         <double>0.0</double>
         <double>0.0</double>
         <double>0.0</double>
         <double>0.0</double>
         <double>0.0</double>
         <double>0.0</double>
         <double>0.0</double>
         <double>0.0</double>
         <double>0.0</double>
         <double>0.0</double>
         <double>0.0</double>
         <double>0.0</double>
         <double>0.0</double>
         <double>0.0</double>
         <double>0.0</double>
         <double>0.0</double>
         <double>0.0</double>
         <double>0.0</double>
         <double>0.0</double>
         <double>0.0</double>
         <double>0.0</double>
         <double>0.0</double>
         <double>0.0</double>
         <double>0.0</double>
         <double>0.0</double>
         <double>0.0</double>
         <double>0.0</double>
         <double>0.0</double>
         <double>0.0</double>
         <double>0.0</double>
         <double>1.0000000000000566</double>
         <double>0.14420919773676652</double>
         <double>0.3741721970509262</double>
         <double>0.20888695658357925</double>
         <double>-0.04320066773653886</double>
         <double>-0.16351703562601766</double>
         <double>-0.3171524611176702</double>
         <double>-0.24562788663689508</double>
         <double>0.16573137922049985</double>
         <double>0.23682252895334294</double>
         <double>0.2633337007207555</double>
         <double>0.28717992010815907</double>
         <double>0.0</double>
         <double>-0.15472840465544638</double>
         <double>0.0</double>
         <double>0.0</double>
         <double>0.0</double>
         <double>0.0</double>
         <double>0.0</double>
         <double>0.0</double>
         <double>0.0</double>
         <double>0.0</double>
         <double>0.0</double>
         <double>0.0</double>
         <double>0.0</double>
         <double>0.0</double>
         <double>0.0</double>
         <double>0.0</double>
         <double>0.0</double>
         <double>0.0</double>
         <double>0.0</double>
         <double>0.0</double>
         <double>0.0</double>
         <double>0.0</double>
         <double>0.0</double>
         <double>0.0</double>
         <double>0.0</double>
         <double>0.0</double>
         <double>0.0</double>
         <double>0.0</double>
         <double>0.0</double>
         <double>0.0</double>
         <double>0.0</double>
         <double>0.0</double>
         <double>0.0</double>
         <double>0.0</double>
         <double>0.0</double>
         <double>0.0</double>
         <double>0.0</double>
         <double>0.0</double>
         <double>0.0</double>
         <double>0.0</double>
         <double>0.0</double>
         <double>0.0</double>
         <double>0.0</double>
         <double>0.0</double>
         <double>0.0</double>
         <double>0.0</double>
         <double>0.0</double>
         <double>0.9999999999999251</double>
         <double>0.04558390603851043</double>
         <double>0.3155154222225701</double>
         <double>-0.05359377353035372</double>
         <double>-0.18334737884996236</double>
         <double>-0.2911669098543984</double>
         <double>-0.25688702783072037</double>
         <double>0.21359542851908092</double>
         <double>0.2461947734195203</double>
         <double>0.26932620511378447</double>
         <double>0.2689143612298108</double>
         <double>0.0</double>
         <double>-0.16051807828342232</double>
         <double>0.0</double>
         <double>0.0</double>
         <double>0.0</double>
         <double>0.0</double>
         <double>0.0</double>
         <double>0.0</double>
         <double>0.0</double>
         <double>0.0</double>
         <double>0.0</double>
         <double>0.0</double>
         <double>0.0</double>
         <double>0.0</double>
         <double>0.0</double>
         <double>0.0</double>
         <double>0.0</double>
         <double>0.0</double>
         <double>0.0</double>
         <double>0.0</double>
         <double>0.0</double>
         <double>0.0</double>
         <double>0.0</double>
         <double>0.0</double>
         <double>0.0</double>
         <double>0.0</double>
         <double>0.0</double>
         <double>0.0</double>
         <double>0.0</double>
         <double>0.0</double>
         <double>0.0</double>
         <double>0.0</double>
         <double>0.0</double>
         <double>0.0</double>
         <double>0.0</double>
         <double>0.0</double>
         <double>0.0</double>
         <double>0.0</double>
         <double>0.0</double>
         <double>0.0</double>
         <double>0.0</double>
         <double>0.0</double>
         <double>0.0</double>
         <double>0.0</double>
         <double>0.0</double>
         <double>0.0</double>
         <double>0.0</double>
         <double>0.0</double>
         <double>0.9999999999999859</double>
         <double>0.03487410651003254</double>
         <double>0.010464119985443691</double>
         <double>-0.163061038371647</double>
         <double>-0.27306091292180124</double>
         <double>-0.18449966921043434</double>
         <double>0.18512519821370396</double>
         <double>0.18945147892527994</double>
         <double>0.2817818785558179</double>
         <double>0.2545659360965152</double>
         <double>0.0</double>
         <double>-0.17863344919096455</double>
         <double>0.0</double>
         <double>0.0</double>
         <double>0.0</double>
         <double>0.0</double>
         <double>0.0</double>
         <double>0.0</double>
         <double>0.0</double>
         <double>0.0</double>
         <double>0.0</double>
         <double>0.0</double>
         <double>0.0</double>
         <double>0.0</double>
         <double>0.0</double>
         <double>0.0</double>
         <double>0.0</double>
         <double>0.0</double>
         <double>0.0</double>
         <double>0.0</double>
         <double>0.0</double>
         <double>0.0</double>
         <double>0.0</double>
         <double>0.0</double>
         <double>0.0</double>
         <double>0.0</double>
         <double>0.0</double>
         <double>0.0</double>
         <double>0.0</double>
         <double>0.0</double>
         <double>0.0</double>
         <double>0.0</double>
         <double>0.0</double>
         <double>0.0</double>
         <double>0.0</double>
         <double>0.0</double>
         <double>0.0</double>
         <double>0.0</double>
         <double>0.0</double>
         <double>0.0</double>
         <double>0.0</double>
         <double>0.0</double>
         <double>0.0</double>
         <double>0.0</double>
         <double>0.0</double>
         <double>0.0</double>
         <double>0.0</double>
         <double>0.0</double>
         <double>0.0</double>
         <double>1.0000000000000173</double>
         <double>-0.16884718752660957</double>
         <double>-0.07374053955433638</double>
         <double>-0.26700273838413613</double>
         <double>-0.2116864632783912</double>
         <double>0.19787787355872677</double>
         <double>0.17752548212866853</double>
         <double>0.1808421217041653</double>
         <double>0.1755464069515518</double>
         <double>0.0</double>
         <double>-0.06831626813236305</double>
         <double>0.0</double>
         <double>0.0</double>
         <double>0.0</double>
         <double>0.0</double>
         <double>0.0</double>
         <double>0.0</double>
         <double>0.0</double>
         <double>0.0</double>
         <double>0.0</double>
         <double>0.0</double>
         <double>0.0</double>
         <double>0.0</double>
         <double>0.0</double>
         <double>0.0</double>
         <double>0.0</double>
         <double>0.0</double>
         <double>0.0</double>
         <double>0.0</double>
         <double>0.0</double>
         <double>0.0</double>
         <double>0.0</double>
         <double>0.0</double>
         <double>0.0</double>
         <double>0.0</double>
         <double>0.0</double>
         <double>0.0</double>
         <double>0.0</double>
         <double>0.0</double>
         <double>0.0</double>
         <double>0.0</double>
         <double>0.0</double>
         <double>0.0</double>
         <double>0.0</double>
         <double>0.0</double>
         <double>0.0</double>
         <double>0.0</double>
         <double>0.0</double>
         <double>0.0</double>
         <double>0.0</double>
         <double>0.0</double>
         <double>0.0</double>
         <double>0.0</double>
         <double>0.0</double>
         <double>0.0</double>
         <double>0.0</double>
         <double>0.0</double>
         <double>0.0</double>
         <double>0.0</double>
         <double>1.000000000000076</double>
         <double>0.23563024440616465</double>
         <double>0.25268534094051015</double>
         <double>0.2120069233764842</double>
         <double>0.001519822642816092</double>
         <double>-0.0038268627392521585</double>
         <double>-0.0480415948264192</double>
         <double>-0.026443747168592543</double>
         <double>0.0</double>
         <double>0.002964719799073232</double>
         <double>0.0</double>
         <double>0.0</double>
         <double>0.0</double>
         <double>0.0</double>
         <double>0.0</double>
         <double>0.0</double>
         <double>0.0</double>
         <double>0.0</double>
         <double>0.0</double>
         <double>0.0</double>
         <double>0.0</double>
         <double>0.0</double>
         <double>0.0</double>
         <double>0.0</double>
         <double>0.0</double>
         <double>0.0</double>
         <double>0.0</double>
         <double>0.0</double>
         <double>0.0</double>
         <double>0.0</double>
         <double>0.0</double>
         <double>0.0</double>
         <double>0.0</double>
         <double>0.0</double>
         <double>0.0</double>
         <double>0.0</double>
         <double>0.0</double>
         <double>0.0</double>
         <double>0.0</double>
         <double>0.0</double>
         <double>0.0</double>
         <double>0.0</double>
         <double>0.0</double>
         <double>0.0</double>
         <double>0.0</double>
         <double>0.0</double>
         <double>0.0</double>
         <double>0.0</double>
         <double>0.0</double>
         <double>0.0</double>
         <double>0.0</double>
         <double>0.0</double>
         <double>0.0</double>
         <double>0.0</double>
         <double>0.0</double>
         <double>0.0</double>
         <double>0.0</double>
         <double>0.0</double>
         <double>0.0</double>
         <double>1.000000000000019</double>
         <double>0.3222501151377702</double>
         <double>0.41871621409139315</double>
         <double>-0.11762912028443367</double>
         <double>-0.17916558018071876</double>
         <double>-0.12314654772164584</double>
         <double>-0.1388639703015278</double>
         <double>0.0</double>
         <double>0.1259217277528006</double>
         <double>0.0</double>
         <double>0.0</double>
         <double>0.0</double>
         <double>0.0</double>
         <double>0.0</double>
         <double>0.0</double>
         <double>0.0</double>
         <double>0.0</double>
         <double>0.0</double>
         <double>0.0</double>
         <double>0.0</double>
         <double>0.0</double>
         <double>0.0</double>
         <double>0.0</double>
         <double>0.0</double>
         <double>0.0</double>
         <double>0.0</double>
         <double>0.0</double>
         <double>0.0</double>
         <double>0.0</double>
         <double>0.0</double>
         <double>0.0</double>
         <double>0.0</double>
         <double>0.0</double>
         <double>0.0</double>
         <double>0.0</double>
         <double>0.0</double>
         <double>0.0</double>
         <double>0.0</double>
         <double>0.0</double>
         <double>0.0</double>
         <double>0.0</double>
         <double>0.0</double>
         <double>0.0</double>
         <double>0.0</double>
         <double>0.0</double>
         <double>0.0</double>
         <double>0.0</double>
         <double>0.0</double>
         <double>0.0</double>
         <double>0.0</double>
         <double>0.0</double>
         <double>0.0</double>
         <double>0.0</double>
         <double>0.0</double>
         <double>0.0</double>
         <double>0.0</double>
         <double>0.0</double>
         <double>0.0</double>
         <double>0.0</double>
         <double>0.9999999999999343</double>
         <double>0.5095074401669157</double>
         <double>-0.16443022115241573</double>
         <double>-0.22583178881892801</double>
         <double>-0.25395841520924917</double>
         <double>-0.24957649281588978</double>
         <double>0.0</double>
         <double>0.21207120298793902</double>
         <double>0.0</double>
         <double>0.0</double>
         <double>0.0</double>
         <double>0.0</double>
         <double>0.0</double>
         <double>0.0</double>
         <double>0.0</double>
         <double>0.0</double>
         <double>0.0</double>
         <double>0.0</double>
         <double>0.0</double>
         <double>0.0</double>
         <double>0.0</double>
         <double>0.0</double>
         <double>0.0</double>
         <double>0.0</double>
         <double>0.0</double>
         <double>0.0</double>
         <double>0.0</double>
         <double>0.0</double>
         <double>0.0</double>
         <double>0.0</double>
         <double>0.0</double>
         <double>0.0</double>
         <double>0.0</double>
         <double>0.0</double>
         <double>0.0</double>
         <double>0.0</double>
         <double>0.0</double>
         <double>0.0</double>
         <double>0.0</double>
         <double>0.0</double>
         <double>0.0</double>
         <double>0.0</double>
         <double>0.0</double>
         <double>0.0</double>
         <double>0.0</double>
         <double>0.0</double>
         <double>0.0</double>
         <double>0.0</double>
         <double>0.0</double>
         <double>0.0</double>
         <double>0.0</double>
         <double>0.0</double>
         <double>0.0</double>
         <double>0.0</double>
         <double>0.0</double>
         <double>0.0</double>
         <double>0.0</double>
         <double>0.0</double>
         <double>0.0</double>
         <double>0.9999999999999966</double>
         <double>-0.3403025132690306</double>
         <double>-0.13593451577252613</double>
         <double>-0.19840129849220067</double>
         <double>-0.17902326140979138</double>
         <double>0.0</double>
         <double>0.19045844084882707</double>
         <double>0.0</double>
         <double>0.0</double>
         <double>0.0</double>
         <double>0.0</double>
         <double>0.0</double>
         <double>0.0</double>
         <double>0.0</double>
         <double>0.0</double>
         <double>0.0</double>
         <double>0.0</double>
         <double>0.0</double>
         <double>0.0</double>
         <double>0.0</double>
         <double>0.0</double>
         <double>0.0</double>
         <double>0.0</double>
         <double>0.0</double>
         <double>0.0</double>
         <double>0.0</double>
         <double>0.0</double>
         <double>0.0</double>
         <double>0.0</double>
         <double>0.0</double>
         <double>0.0</double>
         <double>0.0</double>
         <double>0.0</double>
         <double>0.0</double>
         <double>0.0</double>
         <double>0.0</double>
         <double>0.0</double>
         <double>0.0</double>
         <double>0.0</double>
         <double>0.0</double>
         <double>0.0</double>
         <double>0.0</double>
         <double>0.0</double>
         <double>0.0</double>
         <double>0.0</double>
         <double>0.0</double>
         <double>0.0</double>
         <double>0.0</double>
         <double>0.0</double>
         <double>0.0</double>
         <double>0.0</double>
         <double>0.0</double>
         <double>0.0</double>
         <double>0.0</double>
         <double>0.0</double>
         <double>0.0</double>
         <double>0.0</double>
         <double>0.0</double>
         <double>0.0</double>
         <double>0.9999999999999457</double>
         <double>0.15530267477852713</double>
         <double>0.394255075970168</double>
         <double>0.3228952041342547</double>
         <double>0.0</double>
         <double>-0.08876044631557131</double>
         <double>0.0</double>
         <double>0.0</double>
         <double>0.0</double>
         <double>0.0</double>
         <double>0.0</double>
         <double>0.0</double>
         <double>0.0</double>
         <double>0.0</double>
         <double>0.0</double>
         <double>0.0</double>
         <double>0.0</double>
         <double>0.0</double>
         <double>0.0</double>
         <double>0.0</double>
         <double>0.0</double>
         <double>0.0</double>
         <double>0.0</double>
         <double>0.0</double>
         <double>0.0</double>
         <double>0.0</double>
         <double>0.0</double>
         <double>0.0</double>
         <double>0.0</double>
         <double>0.0</double>
         <double>0.0</double>
         <double>0.0</double>
         <double>0.0</double>
         <double>0.0</double>
         <double>0.0</double>
         <double>0.0</double>
         <double>0.0</double>
         <double>0.0</double>
         <double>0.0</double>
         <double>0.0</double>
         <double>0.0</double>
         <double>0.0</double>
         <double>0.0</double>
         <double>0.0</double>
         <double>0.0</double>
         <double>0.0</double>
         <double>0.0</double>
         <double>0.0</double>
         <double>0.0</double>
         <double>0.0</double>
         <double>0.0</double>
         <double>0.0</double>
         <double>0.0</double>
         <double>0.0</double>
         <double>0.0</double>
         <double>0.0</double>
         <double>0.0</double>
         <double>0.0</double>
         <double>0.0</double>
         <double>0.9999999999999989</double>
         <double>0.15417878783926056</double>
         <double>0.40391349445309915</double>
         <double>0.0</double>
         <double>-0.18580615383472843</double>
         <double>0.0</double>
         <double>0.0</double>
         <double>0.0</double>
         <double>0.0</double>
         <double>0.0</double>
         <double>0.0</double>
         <double>0.0</double>
         <double>0.0</double>
         <double>0.0</double>
         <double>0.0</double>
         <double>0.0</double>
         <double>0.0</double>
         <double>0.0</double>
         <double>0.0</double>
         <double>0.0</double>
         <double>0.0</double>
         <double>0.0</double>
         <double>0.0</double>
         <double>0.0</double>
         <double>0.0</double>
         <double>0.0</double>
         <double>0.0</double>
         <double>0.0</double>
         <double>0.0</double>
         <double>0.0</double>
         <double>0.0</double>
         <double>0.0</double>
         <double>0.0</double>
         <double>0.0</double>
         <double>0.0</double>
         <double>0.0</double>
         <double>0.0</double>
         <double>0.0</double>
         <double>0.0</double>
         <double>0.0</double>
         <double>0.0</double>
         <double>0.0</double>
         <double>0.0</double>
         <double>0.0</double>
         <double>0.0</double>
         <double>0.0</double>
         <double>0.0</double>
         <double>0.0</double>
         <double>0.0</double>
         <double>0.0</double>
         <double>0.0</double>
         <double>0.0</double>
         <double>0.0</double>
         <double>0.0</double>
         <double>0.0</double>
         <double>0.0</double>
         <double>0.0</double>
         <double>0.0</double>
         <double>0.0</double>
         <double>1.0000000000000013</double>
         <double>0.31657317643282373</double>
         <double>0.0</double>
         <double>-0.18036773260739755</double>
         <double>0.0</double>
         <double>0.0</double>
         <double>0.0</double>
         <double>0.0</double>
         <double>0.0</double>
         <double>0.0</double>
         <double>0.0</double>
         <double>0.0</double>
         <double>0.0</double>
         <double>0.0</double>
         <double>0.0</double>
         <double>0.0</double>
         <double>0.0</double>
         <double>0.0</double>
         <double>0.0</double>
         <double>0.0</double>
         <double>0.0</double>
         <double>0.0</double>
         <double>0.0</double>
         <double>0.0</double>
         <double>0.0</double>
         <double>0.0</double>
         <double>0.0</double>
         <double>0.0</double>
         <double>0.0</double>
         <double>0.0</double>
         <double>0.0</double>
         <double>0.0</double>
         <double>0.0</double>
         <double>0.0</double>
         <double>0.0</double>
         <double>0.0</double>
         <double>0.0</double>
         <double>0.0</double>
         <double>0.0</double>
         <double>0.0</double>
         <double>0.0</double>
         <double>0.0</double>
         <double>0.0</double>
         <double>0.0</double>
         <double>0.0</double>
         <double>0.0</double>
         <double>0.0</double>
         <double>0.0</double>
         <double>0.0</double>
         <double>0.0</double>
         <double>0.0</double>
         <double>0.0</double>
         <double>0.0</double>
         <double>0.0</double>
         <double>0.0</double>
         <double>0.0</double>
         <double>0.0</double>
         <double>0.0</double>
         <double>0.0</double>
         <double>0.9999999999999188</double>
         <double>0.0</double>
         <double>-0.14296475283567917</double>
         <double>0.0</double>
         <double>0.0</double>
         <double>0.0</double>
         <double>0.0</double>
         <double>0.0</double>
         <double>0.0</double>
         <double>0.0</double>
         <double>0.0</double>
         <double>0.0</double>
         <double>0.0</double>
         <double>0.0</double>
         <double>0.0</double>
         <double>0.0</double>
         <double>0.0</double>
         <double>0.0</double>
         <double>0.0</double>
         <double>0.0</double>
         <double>0.0</double>
         <double>0.0</double>
         <double>0.0</double>
         <double>0.0</double>
         <double>0.0</double>
         <double>0.0</double>
         <double>0.0</double>
         <double>0.0</double>
         <double>0.0</double>
         <double>0.0</double>
         <double>0.0</double>
         <double>0.0</double>
         <double>0.0</double>
         <double>0.0</double>
         <double>0.0</double>
         <double>0.0</double>
         <double>0.0</double>
         <double>0.0</double>
         <double>0.0</double>
         <double>0.0</double>
         <double>0.0</double>
         <double>0.0</double>
         <double>0.0</double>
         <double>0.0</double>
         <double>0.0</double>
         <double>0.0</double>
         <double>0.0</double>
         <double>0.0</double>
         <double>0.0</double>
         <double>0.0</double>
         <double>0.0</double>
         <double>0.0</double>
         <double>0.0</double>
         <double>0.0</double>
         <double>0.0</double>
         <double>0.0</double>
         <double>0.0</double>
         <double>0.0</double>
         <double>0.0</double>
         <double>0.0</double>
         <double>0.0</double>
         <double>0.0</double>
         <double>0.0</double>
         <double>0.0</double>
         <double>0.0</double>
         <double>0.0</double>
         <double>0.0</double>
         <double>0.0</double>
         <double>0.0</double>
         <double>0.0</double>
         <double>0.0</double>
         <double>0.0</double>
         <double>0.0</double>
         <double>0.0</double>
         <double>0.0</double>
         <double>0.0</double>
         <double>0.0</double>
         <double>0.0</double>
         <double>0.0</double>
         <double>0.0</double>
         <double>0.0</double>
         <double>0.0</double>
         <double>0.0</double>
         <double>0.0</double>
         <double>0.0</double>
         <double>0.0</double>
         <double>0.0</double>
         <double>0.0</double>
         <double>0.0</double>
         <double>0.0</double>
         <double>0.0</double>
         <double>0.0</double>
         <double>0.0</double>
         <double>0.0</double>
         <double>0.0</double>
         <double>0.0</double>
         <double>0.0</double>
         <double>0.0</double>
         <double>0.0</double>
         <double>0.0</double>
         <double>0.0</double>
         <double>0.0</double>
         <double>0.0</double>
         <double>0.0</double>
         <double>0.0</double>
         <double>0.0</double>
         <double>0.0</double>
         <double>0.0</double>
         <double>0.0</double>
         <double>0.0</double>
         <double>0.0</double>
         <double>0.0</double>
         <double>0.0</double>
         <double>0.0</double>
         <double>0.0</double>
         <double>0.0</double>
         <double>0.0</double>
         <double>0.0</double>
         <double>0.9999999999999747</double>
      </values>
   </indicatorCorrelations>
</dataInformation>
