# Supplementary material for: Social media addiction and emotions during the disaster recovery period—The moderating role of post-COVID timing
Source: PLoS One. 2022 Oct 20;17(10):e0274898. doi: 10.1371/journal.pone.0274898 (PMC9584413; doi:10.1371/journal.pone.0274898)
Supplement: S1 File — (ZIP) [file pone.0274898.s001.zip › Copy of Dewan - Covid/11 Sep and Oct Final.txt.meta]

<DataFileSettings locked="false" separator="COMMA" missingValue="null" escapeSign="NONE" locale="EN">
   <groupModel>
      <groupDefinition name="GROUP_Week(1.0)" hits="631" logic="AND">
         <term operator="EQUALS" leftTerm="1.0" name="Week"/>
         <id>b79e0a1a-f340-4657-845e-9d35a698dc1a</id>
      </groupDefinition>
      <groupDefinition name="GROUP_Week(2.0)" hits="406" logic="AND">
         <term operator="EQUALS" leftTerm="2.0" name="Week"/>
         <id>d38e56e4-33b4-4114-b5bc-1519186b67af</id>
      </groupDefinition>
      <groupDefinition name="GROUP_Week(3.0)" hits="674" logic="AND">
         <term operator="EQUALS" leftTerm="3.0" name="Week"/>
         <id>99f73e58-f0b6-4542-b6e6-0964fa19d0df</id>
      </groupDefinition>
      <groupDefinition name="GROUP_Week(4.0)" hits="223" logic="AND">
         <term operator="EQUALS" leftTerm="4.0" name="Week"/>
         <id>b8fed989-0bd1-422e-8e6d-96ec42462499</id>
      </groupDefinition>
      <groupDefinition name="GROUP_Week(5.0)" hits="665" logic="AND">
         <term operator="EQUALS" leftTerm="5.0" name="Week"/>
         <id>c064ddce-4ed3-4f17-84ef-3693da6cc091</id>
      </groupDefinition>
      <groupDefinition name="GROUP_Week(6.0)" hits="327" logic="AND">
         <term operator="EQUALS" leftTerm="6.0" name="Week"/>
         <id>97cfde17-95f1-41a5-8007-e5b5b9632208</id>
      </groupDefinition>
   </groupModel>
   <text></text>
   <active>false</active>
</DataFileSettings>
