# Supplementary material for: Social media addiction and emotions during the disaster recovery period—The moderating role of post-COVID timing
Source: PLoS One. 2022 Oct 20;17(10):e0274898. doi: 10.1371/journal.pone.0274898 (PMC9584413; doi:10.1371/journal.pone.0274898)
Supplement: S1 File — (ZIP) [file pone.0274898.s001.zip › Copy of Dewan - Covid/1A Physical issues - SM hours as mediator - 3 physical issues - no moderator.splsm]

iGSsnvtZMzKPNvFO+xGucw7RdCku2vbEypPUYmZz/ude83vsPOSDXxYHmNE//bplgQMd4yYSC22v
IJcMbd7Uzyc5qTeUX1qOrt+MmlX6th35cs+LcU/QzH19DKI0uHb0kpRTBcadH9iCdmxdJNSkuvLi
eiRgre+tj6jB2comqqAFdTJUYmXjJ5OmolTZYFsU9ObK8TAfaFrJ2TOOeJHW2wpoIEGRgQTLaGj6
58g8vWcXnlRwh378OZWuTEEABR0bsrN1kGdVu/PFfHYspQ/dilPmT4DPvqoebBn78kuFxAQwYb8R
pPK98uq90+BWpHbWdfQI+z7S+DzOW37wmSLfPpQ4QfHFfTqgtLrurc7hoiZS2JW7oWi2e2EF6aiY
GpxV0nlK8p/6AHVcRlkZDF4hVBxMc4c5XhXX4zK+VrwLzT5A6aSRYVPA36qqDCNpsXhUHYTYSRc6
hpnN/vsiWjWgOPaKunYCnAdm3zZNNPJ/fU1G2eFFSbp2ZcuB2FiVoohoJk4+Kt6Yr/yU5Cc+Yg4+
XTNSg0+v0ymPZoNx5aTjBcwBxpzkzVT4BMn0+bFnb7opPWSRN+dbxJWI7sAFWxnjoCaCu0HdWiN2
P1rAU2MqAasjS+J+/DnQaALT6c8mCgdQqCik8L77jZhl+vOlREUAvb6s647h1GNn3EFIXvvHDNiv
ACo4WmuM31rv4tqs9AFRjIlApy7eU+Ztg1OZjT9+N4eiUDfL1IepmVTtWHaAqHBpnrYH0Vt0Fnrs
qWpuW7IVsOs96kVxz4jzgNVxEdcdFfI1dA72Rj5ATLUOSvN6ureRVkLUeyyOS1J3LA7of1kDNP6K
meJ+ZhW6Sp9Y7MMf6yN+gWbYdimQwQ2qMzfajJGooxSk9vxzJtiLO+OhNqFFYSIKNKoXOdkAPiXW
5DVoxdY10t52HZ1Eztl8kL38b695caOF6N8v88uh+K2B7F40Aaqd1Yp9fEyGpHnNSgfndj5f/tp+
5/YO/8PTABgWYCoRIeYp87xvYGWk75Wq9QC5b7Tp7Ad7uIQPTcsEBpKZpCFRtIvXFc/6oVxuoqzy
2eVtTFZg+wIcLxAnxvgnEkEtCntCK/Fdm18IbA6PzL9YBClNJZrg/mVVSfe0eOoJLwTjRwsqSYZZ
WqxBHcFoJBxP/gCspWISzYI19mKz4sGzxoEeJWlROBam9uO/ic31DpNibPUChvRB/WSwzNxqBVAw
LIBcoFEaVcHkoumwQ+I7duZQapG4IshT23fHMi6XZTvfl33GmdBHBUYYxZoJC5eR4uDZJU3yMiT9
oYVkFHO/yRboB42BJAPG3s7ACAzfs61TCqGlrj6MapDDd8GArDydvUWbXW4TwtIdoxe16XKKUTaf
C0prDZAqXawHK/JE2oI2M7umJf5xKABq8ZrXO6+bkqn6GLQOX7scjFOKW0FeyOdTv9KfVIVAddFc
EeCed0UaKB6v7j6t2901sj1fkcknxXMR/2sgNExDkolc3V48HnTDVfTEfHTtwyMgz1gnp0u+x95l
E819dZgUBxefFpbmytVsntK/+Wlrrnbyh51s5y904zj7kLdhBLK6q3aABiWmcpiZDzKvTRWGnnOR
J7IabdcBzxR5qE8d9Fy/cdBjJwsy/30aPD7HnWQbLY92hpOOPdWWfA9WCcESW2j0zmMAUhRPCCtp
Q6rFstF7t/vTcS8pU0Vtccc9684XZHyJ2EqeMr5CH81oHkoIyYuoW6urHeSvQuiTYGtf7XttbJD5
epU6jLZaGAbnWA24ZquN9rfI1Amvw6US3veihJzWgamx2vZgtdA7ufU0bPDUqK15IVR0LmZGvzaR
0LdTqH6ZPJcSd6ARlBE5Eajum3EYZM7HN5k06813lmRp9edpU/CKtnEbxUh/KNZmtevb0QRUPshQ
KLONJUevznWr4Kmu/bJynCoxseEYGsdXjvLJFkGay9Y10t52HZ1Eztl8kL38b695caOF6N8v88uh
+K2B7F40Aaqd1Yp9fEyGpHnNSgfndj5f/tp+5/YO/8PTABgWYCoRIeYp87xvYGWk75Wq9QC5b7Tp
7Ad7uIQPTcsEBpKZpCFRtIvXFc/6oVxuoqzy2eVtTFZg+wIcLxAnxvgnEkEtCntCK/Fdm18IbA6P
zL9YBClNJZrg/mVVSfe0eOoJLwTjRwsqSYZZWqxBHcFoJBxPyvt3BkAft3i64ulVYP46JGJpNAXh
geNYflPJDqSQP0znBtfvUiglvi+G2O4K8SLNrXRDAA8+QqQmgt0RL2icKKCTpHEafKwAqhh1P/zG
fZg446/P/jwWPW/+ksEyVcgxDap30pDh2OzCqFd4rghOUTgZcYQTJWe8Xt0wpmXRpMCk/Wc8WZgx
sSj754iPcTOqwPMGkzL9l19KfapEzzxIjJjU52SH7ycF+YumD4VyGmwrZyYzlR8wBGlq0m1s2Gcd
ogfVoE7GHsifWKO0C2IjHLB7aivAaINYENCHjP+75TfgOs479YpDtd7XMEFF6Ne9jCHlFwCBRi8J
rT2IZSuXFrH3VPGXEmMz8Ev0kNFESQKtIo14jBso6IvIIohTbxljSMoVM0S8CjXTOjEt9M9Hr/yO
ZzVNegGPDL2t+segVvo9iU61bQrg/X6hBxNrNEMN7hWvbePgut4zvgEx+YhMGBxARg9k6K674LQL
bO8Fpe1Jiivd0bcCO3wpEfvxxRWJHLSoaT8L6U3Mx1fLvFiWaVXUrtXTzp5/GjUQaUWdJntYESTr
w1eGO68z4SZe+HWx9H9bHoKktgqfBJPHU1voXRaMEQCsqAoy1wYAC5uxYIq4uVhdxZv950FEgktl
Z/DlDXPmKejBKwvr01f39aMJazq5NU1M9qeJQ/bg8lMkFi4N48pezUUtz5p20lIIOeeFIHK9qSBI
qTymkmIvS8n40hWO9blhEGBEK6rZ0ZHR9f1rVGd+QKe4xjscPp9dQi/mFReC+YQqSUHIO+NBp3Z3
bzYOz72pQFQjvvvjWz/G7+ZVTAhrDtD8U4yo5BtIwlNHzXwScUYw90CzVB0lEC4fYfQMM8rM5jam
rc9Ir3XqOGgaLlwXF2+2zqqI8LLmh16LN0oFlrIjFy0zrzh2LRzhTLOP7hM3K6dPuidWimZtTdNK
N+CJfAP1mWbWkD7LarMRPlvXRT9JEKVHoC1D0Bm/7dfDQ5X8l8Ky72RtuBYeqaSuwQcBZf05oBbp
5q4wm8zSOQfXxDFg4pzFTMNqqtwiFtibALmH1FVyMYbD9yA4iTF3VgMT1BUd3NFGiDjxRbkd1DJb
G0+583DzJIDfeiV2FvTmyvEwH2haydkzjniR1tsGPIrXlpSBojXCpWlblzXt7+EKeYylpWHgZ/kt
hHTqnbKzdZBnVbvzxXx2LKUP3YrYINp9q4bT34Wi2CMN4FavqSmKJ2Rd7FN+BjEndVfBJ2o1mz4k
MbYRj1WicvLwIHplEhb3NCkkBXVLFLMakk2cOwn9+ebeuHLb0d1NWVU+VbrvHD2XBK7rvjG7dWnc
sSSY3WLlw/BDT40I8+saqqlqTTyPlMVAsJJd/9AP43UcMGHRGZ77Ypu8JsBoGXYilnr/jiEeah4W
xqOXjZRhUWnzgYKOHV+0d74ARQlp3yo3m0twRCqk3Vks6f/NF04WtEuZKIpdTkmA2rQ85HPDB+Sc
WJ5CGlsqRCrbPpm1WxN1k/8908DRMHkKfW5uAS6Ms5FG3hymT0yplHkwILu2YX3S2qH00qwxt9Ij
Ur+FVsEmG0iu35ubfJPxqenBKkTKeuBKq8+EJYibFq7Kou+ht+T04Vn2OdoA4cFtB7vbJkz4utVJ
1Lp9XOsbQJvJd8gUF9EbNr1tPc73AXeUDHLr4PKLOJyL9Dw4NORPym2HGjDASLMzK40sNlzc5SaA
xsvvB9tZ+VQWKJHajRy93Ic49dqbXvJi+KjkZ7Pu5gmQ5zwMyDQRYuB6zHGbLmnSd4pJUCxAfwfI
n/aP3CG70ncNwkgoD3yuQBrU2F4bChp1ag0IYa2DPMQFdxzNEqgC1yKqOKVcr+TfQe3sJhyp3HyQ
tiSQJP88nOMtQh4wx7mM6JDFRx9erYbdMKN4/yOo84vcU9NT6LXO9gHOMW2z1MdHNplrhmseWKWU
d1f3HxhbMlUELslg+sqqHElDd+fY4nVK3+SGYwe1W0HeBTCGe60wkELV/xtNc2gO9uEwJwm0IL76
hyhkuZRRRMNY/Ir4CPfEUPiF9KP2mnzgsHpvAl1xoZLwPy383FvwRsAszk88A8eUUnqVfJcx7b0O
RJmxhLLke8IqqptwMHXf5IidapEj+OkI0DQgzeJ9XXztkQtZkzoUaCBnkq6eJn6efvNw5tYrfDFI
gKloYuY4A63tpXVyIL1C94jJlhOAmzQSDIig800mjuXl2Uh5x0hY877kG8ke+LA2M7umJf5xKABq
8ZrXO6+bNqm67ai8HL4VKkavYcAcyfv6wnihX/b3Xt550KEGCelqsG+Q75nhk6bw4/sj6RzwDbtH
lMpdoKf7EQ5zZ74XBMYJF0Lgz58EhwXyoabiJfJS61lzU5pIdXvA2/0Zj41Ntku/bs+UUoV0RMqC
M1SmQhzSbKn2TA232Uw0QNVujmSc0qWOC7MkX7OPZyf0fs+tjv1ill/odmFB8uaa98/C5GEUc8mE
dD0ulhxEP96UH+pEOAty1M+z9pyG1kiRShnVZJCJRjaDOTT8Ba87Mk0BIVXUrtXTzp5/GjUQaUWd
JntYESTrw1eGO68z4SZe+HWx9H9bHoKktgqfBJPHU1voXRaMEQCsqAoy1wYAC5uxYIq4uVhdxZv9
50FEgktlZ/DlA3dYl9h2/0vCHF2oplsgTZI8YNSTBk6QEmjkjwq36D0N48pezUUtz5p20lIIOeeF
KQznJc8H1qnU1HxI6gK4FJv/zeuzTibSYHAusLQyzdzQLTixTagVftN5V69C86gG9MDC+8pzs5zR
tjlD5aUBrUI61Tcsdg9qWDv21i+q1taYA7PbchZzbhJEYzhaPn0V0lgyQW1mqR7La81z+koHYITb
U06a5IfB+OUZW8zmIExqbVR8bOpAEAAt+BhYf4YbyfxeGFPVLpVkOBWVQNdAsYqcpJKCXmoI6x5v
L3wendEINg7chmMJlcHHsBjLwYPhIju2WlR4f/M9E5tXNgZkew10W/hAgfmt8W4w7Z/ArvrPWVBo
OLeIH9ZqbSd8qVE661mIRfwpa4997JX543ktMSgtu2U4zaDtd135Mstr7BtV1K7V086efxo1EGlF
nSZ7WBEk68NXhjuvM+EmXvh1sfR/Wx6CpLYKnwSTx1Nb6F2xKD1VZLUJklRvAziEmPm0w4KX4Fk0
qxZLsQ1cS90k1G1DEQxwCa+u9m0/C3LVWjst8fetDlx+1SSbvOW6PkmXadq+kQTdmKuG19FK8okQ
R+MN1KFTxHtgEUVypVeOFMMR9l16KFtpD53KuzM3LM3Z02aSDUWYGR6/WLvgOtGERi8JtC+GRWy6
LxRCtcEq8FUP4LhpyqDcKA4IYXIUi1VUirI4IhpV4t/E5jhbB8usJiSw37Z1LBFBm6KG5Vkxb+02
DFTVwplr8QUvmTqiEKMSfTEpQypUr8wm2lpDcUVh746VQlSqC+3Fyg+SjtooydWOLZFf+eR+OOrP
W01tyVgx5obRwJEkQL2IN+BvBk7uQdKNOxEYINLaSywbfY/VzjZ352FIHu9BvevPP4fOpc56g71J
u8IsKNwR/58hx0AbHtVJ1Lp9XOsbQJvJd8gUF9HrCYldiCim0m0cROEoaIGrsNorqlKm/ItyEURj
0b7kOT6JHcqZphymszTRuo4LmEXTF4p33qHMY33IWPR/njBzHA2sSgzORXVCD0ad/0VOqkBj9508
ggwmj4XfJNpww9NafwdfH6+5zprG4Rs9i4EPsfdU8ZcSYzPwS/SQ0URJAptdNUvV5KAjiH51Vn/L
L200O3WwMVbSY/s0l9JUMATFrgdQydeg0WLIzwRyvOLMjQoHxHF8ICSTUGWn/6lx8N5b9HGtNLHh
pfZCz+KeEENxkC0M5VFdVCfl/VVOctOBudjUMXJE+IlFGMSMXGfeNhx+vmS54LqnOsN5eLtz010D
j6dMevHJuURc9b9w/Zb2hjZFoboaOMBIsCuBfhM1ZFux3eL2rdwx3Q/paSfZOD/u62rMDi6vpiv/
WZ61qBCW0iQlfhWODlGSEddiEP9qOCzg3f5mNrkBA3RRIsrMyTnG0enU2h1HKF9/3Jnh1taT2DgC
kuUYzFCpnuPxK3W4SRzQUlIl+fODLOf93CfippZh4DrOO/WKQ7Xe1zBBRejXvXolFnKUq+4PZbOw
dhPRwC2x91TxlxJjM/BL9JDRREkCrSKNeIwbKOiLyCKIU28ZYybJhiKfUHOOG+e6NgY4XVj8jmc1
TXoBjwy9rfrHoFb6PYlOtW0K4P1+oQcTazRDDe4Vr23j4LreM74BMfmITBiXPAmWz+LU2vutVzvN
BoG3UCh38+fQHa9ADFGwoMIINegKcttG0U1WNs6P1QUv9ipVLaCaLN/k27NIe6G+0vnuHvzoZBNk
QRRq4sIA6u8ORj3wQc4tI/KiWxPTamat2jAFg14KJbt+ZM5Re41TSxo6t2/Byk/odVksNAzRGYQW
YquOZrtbrfP23jNPWjteZoqguVp0K4jfj1JrE0q53eN3M+w0uBJlr+zZt3bALZxwE8zAhFU6EuAW
2qMTfUlOZ+t0w1X0xHx07cMjIM9YJ6dLvsfeZRPNfXWYFAcXnxaW5mM6GU+m5QIWs/IN9fptW0wv
dOM4+5C3YQSyuqt2gAYlpnKYmQ8yr00Vhp5zkSeyGm3XAc8UeahPHfRcv3HQYycLMv99Gjw+x51k
Gy2PdoaTa+hSgOj+Kkv5AmVmiwdTS2NJYUyshaY5VCRSprrjE/BcvOa/rUdKcHgeN9YICRpUoixE
5IDIu220yind+9dPg/i6jaWu5yXnkFPHWvf/51dmBNSJYa4uYwK7T01oRK+D5Tpeu0n91Qu2bBTK
9LHYgc48U/hJFYezCl/26Z+9Z6rXypzme4Fv0733uWmYEntUS01oA0HZDoCiFI1NETUP/Gqwb5Dv
meGTpvDj+yPpHPB0dNQq1hbr9kUc9GxjrDLxxgkXQuDPnwSHBfKhpuIl8itcUh7qyvfL842rUkJz
lG0pWMauJ5JJ6Gn99JdIOPB/HNJsqfZMDbfZTDRA1W6OZJzSpY4LsyRfs49nJ/R+z62O/WKWX+h2
YUHy5pr3z8LkY/Fqbo3rVOGwUDIGikE0RkYXfPgA5flh9LcA6QhSfIxWBYWyUNGuVaauo75FKfup
vGPshWorrDn+wV1utyPmGf5HpcaAx2LEC4t7b+9sgLwumWHvV2BxZziTJ2OpbD3h1wQTO9GLRiyP
AYyIJ8hZSkIbh+sfMUIJsRIor20m8GrwelGcj8D/iaXuou2QK01+mD2WC/rsIQGJr8OaFxoLj3tz
w8W9vnLzCMF7OiliJ0HGCRdC4M+fBIcF8qGm4iXyDjxEWVuYRGY01gV/sfnRozahA03CK5E5AAdg
LiTuCfwRDDGmuu9kvKGsDwhVzOukYDO+Dxg9uBKoHYvBetCtNgIlsWzW2jyUXFKhZrbKUE3hBe4d
jtWS0vvcBQERZWxMarncJqGJLn66perLKjHSaCTIGhOQGjTrqaOAgUYtnaH7oHOWDiRf3Qco1lPb
v0YqXLzmv61HSnB4HjfWCAkaVAoBcQitn2mi3XyBAiI93mm6KbYH8da6LGwSEYUyXu3QJ/LGv9kY
AQif642GCmO4+lPf/z3/EWpbZkVG2SAqYzDfrqbfrby3muwDSsfI/i0bc5b2V4AKihiJowMfSUDQ
Qodbx9UHlQBK3Rfe/mUQwDPSWDJBbWapHstrzXP6Sgdg4NR0G6C7H2wZGAiVaW199mptVHxs6kAQ
AC34GFh/hhvJ/F4YU9UulWQ4FZVA10CxOYttqoZ2jKkpYnSEaASoyAg2DtyGYwmVwcewGMvBg+Ei
O7ZaVHh/8z0Tm1c2BmR7DXRb+ECB+a3xbjDtn8Cu+s42dBcqwggx1Eyipl4QPTwph0IX5OqrJLGt
RjdS/KeaVgWFslDRrlWmrqO+RSn7qczjLMvoRqoWYw59hDWJgD7K+p1/2XpgMqLHhqqM1c/8Lplh
71dgcWc4kydjqWw94ZenXfnlBeXj4QfrwGAsvkpRSm54xT0Q5r8AkotgyUUeBii9wf90vzOxJAek
hOGWec1i6vcri9K0xb3eyk12nChLWrFFY5NC2Dx9Wf+fikhndcgjijm71JcMRrWOZCd5/c18EnFG
MPdAs1QdJRAuH2H0DDPKzOY2pq3PSK916jhonAQ29svtvyeoScw+kUU7pTdKBZayIxctM684di0c
4Uyzj+4TNyunT7onVopmbU3TSjfgiXwD9Zlm1pA+y2qzEaPbGSga1p3peQhq0ddUE9uox/zg1V3a
wUcNoWHXd+cg6Apy20bRTVY2zo/VBS/2KqC2AKQY+hiXYComoGqN5Kzr6Uj4OUbI9wVVtPAerN6q
QHkp73vMLf6ae0V+kWESqqB4WAC1fYjdpae9mo72d/IfwCmJmIgVdFemHqjlt0W6NwEpOME8251G
bk5Dq50HdPGmOpsuYU+bf8K6HrrUI3cyF50Rp9e/FoHiwyTQdJkljHW9gKox40RqH/haFlytED5f
/tp+5/YO/8PTABgWYCoRIeYp87xvYGWk75Wq9QC5/w3GVqrwHydaR+14QmuAxyFRtIvXFc/6oVxu
oqzy2eVtTFZg+wIcLxAnxvgnEkEtCntCK/Fdm18IbA6PzL9YBC3fyrL+qGCsTPdS5/S+0LMTv8fW
teJLSM2QCXIdIaXLg71Ju8IsKNwR/58hx0AbHtVJ1Lp9XOsbQJvJd8gUF9HrmgQvC7wdm1H/Dqfm
ZMWRsNorqlKm/ItyEURj0b7kOR1py0vIVN7GdZwGt4VYYJzeo0HgzmnGxuUaRHMharQj8HpRnI/A
/4ml7qLtkCtNfpg9lgv67CEBia/DmhcaC497c8PFvb5y8wjBezopYidBxgkXQuDPnwSHBfKhpuIl
8g48RFlbmERmNNYFf7H50aM2oQNNwiuROQAHYC4k7gn8EQwxprrvZLyhrA8IVczrpGAzvg8YPbgS
qB2LwXrQrTYCJbFs1to8lFxSoWa2ylBN4QXuHY7VktL73AUBEWVsTGq53CahiS5+uqXqyyox0miU
WgP5WUqIICFeuZLDvPjgDFyy2gyt1x9DX7qtmhr0JGmetgfRW3QWeuypam5bshWZ+Q8Glvzbc8QY
sjtd3GqDMX1iIP3cSKV01ILrQvufytUDdcDf/g3ffVw0GqD0w8pl+j/hEL5oU10hj9z8Y+KldHez
6OBMBX7ZSGho9/bYUzQRYuB6zHGbLmnSd4pJUCzQI01tMSLe8mYmBmy8QO+sJLDftnUsEUGboobl
WTFv7de73bZJE27Ih3sN/jzSwz5cr+TfQe3sJhyp3HyQtiSQhV9WHD9Y0v/YonSjlSb7rjEQ980o
O6xY3M0MQy3ImIdT6LXO9gHOMW2z1MdHNplrhmseWKWUd1f3HxhbMlUELslg+sqqHElDd+fY4nVK
3+SgY2CKO/g0AxZIakWCWWaJAJJxHPoCxFUvhinS3EXJdIflKNZHNAyj6Y7cgdy6JLUQuATSwE2H
KvFm9SsnOBVWVwzAym7PrPDhgW1hgUhpsC5mWBviJ1y+8rPvJ7KCgHlYcjiYbUrMBAHn8lT2SKSC
kaJGjMAnIGnk88cjtDpxUjgCkuUYzFCpnuPxK3W4SRzQUlIl+fODLOf93CfippZh4DrOO/WKQ7Xe
1zBBRejXvXolFnKUq+4PZbOwdhPRwC2x91TxlxJjM/BL9JDRREkCrSKNeIwbKOiLyCKIU28ZYybJ
hiKfUHOOG+e6NgY4XVj8jmc1TXoBjwy9rfrHoFb6PYlOtW0K4P1+oQcTazRDDe4Vr23j4LreM74B
MfmITBiXPAmWz+LU2vutVzvNBoG3J+PXSFgxqD/o/sGoI4goAW/dQHY7C5RlH3F8DAY9OxB50+Y3
HrWLv2xOmRSU0fQhr6TEwCJg8b7hpUvMEbvVYPnej+NqilojJXNzOdkTivqeX55ggGKEju8nHXlB
rHrmtPn6ZJ1kDEwHsL3AJcTpKzcBKTjBPNudRm5OQ6udB3TxpjqbLmFPm3/Cuh661CN3MhedEafX
vxaB4sMk0HSZJYx1vYCqMeNEah/4WhZcrRA+X/7afuf2Dv/D0wAYFmAqESHmKfO8b2BlpO+VqvUA
uf8Nxlaq8B8nWkfteEJrgMchUbSL1xXP+qFcbqKs8tnlbUxWYPsCHC8QJ8b4JxJBLQp7QivxXZtf
CGwOj8y/WAQt38qy/qhgrEz3Uuf0vtCz23lsSDqVP5zdiDHNF2C2zbhgghwb+BDkfQlItao0bhXQ
NCDN4n1dfO2RC1mTOhRoy4aW4nfuyuQc1lfdb6QUDvi6jaWu5yXnkFPHWvf/51eDo639u8oFhFia
WiohNvZdD3FsuUT1tWReOM2FXiD9/z6EFgdsXsx2Q5jyHmG5pv7JLDpg+lO8Ef60UsLPk4HJCvvK
ZCAB5W7tkBL9tKiMmXwgkXLNW3zRMaUADjW+7WniJVsszEO2FICSdLiKQaCgzMCEVToS4BbaoxN9
SU5n68UWr2r3duzGmt25b7RVSV1UbN2QsXIycuc0J4PcoYe4Sxs1RE++u9M/3OBdoQcY7XyTPXfl
8krW1WAfNchAcfzEwXZCm/SUTd9XFxZAuDe5697iXg67iN5NQdlX5sd68LwLayPdru7LwJDymx83
2/Nv3UB2OwuUZR9xfAwGPTsQl1w/lwQ2uVln9IgO2A7N+0s4mLQmtXCtBYaqdw/O8yf53o/jaopa
IyVzcznZE4r66mVTO3j0Gr1rX0gECFc6hSz+kvPJeCkCSunnUn/hloNCBgnHrmvtWjzHEKuF9REC
DwiDH/nfMIKWTge+VwLvIbTNLUxchVrLpMGehCRB/k1K49dRzCC6mdhTYkyzx4kHS2l8Qs39xTDT
MXb9VkGgWpsA0WJblaDhotS/Aj7gMRGdh8lBY1/KdOYEFEZ+rfobGxh0GhJPjPi3pij/S3rjdHxV
qNh+gfPR/Wm9O3pxtvNn5Q6KN/yCBIFu0ZrwdEn/JLCYPVhLiFbcf+nW7l9FTSLHJt78nNKWCz76
AeylBtmasi7ExsbbICWV4wZfwJSyIAzefalN7CMz0fop+zVkt4qc/FO92qwaPn5PPLqDseE9qxTX
kA1KeeNFdcDqRYS2L2l5skayixL9ws/0mSkqCtmtQQzV6OC9ef9VZ7f2yQVsLu9g8HUWqAUDWCAE
wOI9zWLq9yuL0rTFvd7KTXacKDYOz72pQFQjvvvjWz/G7+Z1yCOKObvUlwxGtY5kJ3n9zXwScUYw
90CzVB0lEC4fYfQMM8rM5jamrc9Ir3XqOGg0O3WwMVbSY/s0l9JUMATFN0oFlrIjFy0zrzh2LRzh
TLOP7hM3K6dPuidWimZtTdNKN+CJfAP1mWbWkD7LarMRS0a6VpqkuLA1A8rg8W/zqxCxzQktkT/q
l9+a8ci52nbVSdS6fVzrG0CbyXfIFBfRKvl50NkJnrRlWjaHVbXiq0oYSQ8+qX/KjjYR/CAyUdPX
OzQaHGClMCVCN4jIsN6rAKUkpF60pUALJazxShk0XIClaUU3sbQCtZfFLw+6i5foCQve4ElGj7o/
JJbo75TI4DrOO/WKQ7Xe1zBBRejXvXolFnKUq+4PZbOwdhPRwC2x91TxlxJjM/BL9JDRREkCrSKN
eIwbKOiLyCKIU28ZY+MGPreIPLsulZIFO4Xz5Rf8jmc1TXoBjwy9rfrHoFb6PYlOtW0K4P1+oQcT
azRDDe4Vr23j4LreM74BMfmITBiWclaRsNe3QRGe3a2NoW4yy4SuIcGBFeKiBBJZdyHnzom32XBM
wp6V9K/6cUegwZRreMU6jIU3WZD6C4xoRo7QTtWu4wdvAUMgad5U10npnADc04X8eEYPk82CVFqg
jA+rUOaEFgEa8OGi54eqVmOGu9HlegrxV3C0LELk3tlqJxJlgDAJ1icmpaTeqUIcft7NfBJxRjD3
QLNUHSUQLh9hLq/17QRn69FSgKR77QLweSJTR9aAuQybVq/ZbTHJmqHHmfcsNja+IoK/NqB7/AQ9
1oKuBow95Vg05oPaEZZJLeCwOPHJ38Lp/tzQtrHMiVQsjsvWE8D0lynMrN2hKksF5hMe9HS+mm5F
geyuSz2RyVlD+fb6eDUBK5tnKvOCzEMpNECaxVtgD7di5WUUmmlay9EM0TWk9ZUap/o7FEnigCTc
AJ5boizLadQicqEpPrKk/ZB5ZjR7B3SLWMGxZclwz2V0LPz5q1NmYaCj1BRl5DBRIy5thHHIkCRk
XyrzY3aYPZYL+uwhAYmvw5oXGguPOoBSZJk3XKMsX/wG78lLw8YJF0Lgz58EhwXyoabiJfIOPERZ
W5hEZjTWBX+x+dGjNqEDTcIrkTkAB2AuJO4J/MzAhFU6EuAW2qMTfUlOZ+tgM74PGD24Eqgdi8F6
0K02AiWxbNbaPJRcUqFmtspQTeEF7h2O1ZLS+9wFARFlbExqudwmoYkufrql6ssqMdJomrIuxMbG
2yAlleMGX8CUsiAM3n2pTewjM9H6Kfs1ZLeKnPxTvdqsGj5+Tzy6g7HhPasU15ANSnnjRXXA6kWE
tmyGepYyYXSBDmgu2qQizVRASQlXblpUueMuVQZ58Q4T3biCUj63nAzEd/5iBaQAug8Igx/53zCC
lk4HvlcC7yGf+ZV2shEbOrlivStZaGpnSuPXUcwgupnYU2JMs8eJB0tpfELN/cUw0zF2/VZBoFqb
ANFiW5Wg4aLUvwI+4DER9oq6dgKcB2bfNk008n99TRsYdBoST4z4t6Yo/0t643R8VajYfoHz0f1p
vTt6cbbzZ+UOijf8ggSBbtGa8HRJ/8sc+lNifIFTnvrzW+AVhsbTA4EKLx3/qpTjhJU62Zzus8cL
zyjE3mTr4NLBoawC2XMCPm4EcR2E0rMx2KDQq3Aw3S8PNbSOox5zLFDBzppxv0aWPPE3Qi3FmgUx
LMDItHqC/7xSw8hbtSVmFgurDplfr1sHhvBGyd4PgZ0VYzEd7lqnGQvOaqy4Bju11CcRcr2eMSaB
RfAJFx988h4fOx65QmmWFBaAIr23REIZVDjq7Tg0gkGWsfJ+cMZJTCTalDD3NHwdLYY9sIBZuEsh
kHE2oQNNwiuROQAHYC4k7gn8UdlTIL+ZcV+5mn4KR5Bn8yLJQCr2RiNYD0WKq/8V7RhFkKWvzWbz
JHDLlXCEJEV7VKKh0HlDbUXvir6pu6Fds9SLXaOZadagJq6HcyXgrhA8fTEc0byR/uiFsI+g2efL
Fa1sAH37oKvhxMStSrY9afdG6w48N7N2SYODLkLPEosEyV/ASA0nub94wQr8fZBu+oLd3zu0nhrQ
GXp+2P+K2zQRYuB6zHGbLmnSd4pJUCyxQvv3MFlYuTY0orLWwFwBJLDftnUsEUGbooblWTFv7de7
3bZJE27Ih3sN/jzSwz5cr+TfQe3sJhyp3HyQtiSQ+JAjdNFMuf2C867YhRkKiTEQ980oO6xY3M0M
Qy3ImIdT6LXO9gHOMW2z1MdHNplrhmseWKWUd1f3HxhbMlUELslg+sqqHElDd+fY4nVK3+QNBEvK
Qk/SsFS/c1RIJiKX/UEsBZ927XE13XicSqf3GyOCfz5sODBo5nM9rvEMK98610t5pKDSX4byqJ0n
Xvd/NbkwWoPxA2RBlXIrXuB0vAG/YDDXcYAKjAkpTUZbQ/+6OeqH7SUFP1Qr7r314CN/ZRIW9zQp
JAV1SxSzGpJNnFhgTx2bUCYihh6ws6IanHBqbVR8bOpAEAAt+BhYf4YbmN1i5cPwQ0+NCPPrGqqp
ak08j5TFQLCSXf/QD+N1HDBQfbjDr33Qp0oxmrUMLp+6/44hHmoeFsajl42UYVFp84GCjh1ftHe+
AEUJad8qN5tLcEQqpN1ZLOn/zRdOFrRLmSiKXU5JgNq0PORzwwfknJ4RcFfGyxyQoKalGqakHkFq
B114zkE0pU4Exx0azL7KiMD34opaNDudNDAYHiqah34xEXopKgocKGXGzx3pSt6p5zuPTsygMY5l
wKEiaB3h03W5RBpvIFGnoeLjXjg18SarceJosBjgNV2dmLWlA/DxpjqbLmFPm3/Cuh661CN3uMKS
Qow2iUCXOYzk+R11A4x1vYCqMeNEah/4WhZcrRA+X/7afuf2Dv/D0wAYFmAqESHmKfO8b2BlpO+V
qvUAuVyv5N9B7ewmHKncfJC2JJAhUbSL1xXP+qFcbqKs8tnlbUxWYPsCHC8QJ8b4JxJBLQp7Qivx
XZtfCGwOj8y/WASKMXB/ZItKuiGEieVXdkMrsxR1pl+Ho0KwtSNpI2RHVGmetgfRW3QWeuypam5b
shX5aFWGr/LqahC1aW1k95aFhptAshVYOuf4PJpA2QMWRlpsEpi+9mg9MNUnzhC31mydRr7OjYch
LOjpnHYK39DuCRSV7iouVogpNTc+9fywK+sor1XDuJR2zs6VgDmPZTTmqQa/LyHVJlX8DnT0oJpY
irI4IhpV4t/E5jhbB8usJiSw37Z1LBFBm6KG5Vkxb+02DFTVwplr8QUvmTqiEKMSTTyPlMVAsJJd
/9AP43UcMI6VQlSqC+3Fyg+SjtooydWOLZFf+eR+OOrPW01tyVgx5obRwJEkQL2IN+BvBk7uQVcv
teC36jsX3f1xhTkPjqoXdHpumVztpaC+LAJWh+p/RlGIiWDS93J8Ts+ZaCvyblwLWj9Ab//ESUEC
O4QFB+SLJU3nBZBGSIQMX/KGzEkR9eVms88neKOxGXjwYw93TeT+zBKRhMr8XG6lkooMuhiS0rVR
dDdZMnqGLP/XtB44Tw8TSCIRpvMuyWV88zP+ZWqwb5DvmeGTpvDj+yPpHPB0dNQq1hbr9kUc9Gxj
rDLxxgkXQuDPnwSHBfKhpuIl8m5dVjsHXSrupaywOmk3lOSy284Cc8hYpUkGhRDNwW4MHNJsqfZM
DbfZTDRA1W6OZJzSpY4LsyRfs49nJ/R+z62O/WKWX+h2YUHy5pr3z8LkFQ/MsMXCi1n/zYbGigPJ
Yum1CzUeKjXupU435Cp6KyoeAQADcRSoaSArd8LvUkh+8lacvPWaPt1Z1apQeQqEPP9F9xN6YtIL
h5vdhqAUSwV4x2/JXO5ap/UYFSXSyfSy9JFeI2Hjsx+i5D9deeJFbTQRYuB6zHGbLmnSd4pJUCyx
Qvv3MFlYuTY0orLWwFwBJLDftnUsEUGbooblWTFv7de73bZJE27Ih3sN/jzSwz5cr+TfQe3sJhyp
3HyQtiSQ+JAjdNFMuf2C867YhRkKiTEQ980oO6xY3M0MQy3ImIdT6LXO9gHOMW2z1MdHNplrhmse
WKWUd1f3HxhbMlUELslg+sqqHElDd+fY4nVK3+QNBEvKQk/SsFS/c1RIJiKX/UEsBZ927XE13Xic
Sqf3GyOCfz5sODBo5nM9rvEMK98610t5pKDSX4byqJ0nXvd/NbkwWoPxA2RBlXIrXuB0vJg68+Tr
jp06pKtBBG6xK9JRN+CSLx7Qsd8b3x/RspDlZRIW9zQpJAV1SxSzGpJNnFhgTx2bUCYihh6ws6Ia
nHBqbVR8bOpAEAAt+BhYf4YbmN1i5cPwQ0+NCPPrGqqpak08j5TFQLCSXf/QD+N1HDBQfbjDr33Q
p0oxmrUMLp+6/44hHmoeFsajl42UYVFp84GCjh1ftHe+AEUJad8qN5tLcEQqpN1ZLOn/zRdOFrRL
mSiKXU5JgNq0PORzwwfknJ4RcFfGyxyQoKalGqakHkFqB114zkE0pU4Exx0azL7KiMD34opaNDud
NDAYHiqah34xEXopKgocKGXGzx3pSt6SXaglf17pHxEOUn1gUQt6eckx0dV3sypr4hCN8c5IV6Aj
GLd2g45VydENVrY5ofjxpjqbLmFPm3/Cuh661CN3uMKSQow2iUCXOYzk+R11A4x1vYCqMeNEah/4
WhZcrRA+X/7afuf2Dv/D0wAYFmAqESHmKfO8b2BlpO+VqvUAuVyv5N9B7ewmHKncfJC2JJAhUbSL
1xXP+qFcbqKs8tnlbUxWYPsCHC8QJ8b4JxJBLQp7QivxXZtfCGwOj8y/WASKMXB/ZItKuiGEieVX
dkMrsxR1pl+Ho0KwtSNpI2RHVGmetgfRW3QWeuypam5bshX5aFWGr/LqahC1aW1k95aFhptAshVY
Ouf4PJpA2QMWRkIr/YsMrg5YHbpNhTLqYgQyvnlzamT1Po6XyRL4+f25p+iQR6+wNu1oBMUmyl5V
pe5apxkLzmqsuAY7tdQnEXK9njEmgUXwCRcffPIeHzseuUJplhQWgCK9t0RCGVQ46u04NIJBlrHy
fnDGSUwk2pQw9zR8HS2GPbCAWbhLIZBxNqEDTcIrkTkAB2AuJO4J/FHZUyC/mXFfuZp+CkeQZ/Mi
yUAq9kYjWA9Fiqv/Fe0YRZClr81m8yRwy5VwhCRFe1SiodB5Q21F74q+qbuhXbPUi12jmWnWoCau
h3Ml4K4QPH0xHNG8kf7ohbCPoNnnyxWtbAB9+6Cr4cTErUq2PWn3RusOPDezdkmDgy5CzxKLZwZd
joBF5flOfCfhHOLEM3Qi5M/YR2FQkDkzTMleToBb2K8+snv52efK8FWabaKlTw8TSCIRpvMuyWV8
8zP+ZWqwb5DvmeGTpvDj+yPpHPB0dNQq1hbr9kUc9GxjrDLxxgkXQuDPnwSHBfKhpuIl8m5dVjsH
XSrupaywOmk3lOSy284Cc8hYpUkGhRDNwW4MHNJsqfZMDbfZTDRA1W6OZJzSpY4LsyRfs49nJ/R+
z62O/WKWX+h2YUHy5pr3z8LkFQ/MsMXCi1n/zYbGigPJYum1CzUeKjXupU435Cp6KyoeAQADcRSo
aSArd8LvUkh+8lacvPWaPt1Z1apQeQqEPP9F9xN6YtILh5vdhqAUSwWv27A1BnWWU3a7kKFC+fOw
9JFeI2Hjsx+i5D9deeJFbTQRYuB6zHGbLmnSd4pJUCyxQvv3MFlYuTY0orLWwFwBJLDftnUsEUGb
ooblWTFv7de73bZJE27Ih3sN/jzSwz5cr+TfQe3sJhyp3HyQtiSQ+JAjdNFMuf2C867YhRkKiTEQ
980oO6xY3M0MQy3ImIdT6LXO9gHOMW2z1MdHNplrhmseWKWUd1f3HxhbMlUELslg+sqqHElDd+fY
4nVK3+QNBEvKQk/SsFS/c1RIJiKX/UEsBZ927XE13XicSqf3GyOCfz5sODBo5nM9rvEMK98610t5
pKDSX4byqJ0nXvd/NbkwWoPxA2RBlXIrXuB0vAI+8o2Zj9Ok6UM1SxiebQd1GgGYef70ea8GXV9R
+bZ1ZRIW9zQpJAV1SxSzGpJNnFhgTx2bUCYihh6ws6IanHBqbVR8bOpAEAAt+BhYf4YbmN1i5cPw
Q0+NCPPrGqqpak08j5TFQLCSXf/QD+N1HDBQfbjDr33Qp0oxmrUMLp+6/44hHmoeFsajl42UYVFp
84GCjh1ftHe+AEUJad8qN5tLcEQqpN1ZLOn/zRdOFrRLmSiKXU5JgNq0PORzwwfknJ4RcFfGyxyQ
oKalGqakHkFqB114zkE0pU4Exx0azL7KiMD34opaNDudNDAYHiqah34xEXopKgocKGXGzx3pSt5m
B3mrS2C1vaJV0NLxghNkbxLWRPaVkdm4xSX83J83R0B8B4p6J5jscNuAEJ45ZxAPCIMf+d8wgpZO
B75XAu8hn/mVdrIRGzq5Yr0rWWhqZ0rj11HMILqZ2FNiTLPHiQdLaXxCzf3FMNMxdv1WQaBamwDR
YluVoOGi1L8CPuAxEfaKunYCnAdm3zZNNPJ/fU0bGHQaEk+M+LemKP9LeuN0fFWo2H6B89H9ab07
enG282flDoo3/IIEgW7RmvB0Sf/LHPpTYnyBU57681vgFYbG0wOBCi8d/6qU44SVOtmc7rPHC88o
xN5k6+DSwaGsAtlzAj5uBHEdhNKzMdig0KtwMN0vDzW0jqMecyxQwc6acdLKLfLyaB8Fbv8A6KgR
uMcX7ZNaI4E+22DpLUKxrE02sNOMxc+ZfjTsiOOexOmfRe5apxkLzmqsuAY7tdQnEXK9njEmgUXw
CRcffPIeHzseuUJplhQWgCK9t0RCGVQ46u04NIJBlrHyfnDGSUwk2pQw9zR8HS2GPbCAWbhLIZBx
NqEDTcIrkTkAB2AuJO4J/FHZUyC/mXFfuZp+CkeQZ/MiyUAq9kYjWA9Fiqv/Fe0YRZClr81m8yRw
y5VwhCRFe1SiodB5Q21F74q+qbuhXbPUi12jmWnWoCauh3Ml4K4QPH0xHNG8kf7ohbCPoNnnyxWt
bAB9+6Cr4cTErUq2PWn3RusOPDezdkmDgy5CzxKLZwZdjoBF5flOfCfhHOLEM6zz0oW4xszZVYA5
C9hHOndHX/8WN5Uk9alb/Ty5cSljTw8TSCIRpvMuyWV88zP+ZWqwb5DvmeGTpvDj+yPpHPB0dNQq
1hbr9kUc9GxjrDLxxgkXQuDPnwSHBfKhpuIl8m5dVjsHXSrupaywOmk3lOSy284Cc8hYpUkGhRDN
wW4MHNJsqfZMDbfZTDRA1W6OZJzSpY4LsyRfs49nJ/R+z62O/WKWX+h2YUHy5pr3z8LkFQ/MsMXC
i1n/zYbGigPJYum1CzUeKjXupU435Cp6KyoeAQADcRSoaSArd8LvUkh+8lacvPWaPt1Z1apQeQqE
PP9F9xN6YtILh5vdhqAUSwVajd3yMBb6xdgqShtnCXFUQtfENYhxH9jlgcOYXBFjWzQRYuB6zHGb
LmnSd4pJUCyxQvv3MFlYuTY0orLWwFwBJLDftnUsEUGbooblWTFv7de73bZJE27Ih3sN/jzSwz5c
r+TfQe3sJhyp3HyQtiSQ+JAjdNFMuf2C867YhRkKiTEQ980oO6xY3M0MQy3ImIdT6LXO9gHOMW2z
1MdHNplrhmseWKWUd1f3HxhbMlUELslg+sqqHElDd+fY4nVK3+QNBEvKQk/SsFS/c1RIJiKX/UEs
BZ927XE13XicSqf3GyOCfz5sODBo5nM9rvEMK98610t5pKDSX4byqJ0nXvd/NbkwWoPxA2RBlXIr
XuB0vE7gl3Qm+CxkNCpcP9pXWGF1GgGYef70ea8GXV9R+bZ1ZRIW9zQpJAV1SxSzGpJNnFhgTx2b
UCYihh6ws6IanHBqbVR8bOpAEAAt+BhYf4YbmN1i5cPwQ0+NCPPrGqqpak08j5TFQLCSXf/QD+N1
HDBQfbjDr33Qp0oxmrUMLp+6/44hHmoeFsajl42UYVFp84GCjh1ftHe+AEUJad8qN5tLcEQqpN1Z
LOn/zRdOFrRLmSiKXU5JgNq0PORzwwfknJ4RcFfGyxyQoKalGqakHkFqB114zkE0pU4Exx0azL7K
iMD34opaNDudNDAYHiqah34xEXopKgocKGXGzx3pSt5mB3mrS2C1vaJV0NLxghNkbxLWRPaVkdm4
xSX83J83RwNNJlYFEOux2gdBAmEPiBbxpjqbLmFPm3/Cuh661CN3uMKSQow2iUCXOYzk+R11A4x1
vYCqMeNEah/4WhZcrRA+X/7afuf2Dv/D0wAYFmAqESHmKfO8b2BlpO+VqvUAuVyv5N9B7ewmHKnc
fJC2JJAhUbSL1xXP+qFcbqKs8tnlbUxWYPsCHC8QJ8b4JxJBLQp7QivxXZtfCGwOj8y/WASKMXB/
ZItKuiGEieVXdkMrsxR1pl+Ho0KwtSNpI2RHVGmetgfRW3QWeuypam5bshX5aFWGr/LqahC1aW1k
95aFhptAshVYOuf4PJpA2QMWRtz/XoLuDJndzNNhKmlTSOIechdOxb8J3o6ilyjX+OfTmsutMCUF
7a8kQkR0GLn/3e5apxkLzmqsuAY7tdQnEXK9njEmgUXwCRcffPIeHzseuUJplhQWgCK9t0RCGVQ4
6u04NIJBlrHyfnDGSUwk2pQw9zR8HS2GPbCAWbhLIZBxNqEDTcIrkTkAB2AuJO4J/FHZUyC/mXFf
uZp+CkeQZ/MiyUAq9kYjWA9Fiqv/Fe0YRZClr81m8yRwy5VwhCRFe1SiodB5Q21F74q+qbuhXbPU
i12jmWnWoCauh3Ml4K4QPH0xHNG8kf7ohbCPoNnnyxWtbAB9+6Cr4cTErUq2PWn3RusOPDezdkmD
gy5CzxKLBMlfwEgNJ7m/eMEK/H2QbhaLsKTuMxj99bry+OYMELxZE+zmjz2QdX3DTlWfYg13EmWA
MAnWJyalpN6pQhx+3s18EnFGMPdAs1QdJRAuH2Eur/XtBGfr0VKApHvtAvB5IlNH1oC5DJtWr9lt
McmaoceZ9yw2Nr4igr82oHv8BD3Wgq4GjD3lWDTmg9oRlkkt4LA48cnfwun+3NC2scyJVCyOy9YT
wPSXKcys3aEqSwXmEx70dL6abkWB7K5LPZHJWUP59vp4NQErm2cq84LMQyk0QJrFW2APt2LlZRSa
aVrL0QzRNaT1lRqn+jsUSeKAJNwAnluiLMtp1CJyoSk+sqT9kHlmNHsHdItYwbFlyXBf5H1KE5dL
HROKsIfWAU5R4mbRcIirj3FGVe6w/A6Q4Zg9lgv67CEBia/DmhcaC486gFJkmTdcoyxf/AbvyUvD
xgkXQuDPnwSHBfKhpuIl8g48RFlbmERmNNYFf7H50aM2oQNNwiuROQAHYC4k7gn8zMCEVToS4Bba
oxN9SU5n62Azvg8YPbgSqB2LwXrQrTYCJbFs1to8lFxSoWa2ylBN4QXuHY7VktL73AUBEWVsTGq5
3CahiS5+uqXqyyox0miasi7ExsbbICWV4wZfwJSyIAzefalN7CMz0fop+zVkt4qc/FO92qwaPn5P
PLqDseE9qxTXkA1KeeNFdcDqRYS2sQ1PJ8XTAwhz14uCSKo7BfnAe4FEfO9qK8TGy4x2ltuQ11Od
V9TNIxp48IaUmUhmzWLq9yuL0rTFvd7KTXacKDYOz72pQFQjvvvjWz/G7+Z1yCOKObvUlwxGtY5k
J3n9zXwScUYw90CzVB0lEC4fYfQMM8rM5jamrc9Ir3XqOGg0O3WwMVbSY/s0l9JUMATFN0oFlrIj
Fy0zrzh2LRzhTLOP7hM3K6dPuidWimZtTdNKN+CJfAP1mWbWkD7LarMRS0a6VpqkuLA1A8rg8W/z
qxCxzQktkT/ql9+a8ci52nbVSdS6fVzrG0CbyXfIFBfRKvl50NkJnrRlWjaHVbXiq0oYSQ8+qX/K
jjYR/CAyUdNKsiynH+gkvsaQz+fNiIWcimNBgMc7aa3VLi/HFaMWDMhc44isKLEJzhiIdiiEwPDo
CQve4ElGj7o/JJbo75TI4DrOO/WKQ7Xe1zBBRejXvXolFnKUq+4PZbOwdhPRwC2x91TxlxJjM/BL
9JDRREkCrSKNeIwbKOiLyCKIU28ZY+MGPreIPLsulZIFO4Xz5Rf8jmc1TXoBjwy9rfrHoFb6PYlO
tW0K4P1+oQcTazRDDe4Vr23j4LreM74BMfmITBiWclaRsNe3QRGe3a2NoW4yy4SuIcGBFeKiBBJZ
dyHnzom32XBMwp6V9K/6cUegwZRreMU6jIU3WZD6C4xoRo7QTtWu4wdvAUMgad5U10npnLDWdYqu
NYxkiOyyr7T5jWq/p/D+unne9NtDdJIjJjomlQbDV4C+CHfZxNMLqmaOX14fH/As/ZcFHSqzM7AK
OyN8IJFyzVt80TGlAA41vu1p4iVbLMxDthSAknS4ikGgoMzAhFU6EuAW2qMTfUlOZ+sNHlOX2qe0
vUq94/3HgBqxxdT/8WWU6fVOVtQdT5SHXUsbNURPvrvTP9zgXaEHGO18kz135fJK1tVgHzXIQHH8
xMF2Qpv0lE3fVxcWQLg3uQTMQsWSZ85Ps255m3yrBP3PLPkEVcAwuDW4MMiXLw+40IKwbpfufQUN
wNcePtFblqGQI1ovemvbDnUEqbjzOAu5GBt92Ky0M0Ve+VATKOHTWIXLFwQp52nBC7rz3Pxw2h6y
oG1KdA60ZdsQ6cQfTWPSeUryn/oAdVxGWRkMXiFUgwmrD6NWvDBu3LnPRdsKg+04NIJBlrHyfnDG
SUwk2pR5KE4Th01M6GpgPMlEeTKp9oq6dgKcB2bfNk008n99TQvXxSm9wfWCr+8Dc13AbztShkMc
tjq1+Hs/SiVSOzEqM1KDT6/TKY9mg3HlpOMFzAHGnOTNVPgEyfT5sWdvuik9ZJE351vElYjuwAVb
GeOgVf90XC3Gezqc1WkS7q41/xzfi3gX8eSCs1zajZb0Wu8cEChl1ebKhiTWDfMtxRyepF7bf+qD
S65aoPcXUhAEVHkhg8FkL6tvJObi7xrSBarOwjopIwYehun2TFe5QCkzvRp8F/Z6x16IFZzUGcpB
RPGmOpsuYU+bf8K6HrrUI3e4wpJCjDaJQJc5jOT5HXUDjHW9gKox40RqH/haFlytED5f/tp+5/YO
/8PTABgWYCoRIeYp87xvYGWk75Wq9QC5XK/k30Ht7CYcqdx8kLYkkCFRtIvXFc/6oVxuoqzy2eVt
TFZg+wIcLxAnxvgnEkEtCntCK/Fdm18IbA6PzL9YBIoxcH9ki0q6IYSJ5Vd2QyuzFHWmX4ejQrC1
I2kjZEdUaZ62B9FbdBZ67KlqbluyFfloVYav8upqELVpbWT3loWGm0CyFVg65/g8mkDZAxZGcTjq
nEVo3gBo9mPqbPhy1GBYCZeQRZeRJ7sbdd9QNhAJFJXuKi5WiCk1Nz71/LAr6yivVcO4lHbOzpWA
OY9lNOapBr8vIdUmVfwOdPSgmliKsjgiGlXi38TmOFsHy6wmJLDftnUsEUGbooblWTFv7TYMVNXC
mWvxBS+ZOqIQoxJNPI+UxUCwkl3/0A/jdRwwjpVCVKoL7cXKD5KO2ijJ1Y4tkV/55H446s9bTW3J
WDHmhtHAkSRAvYg34G8GTu5BVy+14LfqOxfd/XGFOQ+Oqhd0em6ZXO2loL4sAlaH6n9GUYiJYNL3
cnxOz5loK/JuXAtaP0Bv/8RJQQI7hAUH5IslTecFkEZIhAxf8obMSRGLRgD2RnjTbH4oL0Jdj0UO
w2bXe5fv+lP6lUjxVphNX0nFmEhiSg8aiN1YuMLMwBbFcxH/ayA0TEOSiVzdXjwe0lgyQW1mqR7L
a81z+koHYODUdBugux9sGRgIlWltffZqbVR8bOpAEAAt+BhYf4YbyfxeGFPVLpVkOBWVQNdAsVcF
n/NgUbg3D5b4DHiFm6QINg7chmMJlcHHsBjLwYPhIju2WlR4f/M9E5tXNgZkew10W/hAgfmt8W4w
7Z/ArvotuVwO1+9DjxoA3aGtaWd5lKMij/Jojh2JI5H3GY8tZiLV+QyUpYfeOT8PmghI0l7iEAxf
XIhovPjgv+jbsPF/yIYdE4Ei2jtf1J0J3IQkHZKGj4qIgV6PAeE2NfAXjLZokX+r9eytpw5i+mdi
18q9hPkDamil9B5tCeqDgFblWxJlgDAJ1icmpaTeqUIcft7NfBJxRjD3QLNUHSUQLh9hLq/17QRn
69FSgKR77QLweSJTR9aAuQybVq/ZbTHJmqHHmfcsNja+IoK/NqB7/AQ91oKuBow95Vg05oPaEZZJ
LeCwOPHJ38Lp/tzQtrHMiVQsjsvWE8D0lynMrN2hKksF5hMe9HS+mm5FgeyuSz2RyTCEnUbijKII
JQQQ8nwdO2GEE5Pmh5w+p2F0qwnRu15l
