# Supplementary material for: Social media addiction and emotions during the disaster recovery period—The moderating role of post-COVID timing
Source: PLoS One. 2022 Oct 20;17(10):e0274898. doi: 10.1371/journal.pone.0274898 (PMC9584413; doi:10.1371/journal.pone.0274898)
Supplement: S1 File — (ZIP) [file pone.0274898.s001.zip › Copy of Dewan - Covid/1A Physical issues - SM hours as mediator - 3 physical issues.splsm]

iGSsnvtZMzKPNvFO+xGucw7RdCku2vbEypPUYmZz/ude83vsPOSDXxYHmNE//bplgQMd4yYSC22v
IJcMbd7Uzyc5qTeUX1qOrt+MmlX6th35cs+LcU/QzH19DKI0uHb0kpRTBcadH9iCdmxdJNSkuvLi
eiRgre+tj6jB2comqqAFdTJUYmXjJ5OmolTZYFsU9ObK8TAfaFrJ2TOOeJHW2wpoIEGRgQTLaGj6
58g8vWcXnlRwh378OZWuTEEABR0bsrN1kGdVu/PFfHYspQ/dig1LVgHNguLOgOJrs7MZBpw+KoQe
u3EIbFkCjd8F8N/Opt+LKDrGBANfjj9QKoFsyVRJYICEtdPr/BccpMKNi8pgYKgsoCsa5ODzoy1D
ZBKoQGP3nTyCDCaPhd8k2nDD0xWTCL11VG9ONa/wb8s2eZ5KAMxLfvBk1+YlzW1RicBgVB725QXq
v95QgwcB5GtRnjQ7dbAxVtJj+zSX0lQwBMWtZJDww2rblLBG/U1eIvgRCgfEcXwgJJNQZaf/qXHw
3lv0ca00seGl9kLP4p4QQ3GQLQzlUV1UJ+X9VU5y04G52NQxckT4iUUYxIxcZ942HBQfqTX/ulPo
pKw+mvtw7a1/Y55jaAh9O9yLQTsuB0oo1pxWYzzegAiL3C0xgjq84NdLM94Zwbmbjsh+ZbRgkEl8
TXsaQeFIAqj4HDQiKohRLfTiQBe/A/y2vSJT1LATwKiV0Gf5HdEOQuapDo1FqVuzxwvPKMTeZOvg
0sGhrALZVDTqJ+V9u31CW/BByr1CeTB1F64s0e3lJdDXTA2kd/OCB3tBzAdDokmXHf/4wv6aapAE
I/DK5hHCkG4EyKfENGVPp8+AwTAZ+Hnyi+StKtGUCqI0iwjtb/h1u1rU/wv/YiGJTyGxgBS7coSe
0na9iwvmf4vlrvBIYYUpPQCykusdUfwSchgliGr/fUpt0p7zW19myTJyrV42f7CL389So0tpfELN
/cUw0zF2/VZBoFqbANFiW5Wg4aLUvwI+4DERqLdtUwRDLi+nefitDGphHxsYdBoST4z4t6Yo/0t6
43R8VajYfoHz0f1pvTt6cbbzZ+UOijf8ggSBbtGa8HRJ/0enZQC6euwzfi6PQlcsfnQm+etfvJiK
zaWOi5y/+LyV6n9//FdiEQClLLqevtPB1isN0gL+uN6Diz8TqM3jyr5mll9dur6eP+UXNc9+qLsf
WQt3AmesSISconYe3X9D2UqkbFVqk0jOSLUACcaTnm/ZuAmrblTDJl80UblZXFlHkyHSKn/Amcz2
/4z58nDJTUS/QrAzeV9+s++fuxW5Pr5e37PcFeuUIB7gvEpX7TaYB+6I2+Ki7MD1qq57oL9q54JX
BKPnnaBoQZTEQd2S3Xs4BG5+t8tQ592PI/gZSJTd/2xTlUK3wnVmI22C+ruz7tY10t52HZ1Eztl8
kL38b695caOF6N8v88uh+K2B7F40Aaqd1Yp9fEyGpHnNSgfndj5f/tp+5/YO/8PTABgWYCoRIeYp
87xvYGWk75Wq9QC5b7Tp7Ad7uIQPTcsEBpKZpCFRtIvXFc/6oVxuoqzy2eVtTFZg+wIcLxAnxvgn
EkEtCntCK/Fdm18IbA6PzL9YBClNJZrg/mVVSfe0eOoJLwTjRwsqSYZZWqxBHcFoJBxPyvt3BkAf
t3i64ulVYP46JGJpNAXhgeNYflPJDqSQP0znBtfvUiglvi+G2O4K8SLNrXRDAA8+QqQmgt0RL2ic
KKCTpHEafKwAqhh1P/zGfZg446/P/jwWPW/+ksEyVcgxK586D6m0U1bkHnbiTAHTib+h7R26ugOX
J26Sajnk7CGk/Wc8WZgxsSj754iPcTOqLGWhUvipdGlgOAQvpp9UP1MJvsi7ApQIg7gATHPZfG+g
5OIM6UdhPxcIAEMvheAP1cB+G1btcs17p5EcdYqyPRUXgvmEKklByDvjQad2d282Ds+9qUBUI777
41s/xu/mVUwIaw7Q/FOMqOQbSMJTR818EnFGMPdAs1QdJRAuH2H0DDPKzOY2pq3PSK916jhoGi5c
Fxdvts6qiPCy5odeizdKBZayIxctM684di0c4Uyzj+4TNyunT7onVopmbU3TSjfgiXwD9Zlm1pA+
y2qzET5b10U/SRClR6AtQ9AZv+3Xw0OV/JfCsu9kbbgWHqmkF8ev0XmsrJ7/JqLKJXJevisN0gL+
uN6Diz8TqM3jyr5mll9dur6eP+UXNc9+qLsfWQt3AmesSISconYe3X9D2UqkbFVqk0jOSLUACcaT
nm/ZuAmrblTDJl80UblZXFlHyfY8Vo2fBE9nSCKusX+GCiYsnTKFV691fBRrRNm+wYBe37PcFeuU
IB7gvEpX7TaYF0i5Ii+02RH1YmSMIxSy4hBOG6vQbp6Ujk/tdEEpBxTNbvA8et1z/brS7Rt64zTe
GwB+gD8vK5twxBxPpws2mJuHjOMW6FbSH5U9dSnIb/mpL7YBjoJRa1M2lfqnF6iQtlr6RmnpGthV
8aFPvIhrSMzAhFU6EuAW2qMTfUlOZ+syg1AJMxnsSy4gAPYrh6Pxg5s/3SG/rw/Xo0nVejME2ksb
NURPvrvTP9zgXaEHGO18kz135fJK1tVgHzXIQHH8xMF2Qpv0lE3fVxcWQLg3uZbBYjNovz1yhKOV
WsAa0j6hXc8T5N6yQa2URR5wse2DkkMRCz9QRuXIgvxrbvqDooX0o/aafOCwem8CXXGhkvA/Lfzc
W/BGwCzOTzwDx5RSepV8lzHtvQ5EmbGEsuR7wiqqm3Awdd/kiJ1qkSP46QjQNCDN4n1dfO2RC1mT
OhRoQRU673jhdS8eeI5gAymDt0iAqWhi5jgDre2ldXIgvULXZDx9SD+FTMxMZVmskU1yHVDPVupq
gpGyERUa/G59IvuC5xIjkyMvQP7xLtw2dHgjaQtLeTmkNS4vVVhvZ06jmAOz23IWc24SRGM4Wj59
FdJYMkFtZqkey2vNc/pKB2CE21NOmuSHwfjlGVvM5iBMam1UfGzqQBAALfgYWH+GG8n8XhhT1S6V
ZDgVlUDXQLGKnKSSgl5qCOseby98Hp3RCDYO3IZjCZXBx7AYy8GD4SI7tlpUeH/zPRObVzYGZHsN
dFv4QIH5rfFuMO2fwK76z1lQaDi3iB/Wam0nfKlROutZiEX8KWuPfeyV+eN5LTE2H1z4YjsDYpCZ
vM7i5cAjbnJLQpw5/BEb8/SzxcEZag3yomi6VB9rCg763+Eaz2RmUlRb0cNEz3j6BFtx/nZR6iQl
T+aM7A/NC2bQoD3rRzWxZ7Fxkl794bSEHKb6LX2tkpF843/iLZOqAMBp4Dpq7Dx6UYEVwvtdfpZ6
eI7SPrB+oE9yTSkq4aHlIjslXUBeo6EdLWXIXkpyzcswA/3M1paNwmj0RiDCqmeE2Fqo8qx2Qb31
NNx33BOGjbeHx8I1DwHSIG5pfk6gNPVBEoTy5qkGvy8h1SZV/A509KCaWMoKMgEtlmqx40FQgZB/
nW8ksN+2dSwRQZuihuVZMW/tNgxU1cKZa/EFL5k6ohCjErqDHrYiAK7oiSgsY5PGrJmOlUJUqgvt
xcoPko7aKMnVji2RX/nkfjjqz1tNbclYMeaG0cCRJEC9iDfgbwZO7kGChAQk6PUlE/D7nWznDF8w
qbCZlvvgNEAyhSgMXM04n7j+ieFNghMzyr/0c1fXkZNkCzD4v9OOyw4S7ShRtW4xKlIVupUhhaO7
FenWDD1pAtZggOfHk6il44NZS3qOIa5/j3ztB3dhWikVzxaRa9pBQ1ZXpaUInFQcdnGKIGU4X4Kk
UyvxiSrAwQzcF4+Bn2L2vEHVbUPa8afTQLwzr8u4RWFqKgPlWUXmUnuBUK5zJuLNdgMBl4MIE2ai
zbjIv3ypKYonZF3sU34GMSd1V8EnajWbPiQxthGPVaJy8vAgemUSFvc0KSQFdUsUsxqSTZw7Cf35
5t64ctvR3U1ZVT5Vuu8cPZcEruu+Mbt1adyxJJjdYuXD8ENPjQjz6xqqqWpNPI+UxUCwkl3/0A/j
dRwwYdEZnvtim7wmwGgZdiKWev+OIR5qHhbGo5eNlGFRafOBgo4dX7R3vgBFCWnfKjebS3BEKqTd
WSzp/80XTha0S5koil1OSYDatDzkc8MH5JxYnkIaWypEKts+mbVbE3WT/z3TwNEweQp9bm4BLoyz
kUbeHKZPTKmUeTAgu7ZhfdLaofTSrDG30iNSv4VWwSYbSK7fm5t8k/Gp6cEqRMp64Eqrz4QliJsW
rsqi76G35PThWfY52gDhwW0Hu9smTPi61UnUun1c6xtAm8l3yBQX0Rs2vW09zvcBd5QMcuvg8os4
nIv0PDg05E/KbYcaMMBITkG9+H8BauL7JevtC35J2Zrn9Uw2NuVqar+caFIfrQ9a7NPXrm0HAe2J
Ica8Br5H0nlK8p/6AHVcRlkZDF4hVBxMc4c5XhXX4zK+VrwLzT5A6aSRYVPA36qqDCNpsXhUHYTY
SRc6hpnN/vsiWjWgOPaKunYCnAdm3zZNNPJ/fU1G2eFFSbp2ZcuB2FiVoohoJk4+Kt6Yr/yU5Cc+
Yg4+XTNSg0+v0ymPZoNx5aTjBcwBxpzkzVT4BMn0+bFnb7opPWSRN+dbxJWI7sAFWxnjoCaCu0Hd
WiN2P1rAU2MqAasjS+J+/DnQaALT6c8mCgdQqCik8L77jZhl+vOlREUAvb6s647h1GNn3EFIXvvH
DNivACo4WmuM31rv4tqs9AFRjIlApy7eU+Ztg1OZjT9+N4eiUDfL1IepmVTtWHaAqHBpnrYH0Vt0
FnrsqWpuW7IVfpgxkyoEijjKUq84sLFOJvI1dA72Rj5ATLUOSvN6ureb/Yt4FrXnvJpesMU55CzN
zYWszjnzsMhEh8QvsyeVi3tz9J3v5lUeK47yxxDroHx30YBxmzhkwWb2npjCJOhuuxkeuxBChze5
6l7g2OwE5ZOQR0xzU1Cj+/bjZbmaca0ecH7qnbihK/QMW+S+PBjyIlNH1oC5DJtWr9ltMcmaoXKr
argW1V7jJVmd7j1dcZK7jmXoa58jTpW0q24yeajK4LA48cnfwun+3NC2scyJVCyOy9YTwPSXKcys
3aEqSwXmEx70dL6abkWB7K5LPZHJUnTTzuB27rjH8c4dCVJ2XCmtuTnc1QSmFiZTyxQtCZV/AVFX
R4NQR/Y4McDW1AUvAEb6jZJCUeY8bMl+XtAQQr0nArq35OnsU5iamQ+VbVdtg4u7iwOPkNCTfcWy
TEyW5LpZcH4pYdSzabYNKJ3tGCu+t9byytjDu8sf9QxXrcLa/gmtUTFFhe+9pzRHXu5QwbwA1un7
QLwx1s4/DCUEjRaHTYz02QCu3y03ytEFMT/b9W1ffRDYFqNhZBhVUC8SWkbkWgd4jXOe5j6aIgyl
ZwpXZHgmTHLbW4xIbPEeSC78h+EGh2FE7vwCJx2XHvmo620NDB/efeCMwglxsyoc17sZHrsQQoc3
uepe4NjsBOWTkEdMc1NQo/v242W5mnGtHnB+6p24oSv0DFvkvjwY8iJTR9aAuQybVq/ZbTHJmqFy
q2q4FtVe4yVZne49XXGSu45l6GufI06VtKtuMnmoyuCwOPHJ38Lp/tzQtrHMiVQsjsvWE8D0lynM
rN2hKksF5hMe9HS+mm5FgeyuSz2RyVJ0087gdu64x/HOHQlSdlwprbk53NUEphYmU8sULQmVA6xL
Tf/MSaLY2zdHcMRRPIX0o/aafOCwem8CXXGhkvA/LfzcW/BGwCzOTzwDx5RSepV8lzHtvQ5EmbGE
suR7wqyRAKzNv6cUR0Mt2PfZ/4c2cNkRJ1cJgp2gVOo5ArlhRlGIiWDS93J8Ts+ZaCvybkvz46kN
SiUQw3ylzrtE/loSd6ARlBE5Eajum3EYZM7HC7kQaTivNd6faXfLe7aNG8w/WeyhKWErQOWoOAap
8wIC/B86CHhlOspys6d0FVsrrqPQJPo8d8kw2PJ8JovoodxMbZmuBrscv5SkHLUFdcr04pmfbYcA
rM/QwAhobuAMNGFTEtDWPNnZuSuFi/nNEGBgqCygKxrk4POjLUNkEqhAY/edPIIMJo+F3yTacMPT
6YHkZY+xX2HoffIAilRkS7H3VPGXEmMz8Ev0kNFESQKbXTVL1eSgI4h+dVZ/yy9tNDt1sDFW0mP7
NJfSVDAExTIv3k/jDexixRBzdk6t+jd55bTaTAISyaxA9GXUhmryW/RxrTSx4aX2Qs/inhBDcZAt
DOVRXVQn5f1VTnLTgbnY1DFyRPiJRRjEjFxn3jYclcdhyvfYFniFXi/rALHoLrF82KBEg8ltskOM
z3+X+Q4vKVNFbXHHPevOF2R8idhKnjK+Qh/NaB5KCMmLqFurqx3kr0Lok2BrX+17bWyQ+XqpTuCy
YweU52y4R4pW1UVDFj0+XpTKkLteNIEQMDmrhrRQsje0mSKjr+t9AOIgXgQKQSDKWDN5r/yDwyH7
IzmqPapfvmQGzj2E1VWGp9gRLHJYKKSfVD27pr1r/VAkFyOZZ68KJ8O+yBAjdRPKsNFYvWKCYjYu
mC2/8igy/l9CLnsb8Dctl49j0DbGCeriR8A2cNkRJ1cJgp2gVOo5ArlhRlGIiWDS93J8Ts+ZaCvy
buMgCU8D00KrRUYC6A3KqZsSd6ARlBE5Eajum3EYZM7HVhOsKYeK89ZbneQHnNbhG8TD/2tXtNMV
ovrm4O2IuYV8FkhDuej+SPD0D7shb09wta5p+lehsqneXLiC77lpa10Nje4yHBaxHGpSDiWeNp4V
iCiSrFGRdv6tPI5PNo4x/ttxcyM98qHr4YO1xehQftCpnEWrcU0AVyTjwnZ9KKI1iBNmsHberLm/
etRYl7R/zzgJPfEpPnAUldBSlLmutkrj11HMILqZ2FNiTLPHiQdLaXxCzf3FMNMxdv1WQaBamwDR
YluVoOGi1L8CPuAxEXiM38KCwOyfwKsw0X/hqGh2h03C9g79q6i6vyFFuH9kfFWo2H6B89H9ab07
enG282flDoo3/IIEgW7RmvB0Sf9Hp2UAunrsM34uj0JXLH50wjVgnVVsxipfAvMWMbFk9q7BBwFl
/TmgFunmrjCbzNI5B9fEMWDinMVMw2qq3CIW2JsAuYfUVXIxhsP3IDiJMXdWAxPUFR3c0UaIOPFF
uR0SWXTaqthpa7+qns/wsxaPjAWCjURn4zbxocV7xS3CJ4pFopWoOm5CGl0t3bDvYpE3cTDgu7lX
ZRjKGmEbJ8TM+l04bt93u1hrFbjLi8M2t4Qpzu3ZYPY+kL+MlpRMRHlFrQpaO3ZTS7TBnQDL1lgh
xWMLGAaOedc8iv/0kk07lzhfGXimhANu6+dYAT9aF7DllM59hAuLFLLk0O7PvEoLj6QCnW4PpkUo
lwHh5UvLhS29z++TJ/wFHZkU8d6Bk8PrkY90vWGiSV24oGi4u2Nb44SmiYKFlyWCw54bS1WCtMHA
rDPtWUJJUDDGbO4Y47w6rSSs93jcRnzfKsQTweqixcSbYb93QEjzyIdD8m7fbtPfM0+uzbcXGL0p
yGakEkI5ys/Wg7SCHizyKR4jk0ljUDPj2RqaQkTVE0V1kJLiCw/k/pS6FR7b2QAoei0Z0aKSV1CU
V9YIenbkPAp0s1eymD2WC/rsIQGJr8OaFxoLjy4iok/iQg6KCJGUMq2UOhzGCRdC4M+fBIcF8qGm
4iXyDjxEWVuYRGY01gV/sfnRozahA03CK5E5AAdgLiTuCfyZzfUXBk/KZEmQ1HWhea+INMdkMUm2
jkF8o2L8BX7htwIlsWzW2jyUXFKhZrbKUE3hBe4djtWS0vvcBQERZWxMarncJqGJLn66perLKjHS
aEVbtiNnb6uDybZnGjUbvrunexqWqKxHx0bpLW+IVSbYgR4laVE4Fqb247+JzfUOk2Js9QKG9EH9
ZLDM3GoFUDAsgFygURpVweSi6bBD4jt29fuv4Uh8ZKd0v2r6zIV0w7drD7yVG3y01dGKLv90bDsU
RWCpfvQb1ejYcPPlvitOCH5HeJGfD2JBTG5Ok+ubRIO/PB6JF5/kIdzF63xo3xEddyynhsSnxeCc
LqRU2jgqalOEP9vd3Fq3y7Hs6rzkLpQ9EHmY4rrUlCifIBG9p2sAgKLHY2g567I1nXO6Wl4WbhrA
Z6/cGPvFT5oYpSm3EE0u8F5BDaMuIdw64S5DMOFTXv/dKmUpgG8/vQ1D/v/OEnegEZQRORGo7ptx
GGTOx43h51HIVi51EX4CMHaFjwQ6T6T7KSZFBr2xK5eSxgd1QZg9cPqa35ZEYJFPRgjanhHGrXjF
wLyEccOgKRU6BnmdsUux8SP6QGWzWkHA83kS/wCI64RETfKKtGKN9f40J6ek/RwrTsmm6ng1eq4j
WlMqrE5cK53zaymgVUd1yny2pCs/YTLXn1ddwWpEGOMOSEI61Tcsdg9qWDv21i+q1tYZJJnrICYs
4DdNePD0g+l40lgyQW1mqR7La81z+koHYODUdBugux9sGRgIlWltffZqbVR8bOpAEAAt+BhYf4Yb
yfxeGFPVLpVkOBWVQNdAse81ZXk77VcUjNOphTxm4NaBm7/wWrKBkkhig5jjFgANIju2WlR4f/M9
E5tXNgZkew10W/hAgfmt8W4w7Z/ArvrPWVBoOLeIH9ZqbSd8qVE68QMZAPLTjVPhkJur14oYeDjA
6tOjpTOtuQXK9QHCpwkARvqNkkJR5jxsyX5e0BBCvScCurfk6exTmJqZD5VtV22Di7uLA4+Q0JN9
xbJMTJamskRolXlnsFNu3MbDsk/TbqaBS/flFW8S02Z5yipfyDERkPbF6mU5oLcNKAmKOY4QyNva
+OWB7Meavb+W4CR9mH7GqCOcUBBouB7CmIoP1tHv1tJE70GJ9D1lEI9X7ZzVJDSw5/JOmCtru01p
VxO+WwZRVgk0x/Vmq1VovJfO+W/dQHY7C5RlH3F8DAY9OxD+L/6vaG1WNgSFpszGvBMqr6TEwCJg
8b7hpUvMEbvVYPnej+NqilojJXNzOdkTivrShRfQUcxh/Q+d6SfYPk4ZXs3nppvSre4zppw1LKbv
9kIGCceua+1aPMcQq4X1EQIPCIMf+d8wgpZOB75XAu8htM0tTFyFWsukwZ6EJEH+TUrj11HMILqZ
2FNiTLPHiQdLaXxCzf3FMNMxdv1WQaBamwDRYluVoOGi1L8CPuAxEZ2HyUFjX8p05gQURn6t+hsb
GHQaEk+M+LemKP9LeuN0fFWo2H6B89H9ab07enG282flDoo3/IIEgW7RmvB0Sf8ksJg9WEuIVtx/
6dbuX0VNYHCNKcSGHcjx7h8v9JONHwxcstoMrdcfQ1+6rZoa9CRpnrYH0Vt0FnrsqWpuW7IV6X7T
Gpo1YU1yQLP+nrxBwjF9YiD93EildNSC60L7n8q18on3oZgz6SEUlG1Ckw1t4m+OH+6oDPYODV64
xMX5j+DQ85pNvnd9p1OoLT3FrJJTtE61K6CPvt1GjO4oaR5ssrcPJ6UwPHbl8HQoazKiys18EnFG
MPdAs1QdJRAuH2Eur/XtBGfr0VKApHvtAvB5IlNH1oC5DJtWr9ltMcmaoYHY4cs+7cY3d9A7Ljc6
SSxP2RZvjsKaW5KbfnczgW8d4LA48cnfwun+3NC2scyJVCyOy9YTwPSXKcys3aEqSwXmEx70dL6a
bkWB7K5LPZHJdKleBEGN/2qL9bhsrVNf3ZednS2k2mtNvrir8pmW+jmJc0R7AqaRCdNowP4hsw37
5EiM+dON9VKNWVfPRjIKSHH8xLZVlyLF8gH3MFOoAan0A60tbbO3faJTEhoWgpDzNQMDW6fF974S
FsYm45CZVvcMsojoBUcMbQuZZEkgQbdCBgnHrmvtWjzHEKuF9RECDwiDH/nfMIKWTge+VwLvIbTN
LUxchVrLpMGehCRB/k1K49dRzCC6mdhTYkyzx4kHS2l8Qs39xTDTMXb9VkGgWpsA0WJblaDhotS/
Aj7gMRGdh8lBY1/KdOYEFEZ+rfobGxh0GhJPjPi3pij/S3rjdHxVqNh+gfPR/Wm9O3pxtvNn5Q6K
N/yCBIFu0ZrwdEn/JLCYPVhLiFbcf+nW7l9FTcMlm/ZeITsbvjxYCZus/XwMXLLaDK3XH0Nfuq2a
GvQkaZ62B9FbdBZ67KlqbluyFUCQo2E1EohFSBHh110xnECw2iuqUqb8i3IRRGPRvuQ5kwTH2FDw
pshmjjh7Db1TBe9RzWYuNPm1IiVcnml8HDLuim3k1iHZaY3W1H9JF8C4NBFi4HrMcZsuadJ3iklQ
LNAjTW0xIt7yZiYGbLxA76wksN+2dSwRQZuihuVZMW/t17vdtkkTbsiHew3+PNLDPlyv5N9B7ewm
HKncfJC2JJCFX1YcP1jS/9iidKOVJvuuMRD3zSg7rFjczQxDLciYh1Potc72Ac4xbbPUx0c2mWuG
ax5YpZR3V/cfGFsyVQQuyWD6yqocSUN359jidUrf5KBjYIo7+DQDFkhqRYJZZolOwFa/hfBjCIaJ
NgjJ1bBNiXNEewKmkQnTaMD+IbMN+/Kl62Y9otv/2UHYAB2HFqrVHXuPPYUeGft+aN3nVxBGadq+
kQTdmKuG19FK8okQR9k0ua7DBGsBMU1D7t/hOT0aabic4YB9XbTGMkqZOM+xBii9wf90vzOxJAek
hOGWec1i6vcri9K0xb3eyk12nChLWrFFY5NC2Dx9Wf+fikhndcgjijm71JcMRrWOZCd5/c18EnFG
MPdAs1QdJRAuH2H0DDPKzOY2pq3PSK916jhonAQ29svtvyeoScw+kUU7pTdKBZayIxctM684di0c
4Uyzj+4TNyunT7onVopmbU3TSjfgiXwD9Zlm1pA+y2qzEaPbGSga1p3peQhq0ddUE9vQMMEzVhL/
jhs0N8TAu9prDFyy2gyt1x9DX7qtmhr0JGmetgfRW3QWeuypam5bshXHR/7fC+GrYqa3Pm/PoPNY
MX1iIP3cSKV01ILrQvufykKerEid82Tj/v76CY6KNkrxyz3Q9Uypp25t2m7aibMToDSN6tG7O7pK
at0uVdlNilO0TrUroI++3UaM7ihpHmyytw8npTA8duXwdChrMqLKzXwScUYw90CzVB0lEC4fYS6v
9e0EZ+vRUoCke+0C8HkiU0fWgLkMm1av2W0xyZqhgdjhyz7txjd30DsuNzpJLE/ZFm+Owppbkpt+
dzOBbx3gsDjxyd/C6f7c0LaxzIlULI7L1hPA9JcpzKzdoSpLBeYTHvR0vppuRYHsrks9kcl0qV4E
QY3/aov1uGytU1/dBLaWxmeWV9JX0e/H6F45gYlzRHsCppEJ02jA/iGzDft/fAITPlgLyRC+Jay0
4igDrwBEXQ5b73ZgOtLCXMeEvPQDrS1ts7d9olMSGhaCkPNjGYdAWdxMTjUBKhYDAtUOzRTnEKvT
ImPh+AvC9Y7j+gYovcH/dL8zsSQHpIThlnnNYur3K4vStMW93spNdpwoS1qxRWOTQtg8fVn/n4pI
Z3XII4o5u9SXDEa1jmQnef3NfBJxRjD3QLNUHSUQLh9h9AwzyszmNqatz0ivdeo4aJwENvbL7b8n
qEnMPpFFO6U3SgWWsiMXLTOvOHYtHOFMs4/uEzcrp0+6J1aKZm1N00o34Il8A/WZZtaQPstqsxGj
2xkoGtad6XkIatHXVBPb92oHplGXSKHtYcAZx9q6b9Bh0dy4KMmlBw0NwY0gFNOzxwvPKMTeZOvg
0sGhrALZUTJdRL6i/Mfd4w7psYLwgEWSj11vMmM0LjpH+xCkYRMriBaKQvNt1/ubx2B/LwG5aOb+
PCBhr/pKFQd3IJ0LnfB6UZyPwP+Jpe6i7ZArTX6YPZYL+uwhAYmvw5oXGguPe3PDxb2+cvMIwXs6
KWInQcYJF0Lgz58EhwXyoabiJfIOPERZW5hEZjTWBX+x+dGjNqEDTcIrkTkAB2AuJO4J/BEMMaa6
72S8oawPCFXM66RgM74PGD24Eqgdi8F60K02AiWxbNbaPJRcUqFmtspQTeEF7h2O1ZLS+9wFARFl
bExqudwmoYkufrql6ssqMdJoyLubVQYGpTicgKTCe7uqWSrSlElb585iPOp1gYXNarR6QRNTh512
1GiCFC9UjBMCiVh+alcuBi6bKzn5EtnSA0Pj9pZ65MqCIWrPnVPCXYfEQOmkkBzwB4dp4fAxs9pv
SQvOOYo0n6j4o005kCELFxwNrEoMzkV1Qg9Gnf9FTqpAY/edPIIMJo+F3yTacMPTWn8HXx+vuc6a
xuEbPYuBD7H3VPGXEmMz8Ev0kNFESQKbXTVL1eSgI4h+dVZ/yy9tNDt1sDFW0mP7NJfSVDAExa4H
UMnXoNFiyM8EcrzizI0KB8RxfCAkk1Blp/+pcfDeW/RxrTSx4aX2Qs/inhBDcZAtDOVRXVQn5f1V
TnLTgbnY1DFyRPiJRRjEjFxn3jYcfr5kueC6pzrDeXi7c9NdA/EYsffbC9hyr163re0YEe16QRNT
h5121GiCFC9UjBMCGH9RxuTMY1CgQ1OwuubJ00Pj9pZ65MqCIWrPnVPCXYcIQ0OpHMH6zKSOHkY+
0rpxUoVef5IxgRvWgcvlFR53NVOD+nrr6Jif2JTKU8e6reM0EWLgesxxmy5p0neKSVAs0CNNbTEi
3vJmJgZsvEDvrCSw37Z1LBFBm6KG5Vkxb+3Xu922SRNuyId7Df480sM+XK/k30Ht7CYcqdx8kLYk
kIVfVhw/WNL/2KJ0o5Um+64xEPfNKDusWNzNDEMtyJiHU+i1zvYBzjFts9THRzaZa4ZrHlillHdX
9x8YWzJVBC7JYPrKqhxJQ3fn2OJ1St/koGNgijv4NAMWSGpFgllmiYQfBsUq5YFsyzcPcCc+D5wS
W88XKADow+M4V9hV4JmBK+MT+Zz0IxpoAJeF6VxDZS+HYMNahMB5Ev8aI8OwC4m8GYM7cKZpM7KA
JysdJEXP9HJPMwhGhkTOVq33J47vWRR1oDNAHmOHWB+/8+hvlctTtE61K6CPvt1GjO4oaR5ssrcP
J6UwPHbl8HQoazKiys18EnFGMPdAs1QdJRAuH2Eur/XtBGfr0VKApHvtAvB5IlNH1oC5DJtWr9lt
McmaoYHY4cs+7cY3d9A7Ljc6SSxP2RZvjsKaW5KbfnczgW8d4LA48cnfwun+3NC2scyJVCyOy9YT
wPSXKcys3aEqSwXmEx70dL6abkWB7K5LPZHJdKleBEGN/2qL9bhsrVNf3YUcxKaCNlgEcWgf1ZZC
ihc2RaG6GjjASLArgX4TNWRbg8xZ8KGrz6vTicPsmN7VGbymTPeaCSy2/dq6Ytq3gaUkJX4Vjg5R
khHXYhD/ajgsOXuNCrYD1IcHeGQy2W7vSX1HiGRIbPDRCLBEUzwliKTgFOJ6iWYsHaqbiPulJpL4
zl6H8zWfPYBz4aTKdLykd72eMSaBRfAJFx988h4fOx65QmmWFBaAIr23REIZVDjq7Tg0gkGWsfJ+
cMZJTCTalDD3NHwdLYY9sIBZuEshkHFQTTYkY+Y6OjQKP8qAby4mUdlTIL+ZcV+5mn4KR5Bn8yLJ
QCr2RiNYD0WKq/8V7RhFkKWvzWbzJHDLlXCEJEV7ByOxqk615e25+FjuErvB7ouJudgzCpY3CGSa
5xdOA8H+rRxnUeyMEvpwgzhgACCbRlGIiWDS93J8Ts+ZaCvybvBmhvguFtLss/Y5i1NiwNZFko9d
bzJjNC46R/sQpGETlsw/RVe6j9f7+tMm0fWHTEP+fxdAdfACEB6IhKpqR6Srjma7W63z9t4zT1o7
XmaKoLladCuI349SaxNKud3jdzPsNLgSZa/s2bd2wC2ccBPMwIRVOhLgFtqjE31JTmfrdMNV9MR8
dO3DIyDPWCenS77H3mUTzX11mBQHF58WluZjOhlPpuUCFrPyDfX6bVtML3TjOPuQt2EEsrqrdoAG
JaZymJkPMq9NFYaec5Enshpt1wHPFHmoTx30XL9x0GMnCzL/fRo8PsedZBstj3aGk0X3BqrlrHG+
I7t59muLIVPQYdHcuCjJpQcNDcGNIBTTs8cLzyjE3mTr4NLBoawC2SbA4I+Ya+CRYi8/aYtnoctk
LFKSOmoXRbu9Z3VsAlOArhmmCCfEqNE8GfJ6+9PzmW7pbEvdfrLasUt5kK8lyVE0EWLgesxxmy5p
0neKSVAs0CNNbTEi3vJmJgZsvEDvrCSw37Z1LBFBm6KG5Vkxb+3Xu922SRNuyId7Df480sM+XK/k
30Ht7CYcqdx8kLYkkIVfVhw/WNL/2KJ0o5Um+64xEPfNKDusWNzNDEMtyJiHU+i1zvYBzjFts9TH
RzaZa4ZrHlillHdX9x8YWzJVBC7JYPrKqhxJQ3fn2OJ1St/koGNgijv4NAMWSGpFgllmiYj/aGEF
0d/rU87b2g3s2KCH5SjWRzQMo+mO3IHcuiS1+K+ZnaCJcBp4WNJd3bGOX4wOdLoJ1fpwey2Xa+lS
sPYuZlgb4idcvvKz7yeygoB5qyiY09ucXSsI+UOBPd9LJWdSPBsarJDNiYeDdbVdrFUPCIMf+d8w
gpZOB75XAu8htM0tTFyFWsukwZ6EJEH+TUrj11HMILqZ2FNiTLPHiQdLaXxCzf3FMNMxdv1WQaBa
mwDRYluVoOGi1L8CPuAxEZ2HyUFjX8p05gQURn6t+hsbGHQaEk+M+LemKP9LeuN0fFWo2H6B89H9
ab07enG282flDoo3/IIEgW7RmvB0Sf8ksJg9WEuIVtx/6dbuX0VNt6BNaItHz5Z/OHCVvHCLEgxc
stoMrdcfQ1+6rZoa9CRpnrYH0Vt0FnrsqWpuW7IVNtLTWRFoByTwqUT+qDgUhzF9YiD93EildNSC
60L7n8r0pOSzVAHNTRHlq7nXKDf43mTHt+j9sp0gCXHkJIwOzsET49jk88D6c2G9Jj74BZ2ytw8n
pTA8duXwdChrMqLKzXwScUYw90CzVB0lEC4fYS6v9e0EZ+vRUoCke+0C8HkiU0fWgLkMm1av2W0x
yZqhgdjhyz7txjd30DsuNzpJLE/ZFm+Owppbkpt+dzOBbx3gsDjxyd/C6f7c0LaxzIlULI7L1hPA
9JcpzKzdoSpLBeYTHvR0vppuRYHsrks9kcl0qV4EQY3/aov1uGytU1/djHUsGkBoEYHwkScd/Nrq
4pCusvwzo4E5g+CLlF6pBFVMkudG3BvkUvhghTiO0TBU34z4TPgMkJl9qmft9lHYb5s6N5VFdXAf
piz8VTq9OH4v7PpWahKbS+RzwysK3yDgGOko1pBhwZTdKRMN/58SCgKDIjLv7JK4T+As9LAGeA1o
crRFuVXuMnhkc3DKGQhQ4DrOO/WKQ7Xe1zBBRejXvXolFnKUq+4PZbOwdhPRwC2x91TxlxJjM/BL
9JDRREkCrSKNeIwbKOiLyCKIU28ZY+cWbx2Qh2af3+XY04xpKZ78jmc1TXoBjwy9rfrHoFb6PYlO
tW0K4P1+oQcTazRDDe4Vr23j4LreM74BMfmITBgTjalvsgRZjpPfA4QWIdretpz1n6s7sZWYPIsp
5O+qbxQx1iD7FaFtMHna1QlqsOwnjD/MGsCSLG5UJugFTjtDmXRhf9QkgX4NUUXQlN1RmtVuh7lb
gG9AQdfGv1sxf3iq98u3HannNoeHK5HwiizoHnvmnBACquSCxwV7ycdUdVhlBY0h5SmiLK/XRDTS
zPSdnb2iMHQDt1705AxBoKaxvkEM/G/sucmGW975zCQZFOKai89ptCOj2XOOjYoWbG9A7AwrF8PJ
y4cSOqZxN1s52fFjbbGljuIx5xWlhrGkNl7uSo9CuqWuYWoGRw23zZSxSIURuNTvMJ+xPDMLi0G5
MExqmV4y5A8Y2wlRp9y7FoqyOCIaVeLfxOY4WwfLrCYksN+2dSwRQZuihuVZMW/tNgxU1cKZa/EF
L5k6ohCjEpZ012AWBlnN9l+NNormg1KOlUJUqgvtxcoPko7aKMnVji2RX/nkfjjqz1tNbclYMeaG
0cCRJEC9iDfgbwZO7kFVfuB2jwzVlRJHYAkJRsT8Mn7GuyY7iV95br0ZXKUEyxW5ssCdsPN2eoGX
lKo60fszGAZehNuiNv6/sxuAYnRuFYeAWH+pRmeRrWHHuSNaJTt5awon+wksichFzElpJC0pR+sw
MXoOhGRRpfXthiKE21KU30KHzjw1BrT8qlccGAwF5uOtQy/BGkowLNZG9yDXBNvIhm4xv51D07PP
JdNlSNCfZ7PCDTgd4vuYqePxoJFt3QU/qAWBOTK7W5isC9nMnR8dHEeDR1WLALZupFpFj782rVE+
KaTf44/GogAuguF0kcLo5eMMcM7thCeug43A6vbtmc7a10WzW/GlppYlQGP3nTyCDCaPhd8k2nDD
0yOY486bbWRr/kJvUCZDErSx91TxlxJjM/BL9JDRREkCm101S9XkoCOIfnVWf8svbTQ7dbAxVtJj
+zSX0lQwBMU240j3k5qtq9M6p+8Y+gyGCgfEcXwgJJNQZaf/qXHw3lv0ca00seGl9kLP4p4QQ3GQ
LQzlUV1UJ+X9VU5y04G52NQxckT4iUUYxIxcZ942HFmdi1xpCwDBQMnGgnAVYr5Wp8Paz+gXkchp
Gvp2j7nSO3lrCif7CSyJyEXMSWkkLf3A/jwQrk3n2ogmqIDgCKoUMdYg+xWhbTB52tUJarDsNmqV
qxFybDxr3Shg4i9gMykKrqPOXsoOXOqayDopdapoD8iBquAUWdt2xjy1RA08QuKgrNFk5BuEMWOQ
k2gXSSRRU3zQIHkEEKkO/2icek9UlUBXBsGtPq0jmnmMB80a5Sb+y3Qu4bPU1C/l5F6h+9XlnPAA
NhmbxcVQeefRoTRzzmk2JxnduVpBo1jVbFrpw7FGu+9saRFCTF771rAKtuJ25NrZ7Pu6C1tLDLXQ
YzdtFcaCXSFPhUxbLC6wTVHFarBvkO+Z4ZOm8OP7I+kc8HR01CrWFuv2RRz0bGOsMvHGCRdC4M+f
BIcF8qGm4iXyIO9FeqLBrFvM/t8LVzISK6rcwk2OdmKE+hGViifSSX4c0myp9kwNt9lMNEDVbo5k
nNKljguzJF+zj2cn9H7PrY79YpZf6HZhQfLmmvfPwuSbTSTT/t8W0sGqoUFcqfFhGiimAExwicHk
8bRMN/WLg+E00TTsHZEz9qQymuT+FNjOzft6ZgyaugeZz8Rk/fkLgGinbLTX+D/giX0/mMCka6dp
6q3wBcRqo+Hd6MXoy7lbBlFWCTTH9WarVWi8l87557Fc47cDGlaxjib66oNLHBd0em6ZXO2loL4s
AlaH6n9GUYiJYNL3cnxOz5loK/JuXAtaP0Bv/8RJQQI7hAUH5IslTecFkEZIhAxf8obMSRHpza3J
MtgHT/0/+HHzsYduMCYUTJliHEKCkWRe4cRZGhOk7vp1Rg9kHw5IXEIXDuhPDxNIIhGm8y7JZXzz
M/5larBvkO+Z4ZOm8OP7I+kc8HR01CrWFuv2RRz0bGOsMvHGCRdC4M+fBIcF8qGm4iXybl1WOwdd
Ku6lrLA6aTeU5LLbzgJzyFilSQaFEM3Bbgwc0myp9kwNt9lMNEDVbo5knNKljguzJF+zj2cn9H7P
rY79YpZf6HZhQfLmmvfPwuQVD8ywxcKLWf/NhsaKA8li6bULNR4qNe6lTjfkKnorKh4BAANxFKhp
ICt3wu9SSH7yVpy89Zo+3VnVqlB5CoQ8/0X3E3pi0guHm92GoBRLBV8OTe6wzZY0MHhUBzM7fRWI
V7+eJ0mMvIDvW/1EqO6RZRIW9zQpJAV1SxSzGpJNnFhgTx2bUCYihh6ws6IanHBqbVR8bOpAEAAt
+BhYf4YbmN1i5cPwQ0+NCPPrGqqpak08j5TFQLCSXf/QD+N1HDBQfbjDr33Qp0oxmrUMLp+6/44h
HmoeFsajl42UYVFp84GCjh1ftHe+AEUJad8qN5tLcEQqpN1ZLOn/zRdOFrRLmSiKXU5JgNq0PORz
wwfknJ4RcFfGyxyQoKalGqakHkFqB114zkE0pU4Exx0azL7KiMD34opaNDudNDAYHiqah34xEXop
KgocKGXGzx3pSt6/m0yvLRnDBjDHHYtu8OAOak1HWZTSK87IOAxadypqckUrIQRwu+eyxkXYLxA6
H8YPCIMf+d8wgpZOB75XAu8hn/mVdrIRGzq5Yr0rWWhqZ0rj11HMILqZ2FNiTLPHiQdLaXxCzf3F
MNMxdv1WQaBamwDRYluVoOGi1L8CPuAxEfaKunYCnAdm3zZNNPJ/fU0bGHQaEk+M+LemKP9LeuN0
fFWo2H6B89H9ab07enG282flDoo3/IIEgW7RmvB0Sf/LHPpTYnyBU57681vgFYbG0wOBCi8d/6qU
44SVOtmc7rPHC88oxN5k6+DSwaGsAtlzAj5uBHEdhNKzMdig0KtwMN0vDzW0jqMecyxQwc6acUee
BZyw+p8eblm2BpV+VrdPBwTG9jCk0Yu/S5n/YMcqEgIzd6P8rPvGmJ4lRyFXz8VzEf9rIDRMQ5KJ
XN1ePB7SWDJBbWapHstrzXP6Sgdg4NR0G6C7H2wZGAiVaW199mptVHxs6kAQAC34GFh/hhvJ/F4Y
U9UulWQ4FZVA10CxVwWf82BRuDcPlvgMeIWbpAg2DtyGYwmVwcewGMvBg+EiO7ZaVHh/8z0Tm1c2
BmR7DXRb+ECB+a3xbjDtn8Cu+i25XA7X70OPGgDdoa1pZ3mUoyKP8miOHYkjkfcZjy1mItX5DJSl
h945Pw+aCEjSXuIQDF9ciGi8+OC/6Nuw8X/Ihh0TgSLaO1/UnQnchCQdchSVE5x0lqmZXuvU7Mw9
Wj0yWtizvE2OdHdndykUnL/SeUryn/oAdVxGWRkMXiFUgwmrD6NWvDBu3LnPRdsKg+04NIJBlrHy
fnDGSUwk2pR5KE4Th01M6GpgPMlEeTKp9oq6dgKcB2bfNk008n99TQvXxSm9wfWCr+8Dc13AbztS
hkMctjq1+Hs/SiVSOzEqM1KDT6/TKY9mg3HlpOMFzAHGnOTNVPgEyfT5sWdvuik9ZJE351vElYju
wAVbGeOgVf90XC3Gezqc1WkS7q41/xzfi3gX8eSCs1zajZb0Wu8cEChl1ebKhiTWDfMtxRyepF7b
f+qDS65aoPcXUhAEVAYOf0IwJBHQBQDC9243ZOupjxbD7wWjxnBahu5q//eBe22pGSTcwbOXlUna
SBtbQ6C5WnQriN+PUmsTSrnd43ciAzpxq6cap52xJH1/+9BgzMCEVToS4BbaoxN9SU5n63TDVfTE
fHTtwyMgz1gnp0u+x95lE819dZgUBxefFpbmIlNH1oC5DJtWr9ltMcmaoS904zj7kLdhBLK6q3aA
BiWmcpiZDzKvTRWGnnORJ7IabdcBzxR5qE8d9Fy/cdBjJwsy/30aPD7HnWQbLY92hpONdmZ8hnQr
eg38+cmrmY/mH9XLYZKZad6yJUdlz+y7A4ueUYWkRkx4mgFsRlj3VqMBgqjYfuoJJlrD3mAECVfk
H1dtCE1BZRLKCcoTHqBCeiT4FzQ9snKJZ9wVSxNrFGuvA0Mmc7dR4FT8RS+ONR707lqnGQvOaqy4
Bju11CcRcr2eMSaBRfAJFx988h4fOx65QmmWFBaAIr23REIZVDjq7Tg0gkGWsfJ+cMZJTCTalDD3
NHwdLYY9sIBZuEshkHE2oQNNwiuROQAHYC4k7gn8UdlTIL+ZcV+5mn4KR5Bn8yLJQCr2RiNYD0WK
q/8V7RhFkKWvzWbzJHDLlXCEJEV7VKKh0HlDbUXvir6pu6Fds9SLXaOZadagJq6HcyXgrhA8fTEc
0byR/uiFsI+g2efLFa1sAH37oKvhxMStSrY9afdG6w48N7N2SYODLkLPEovtzTeS8B8HrRb0Ydbq
tHmcT2aYByRfeTMwBV1sXCdDOwrt+pb+zqefWZMtvG+j141eHx/wLP2XBR0qszOwCjsjfCCRcs1b
fNExpQAONb7taeIlWyzMQ7YUgJJ0uIpBoKDMwIRVOhLgFtqjE31JTmfrDR5Tl9qntL1KveP9x4Aa
scXU//FllOn1TlbUHU+Uh11LGzVET7670z/c4F2hBxjtfJM9d+XyStbVYB81yEBx/MTBdkKb9JRN
31cXFkC4N7kEzELFkmfOT7NueZt8qwT9zyz5BFXAMLg1uDDIly8PuNCCsG6X7n0FDcDXHj7RW5ah
kCNaL3pr2w51BKm48zgLuRgbfdistDNFXvlQEyjh02Myp2eJkzjwZJYwgsIiPFZFzNkYx+v4rnKR
GZ4MqBDMQGP3nTyCDCaPhd8k2nDD098yRLIovO0lok3NiVsSMyyx91TxlxJjM/BL9JDRREkCm101
S9XkoCOIfnVWf8svbTQ7dbAxVtJj+zSX0lQwBMW7VjuCwfmcQdZibcGZSL1qCgfEcXwgJJNQZaf/
qXHw3lv0ca00seGl9kLP4p4QQ3GQLQzlUV1UJ+X9VU5y04G52NQxckT4iUUYxIxcZ942HLjKiZLU
xcaIT93rRxYVWqsJ2U4XDminz6f8BfDse2jzUvmFMDI6i4RpV53kwmQZDziNePuRpuIB+9zRZ+nr
y8e81tVQgZhqdkLX4/z5eys7EFUXrpmlwz7rkIK4rPOHzUi8lzOtiX3cj892OObe45MPCIMf+d8w
gpZOB75XAu8hn/mVdrIRGzq5Yr0rWWhqZ0rj11HMILqZ2FNiTLPHiQdLaXxCzf3FMNMxdv1WQaBa
mwDRYluVoOGi1L8CPuAxEfaKunYCnAdm3zZNNPJ/fU0bGHQaEk+M+LemKP9LeuN0fFWo2H6B89H9
ab07enG282flDoo3/IIEgW7RmvB0Sf/LHPpTYnyBU57681vgFYbG0wOBCi8d/6qU44SVOtmc7rPH
C88oxN5k6+DSwaGsAtlzAj5uBHEdhNKzMdig0KtwMN0vDzW0jqMecyxQwc6acZqAGodP1P09eGPj
BKWe3jyvKyM+OvrRLben2N8AFY4kEgIzd6P8rPvGmJ4lRyFXz8VzEf9rIDRMQ5KJXN1ePB7SWDJB
bWapHstrzXP6Sgdg4NR0G6C7H2wZGAiVaW199mptVHxs6kAQAC34GFh/hhvJ/F4YU9UulWQ4FZVA
10CxVwWf82BRuDcPlvgMeIWbpAg2DtyGYwmVwcewGMvBg+EiO7ZaVHh/8z0Tm1c2BmR7DXRb+ECB
+a3xbjDtn8Cu+i25XA7X70OPGgDdoa1pZ3mUoyKP8miOHYkjkfcZjy1mItX5DJSlh945Pw+aCEjS
XuIQDF9ciGi8+OC/6Nuw8X/Ihh0TgSLaO1/UnQnchCQduUDJUbH/xyN4pm0VubI0DnxaUbaDwQZV
UcIRREWGz680EWLgesxxmy5p0neKSVAssUL79zBZWLk2NKKy1sBcASSw37Z1LBFBm6KG5Vkxb+3X
u922SRNuyId7Df480sM+XK/k30Ht7CYcqdx8kLYkkPiQI3TRTLn9gvOu2IUZCokxEPfNKDusWNzN
DEMtyJiHU+i1zvYBzjFts9THRzaZa4ZrHlillHdX9x8YWzJVBC7JYPrKqhxJQ3fn2OJ1St/kDQRL
ykJP0rBUv3NUSCYil/1BLAWfdu1xNd14nEqn9xsjgn8+bDgwaOZzPa7xDCvfOtdLeaSg0l+G8qid
J173f+mLUNvNYEq3ib1uaR0gPLJLba7K62YD6qSDu1Gy66bwLrw7ICNKMPnNscToi6b/gpg9lgv6
7CEBia/DmhcaC486gFJkmTdcoyxf/AbvyUvDxgkXQuDPnwSHBfKhpuIl8g48RFlbmERmNNYFf7H5
0aM2oQNNwiuROQAHYC4k7gn8zMCEVToS4BbaoxN9SU5n62Azvg8YPbgSqB2LwXrQrTYCJbFs1to8
lFxSoWa2ylBN4QXuHY7VktL73AUBEWVsTGq53CahiS5+uqXqyyox0miasi7ExsbbICWV4wZfwJSy
IAzefalN7CMz0fop+zVkt4qc/FO92qwaPn5PPLqDseE9qxTXkA1KeeNFdcDqRYS2RaPCmyQIf9Yr
tmXNVLgq4lpLJvKgAEkgDnIb7PwuOatw0nMSQwQAjpZroheRtcbF6yivVcO4lHbOzpWAOY9lNOap
Br8vIdUmVfwOdPSgmliKsjgiGlXi38TmOFsHy6wmJLDftnUsEUGbooblWTFv7TYMVNXCmWvxBS+Z
OqIQoxJNPI+UxUCwkl3/0A/jdRwwjpVCVKoL7cXKD5KO2ijJ1Y4tkV/55H446s9bTW3JWDHmhtHA
kSRAvYg34G8GTu5BVy+14LfqOxfd/XGFOQ+Oqhd0em6ZXO2loL4sAlaH6n9GUYiJYNL3cnxOz5lo
K/JuXAtaP0Bv/8RJQQI7hAUH5IslTecFkEZIhAxf8obMSRE5dA7YILQiZ8apA3SlaBo6EEteCFxb
BEMnr39NXdec3hkAm6rIAgPFwvrmogJIkmBPDxNIIhGm8y7JZXzzM/5larBvkO+Z4ZOm8OP7I+kc
8HR01CrWFuv2RRz0bGOsMvHGCRdC4M+fBIcF8qGm4iXybl1WOwddKu6lrLA6aTeU5LLbzgJzyFil
SQaFEM3Bbgwc0myp9kwNt9lMNEDVbo5knNKljguzJF+zj2cn9H7PrY79YpZf6HZhQfLmmvfPwuQV
D8ywxcKLWf/NhsaKA8li6bULNR4qNe6lTjfkKnorKh4BAANxFKhpICt3wu9SSH7yVpy89Zo+3VnV
qlB5CoQ8/0X3E3pi0guHm92GoBRLBXKoHsmc+j4xLlZM7mLAaK3G3AqyRL5YLmLbbE31E06mjXZm
fIZ0K3oN/PnJq5mP5h/Vy2GSmWnesiVHZc/suwOLnlGFpEZMeJoBbEZY91ajAYKo2H7qCSZaw95g
BAlX5OwrC+KVXHMnekMQar5Feqc+QD8FvjxFDdL7ziE0rmAyD3gWFKcS8vjvcadyRB4tK+5apxkL
zmqsuAY7tdQnEXK9njEmgUXwCRcffPIeHzseuUJplhQWgCK9t0RCGVQ46u04NIJBlrHyfnDGSUwk
2pQw9zR8HS2GPbCAWbhLIZBxNqEDTcIrkTkAB2AuJO4J/FHZUyC/mXFfuZp+CkeQZ/MiyUAq9kYj
WA9Fiqv/Fe0YRZClr81m8yRwy5VwhCRFe1SiodB5Q21F74q+qbuhXbPUi12jmWnWoCauh3Ml4K4Q
PH0xHNG8kf7ohbCPoNnnyxWtbAB9+6Cr4cTErUq2PWn3RusOPDezdkmDgy5CzxKLcjT24v8z1N8F
oAgKAgAZ6qxMQYKnUTcxVdFV5ylDeRqi2/FA5vkolU7yC+CoDzboXh8f8Cz9lwUdKrMzsAo7I3wg
kXLNW3zRMaUADjW+7WniJVsszEO2FICSdLiKQaCgzMCEVToS4BbaoxN9SU5n6w0eU5fap7S9Sr3j
/ceAGrHF1P/xZZTp9U5W1B1PlIddSxs1RE++u9M/3OBdoQcY7XyTPXfl8krW1WAfNchAcfzEwXZC
m/SUTd9XFxZAuDe5BMxCxZJnzk+zbnmbfKsE/c8s+QRVwDC4NbgwyJcvD7jQgrBul+59BQ3A1x4+
0VuWoZAjWi96a9sOdQSpuPM4C7kYG33YrLQzRV75UBMo4dPiBj6NQjqgao/xltxkfGZcWcF0eSNA
SV62lBVTrsb2gEBj9508ggwmj4XfJNpww9PfMkSyKLztJaJNzYlbEjMssfdU8ZcSYzPwS/SQ0URJ
AptdNUvV5KAjiH51Vn/LL200O3WwMVbSY/s0l9JUMATFu1Y7gsH5nEHWYm3BmUi9agoHxHF8ICST
UGWn/6lx8N5b9HGtNLHhpfZCz+KeEENxkC0M5VFdVCfl/VVOctOBudjUMXJE+IlFGMSMXGfeNhy4
yomS1MXGiE/d60cWFVqrCdlOFw5op8+n/AXw7Hto81L5hTAyOouEaVed5MJkGQ84jXj7kabiAfvc
0Wfp68vHCJhqZnOXInnV0bWrIxsNgAJm7NOPGctjT3Jsxp3nabC1kA1tv1Ga6D61pd1tfGOD8aY6
my5hT5t/wroeutQjd7jCkkKMNolAlzmM5PkddQOMdb2AqjHjRGof+FoWXK0QPl/+2n7n9g7/w9MA
GBZgKhEh5inzvG9gZaTvlar1ALlcr+TfQe3sJhyp3HyQtiSQIVG0i9cVz/qhXG6irPLZ5W1MVmD7
AhwvECfG+CcSQS0Ke0Ir8V2bXwhsDo/Mv1gEijFwf2SLSrohhInlV3ZDK7MUdaZfh6NCsLUjaSNk
R1RpnrYH0Vt0FnrsqWpuW7IV+WhVhq/y6moQtWltZPeWhYabQLIVWDrn+DyaQNkDFkaQaTOMral6
NgyT3sGYdFCGuMkH8sGzDHxGG22YMLJiS0dLT0JgZL8LpG0YNvUPygDoCQve4ElGj7o/JJbo75TI
4DrOO/WKQ7Xe1zBBRejXvXolFnKUq+4PZbOwdhPRwC2x91TxlxJjM/BL9JDRREkCrSKNeIwbKOiL
yCKIU28ZY+MGPreIPLsulZIFO4Xz5Rf8jmc1TXoBjwy9rfrHoFb6PYlOtW0K4P1+oQcTazRDDe4V
r23j4LreM74BMfmITBiWclaRsNe3QRGe3a2NoW4yy4SuIcGBFeKiBBJZdyHnzom32XBMwp6V9K/6
cUegwZRreMU6jIU3WZD6C4xoRo7QTtWu4wdvAUMgad5U10npnMwY6uJetFmDaMB4fAwFj/e+21UP
pHU/2/XO8EEha3BrwRPj2OTzwPpzYb0mPvgFnRJlgDAJ1icmpaTeqUIcft7NfBJxRjD3QLNUHSUQ
Lh9hLq/17QRn69FSgKR77QLweSJTR9aAuQybVq/ZbTHJmqHHmfcsNja+IoK/NqB7/AQ91oKuBow9
5Vg05oPaEZZJLeCwOPHJ38Lp/tzQtrHMiVQsjsvWE8D0lynMrN2hKksF5hMe9HS+mm5FgeyuSz2R
yVlD+fb6eDUBK5tnKvOCzEMpNECaxVtgD7di5WUUmmlay9EM0TWk9ZUap/o7FEnigCTcAJ5boizL
adQicqEpPrKk/ZB5ZjR7B3SLWMGxZclwU5Q3h/2vR6MvIiGAR9WqC/RpD/+LqAVhlCCuLliyKRJl
Ehb3NCkkBXVLFLMakk2cWGBPHZtQJiKGHrCzohqccGptVHxs6kAQAC34GFh/hhuY3WLlw/BDT40I
8+saqqlqTTyPlMVAsJJd/9AP43UcMFB9uMOvfdCnSjGatQwun7r/jiEeah4WxqOXjZRhUWnzgYKO
HV+0d74ARQlp3yo3m0twRCqk3Vks6f/NF04WtEuZKIpdTkmA2rQ85HPDB+ScnhFwV8bLHJCgpqUa
pqQeQWoHXXjOQTSlTgTHHRrMvsqIwPfiilo0O500MBgeKpqHfjEReikqChwoZcbPHelK3tkGPOhs
qNsdNSh6Pii+P9Dm+K7hrN1tPoqpuUJi+rf4hFqjhOFOu5S4K3PFRXwfI81i6vcri9K0xb3eyk12
nCg2Ds+9qUBUI77741s/xu/mdcgjijm71JcMRrWOZCd5/c18EnFGMPdAs1QdJRAuH2H0DDPKzOY2
pq3PSK916jhoNDt1sDFW0mP7NJfSVDAExTdKBZayIxctM684di0c4Uyzj+4TNyunT7onVopmbU3T
SjfgiXwD9Zlm1pA+y2qzEUtGulaapLiwNQPK4PFv86sQsc0JLZE/6pffmvHIudp21UnUun1c6xtA
m8l3yBQX0Sr5edDZCZ60ZVo2h1W14qtKGEkPPql/yo42EfwgMlHToIVhXPiS6X8pJThTZXLn6H17
eXdDL98hvmIJjfsP710X20XG1WsGxzQuJry3K9+OKTRAmsVbYA+3YuVlFJppWsvRDNE1pPWVGqf6
OxRJ4oAk3ACeW6Isy2nUInKhKT6ypP2QeWY0ewd0i1jBsWXJcBSxRd/PiPZLcdlNapuw6isgZUXL
HzFuCVV8jBpF7AU4mD2WC/rsIQGJr8OaFxoLjzqAUmSZN1yjLF/8Bu/JS8PGCRdC4M+fBIcF8qGm
4iXyDjxEWVuYRGY01gV/sfnRozahA03CK5E5AAdgLiTuCfzMwIRVOhLgFtqjE31JTmfrYDO+Dxg9
uBKoHYvBetCtNgIlsWzW2jyUXFKhZrbKUE3hBe4djtWS0vvcBQERZWxMarncJqGJLn66perLKjHS
aJqyLsTGxtsgJZXjBl/AlLIgDN59qU3sIzPR+in7NWS3ipz8U73arBo+fk88uoOx4T2rFNeQDUp5
40V1wOpFhLbn5LlDCnw3ydVFJyH75gm9OMapvMzpgl+kTNB9Xseh7w94FhSnEvL473GnckQeLSvu
WqcZC85qrLgGO7XUJxFyvZ4xJoFF8AkXH3zyHh87HrlCaZYUFoAivbdEQhlUOOrtODSCQZax8n5w
xklMJNqUMPc0fB0thj2wgFm4SyGQcTahA03CK5E5AAdgLiTuCfxR2VMgv5lxX7mafgpHkGfzIslA
KvZGI1gPRYqr/xXtGEWQpa/NZvMkcMuVcIQkRXtUoqHQeUNtRe+Kvqm7oV2z1Itdo5lp1qAmrodz
JeCuEDx9MRzRvJH+6IWwj6DZ58sVrWwAffugq+HExK1Ktj1p90brDjw3s3ZJg4MuQs8Si+RXiiX5
zvE1LGcIPlIxbYEQS14IXFsEQyevf01d15zeGQCbqsgCA8XC+uaiAkiSYE8PE0giEabzLsllfPMz
/mVqsG+Q75nhk6bw4/sj6RzwdHTUKtYW6/ZFHPRsY6wy8cYJF0Lgz58EhwXyoabiJfJuXVY7B10q
7qWssDppN5TkstvOAnPIWKVJBoUQzcFuDBzSbKn2TA232Uw0QNVujmSc0qWOC7MkX7OPZyf0fs+t
jv1ill/odmFB8uaa98/C5BUPzLDFwotZ/82GxooDyWLptQs1Hio17qVON+QqeisqHgEAA3EUqGkg
K3fC71JIfvJWnLz1mj7dWdWqUHkKhDz/RfcTemLSC4eb3YagFEsFPcOcaa/An6eJrTclgKO4GFVE
gYttNkGADbIcTqRKBjbSeUryn/oAdVxGWRkMXiFUgwmrD6NWvDBu3LnPRdsKg+04NIJBlrHyfnDG
SUwk2pR5KE4Th01M6GpgPMlEeTKp9oq6dgKcB2bfNk008n99TQvXxSm9wfWCr+8Dc13AbztShkMc
tjq1+Hs/SiVSOzEqM1KDT6/TKY9mg3HlpOMFzAHGnOTNVPgEyfT5sWdvuik9ZJE351vElYjuwAVb
GeOgVf90XC3Gezqc1WkS7q41/xzfi3gX8eSCs1zajZb0Wu8cEChl1ebKhiTWDfMtxRyepF7bf+qD
S65aoPcXUhAEVK02/Y7iIe3+3S26VsjZm7yZxwER4mt5xMaoRXcpfod7e22pGSTcwbOXlUnaSBtb
Q6C5WnQriN+PUmsTSrnd43ciAzpxq6cap52xJH1/+9BgzMCEVToS4BbaoxN9SU5n63TDVfTEfHTt
wyMgz1gnp0u+x95lE819dZgUBxefFpbmIlNH1oC5DJtWr9ltMcmaoS904zj7kLdhBLK6q3aABiWm
cpiZDzKvTRWGnnORJ7IabdcBzxR5qE8d9Fy/cdBjJwsy/30aPD7HnWQbLY92hpONdmZ8hnQreg38
+cmrmY/mH9XLYZKZad6yJUdlz+y7A4ueUYWkRkx4mgFsRlj3VqMBgqjYfuoJJlrD3mAECVfk2aQr
ViMGN5JGBXIyPcOjF7JbzhhhSfW1LhfwIukI2110V0/uqB3y67JN5MQ3A5CAy4SuIcGBFeKiBBJZ
dyHnzom32XBMwp6V9K/6cUegwZRreMU6jIU3WZD6C4xoRo7QTtWu4wdvAUMgad5U10npnH/ljXIO
4/1AdMMmVlFMJPXOzft6ZgyaugeZz8Rk/fkLNBFi4HrMcZsuadJ3iklQLLFC+/cwWVi5NjSistbA
XAEksN+2dSwRQZuihuVZMW/t17vdtkkTbsiHew3+PNLDPlyv5N9B7ewmHKncfJC2JJD4kCN00Uy5
/YLzrtiFGQqJMRD3zSg7rFjczQxDLciYh1Potc72Ac4xbbPUx0c2mWuGax5YpZR3V/cfGFsyVQQu
yWD6yqocSUN359jidUrf5A0ES8pCT9KwVL9zVEgmIpf9QSwFn3btcTXdeJxKp/cbI4J/Pmw4MGjm
cz2u8Qwr3zrXS3mkoNJfhvKonSde93/b9lGrG5a5FlaeiKAVfIix6tnapDwbOFh+sNtfB2yTwl2V
iHrxln4Cx0e48pW0GeSYPZYL+uwhAYmvw5oXGguPOoBSZJk3XKMsX/wG78lLw8YJF0Lgz58EhwXy
oabiJfIOPERZW5hEZjTWBX+x+dGjNqEDTcIrkTkAB2AuJO4J/MzAhFU6EuAW2qMTfUlOZ+tgM74P
GD24Eqgdi8F60K02AiWxbNbaPJRcUqFmtspQTeEF7h2O1ZLS+9wFARFlbExqudwmoYkufrql6ssq
MdJomrIuxMbG2yAlleMGX8CUsiAM3n2pTewjM9H6Kfs1ZLeKnPxTvdqsGj5+Tzy6g7HhPasU15AN
SnnjRXXA6kWEtufkuUMKfDfJ1UUnIfvmCb2BB0vaJcH4y23TwItO324KvyMgC9c3MBpQUbFWePPu
sum1CzUeKjXupU435Cp6KyoeAQADcRSoaSArd8LvUkh+8lacvPWaPt1Z1apQeQqEPP9F9xN6YtIL
h5vdhqAUSwWOpX3acFtSJ7wpy4tqzY/nRHkxjyjgF3JdswiWMu9RdkBj9508ggwmj4XfJNpww9Pf
MkSyKLztJaJNzYlbEjMssfdU8ZcSYzPwS/SQ0URJAptdNUvV5KAjiH51Vn/LL200O3WwMVbSY/s0
l9JUMATFu1Y7gsH5nEHWYm3BmUi9agoHxHF8ICSTUGWn/6lx8N5b9HGtNLHhpfZCz+KeEENxkC0M
5VFdVCfl/VVOctOBudjUMXJE+IlFGMSMXGfeNhy4yomS1MXGiE/d60cWFVqrCdlOFw5op8+n/AXw
7Hto81L5hTAyOouEaVed5MJkGQ84jXj7kabiAfvc0Wfp68vHS/vUTTQQ9v6Pmk653ED6CYactPkX
Et+fE+nqx286Hqd7bakZJNzBs5eVSdpIG1tDoLladCuI349SaxNKud3jdyIDOnGrpxqnnbEkfX/7
0GDMwIRVOhLgFtqjE31JTmfrdMNV9MR8dO3DIyDPWCenS77H3mUTzX11mBQHF58WluYiU0fWgLkM
m1av2W0xyZqhL3TjOPuQt2EEsrqrdoAGJaZymJkPMq9NFYaec5Enshpt1wHPFHmoTx30XL9x0GMn
CzL/fRo8PsedZBstj3aGk412ZnyGdCt6Dfz5yauZj+Yf1cthkplp3rIlR2XP7LsDi55RhaRGTHia
AWxGWPdWowGCqNh+6gkmWsPeYAQJV+Ql9jw+PxooeUyb0U1dMqRA54JHpwMVvOlsSaF8wE4tHw94
FhSnEvL473GnckQeLSvuWqcZC85qrLgGO7XUJxFyvZ4xJoFF8AkXH3zyHh87HrlCaZYUFoAivbdE
QhlUOOrtODSCQZax8n5wxklMJNqUMPc0fB0thj2wgFm4SyGQcTahA03CK5E5AAdgLiTuCfxR2VMg
v5lxX7mafgpHkGfzIslAKvZGI1gPRYqr/xXtGEWQpa/NZvMkcMuVcIQkRXtUoqHQeUNtRe+Kvqm7
oV2z1Itdo5lp1qAmrodzJeCuEDx9MRzRvJH+6IWwj6DZ58sVrWwAffugq+HExK1Ktj1p90brDjw3
s3ZJg4MuQs8Si5L+9pwqj6zz7NK7oDF4pSvOTrdO9tazhotr4Hn9H1xrsbiuj6AqyagY7TU5L4yS
NRJlgDAJ1icmpaTeqUIcft7NfBJxRjD3QLNUHSUQLh9hLq/17QRn69FSgKR77QLweSJTR9aAuQyb
Vq/ZbTHJmqHHmfcsNja+IoK/NqB7/AQ91oKuBow95Vg05oPaEZZJLeCwOPHJ38Lp/tzQtrHMiVQs
jsvWE8D0lynMrN2hKksF5hMe9HS+mm5FgeyuSz2RyVlD+fb6eDUBK5tnKvOCzEMpNECaxVtgD7di
5WUUmmlay9EM0TWk9ZUap/o7FEnigCTcAJ5boizLadQicqEpPrKk/ZB5ZjR7B3SLWMGxZclwZ1WI
Tn6F4g9MlOUAayd7TVnBdHkjQEletpQVU67G9oBAY/edPIIMJo+F3yTacMPT3zJEsii87SWiTc2J
WxIzLLH3VPGXEmMz8Ev0kNFESQKbXTVL1eSgI4h+dVZ/yy9tNDt1sDFW0mP7NJfSVDAExbtWO4LB
+ZxB1mJtwZlIvWoKB8RxfCAkk1Blp/+pcfDeW/RxrTSx4aX2Qs/inhBDcZAtDOVRXVQn5f1VTnLT
gbnY1DFyRPiJRRjEjFxn3jYcuMqJktTFxohP3etHFhVaqwnZThcOaKfPp/wF8Ox7aPNS+YUwMjqL
hGlXneTCZBkPOI14+5Gm4gH73NFn6evLx8fwRNRBZFGhkG4hJwdmNk7bsNzDf0q94Xkp6GsLK/ip
tZANbb9Rmug+taXdbXxjg/GmOpsuYU+bf8K6HrrUI3e4wpJCjDaJQJc5jOT5HXUDjHW9gKox40Rq
H/haFlytED5f/tp+5/YO/8PTABgWYCoRIeYp87xvYGWk75Wq9QC5XK/k30Ht7CYcqdx8kLYkkCFR
tIvXFc/6oVxuoqzy2eVtTFZg+wIcLxAnxvgnEkEtCntCK/Fdm18IbA6PzL9YBIoxcH9ki0q6IYSJ
5Vd2QyuzFHWmX4ejQrC1I2kjZEdUaZ62B9FbdBZ67KlqbluyFfloVYav8upqELVpbWT3loWGm0Cy
FVg65/g8mkDZAxZGizvH/+0lZtDB7aBHg8EnQknXe7ncjxi3bOoxYHT2Wx6vA0Mmc7dR4FT8RS+O
NR707lqnGQvOaqy4Bju11CcRcr2eMSaBRfAJFx988h4fOx65QmmWFBaAIr23REIZVDjq7Tg0gkGW
sfJ+cMZJTCTalDD3NHwdLYY9sIBZuEshkHE2oQNNwiuROQAHYC4k7gn8UdlTIL+ZcV+5mn4KR5Bn
8yLJQCr2RiNYD0WKq/8V7RhFkKWvzWbzJHDLlXCEJEV7VKKh0HlDbUXvir6pu6Fds9SLXaOZadag
Jq6HcyXgrhA8fTEc0byR/uiFsI+g2efLFa1sAH37oKvhxMStSrY9afdG6w48N7N2SYODLkLPEosy
Up6KU8f/KufcbZIP+jEkxScGo9lo0S+cqF0k2IHCtJNzSkQQVXZk5nWxQtHL3w9eHx/wLP2XBR0q
szOwCjsjfCCRcs1bfNExpQAONb7taeIlWyzMQ7YUgJJ0uIpBoKDMwIRVOhLgFtqjE31JTmfrDR5T
l9qntL1KveP9x4AascXU//FllOn1TlbUHU+Uh11LGzVET7670z/c4F2hBxjtfJM9d+XyStbVYB81
yEBx/MTBdkKb9JRN31cXFkC4N7kEzELFkmfOT7NueZt8qwT9zyz5BFXAMLg1uDDIly8PuNCCsG6X
7n0FDcDXHj7RW5ahkCNaL3pr2w51BKm48zgLuRgbfdistDNFXvlQEyjh02qNCqNCXYwWGeD6m+wC
/x+LSGyiS6+IkbKJRdOolgQJZRIW9zQpJAV1SxSzGpJNnFhgTx2bUCYihh6ws6IanHBqbVR8bOpA
EAAt+BhYf4YbmN1i5cPwQ0+NCPPrGqqpak08j5TFQLCSXf/QD+N1HDBQfbjDr33Qp0oxmrUMLp+6
/44hHmoeFsajl42UYVFp84GCjh1ftHe+AEUJad8qN5tLcEQqpN1ZLOn/zRdOFrRLmSiKXU5JgNq0
PORzwwfknJ4RcFfGyxyQoKalGqakHkFqB114zkE0pU4Exx0azL7KiMD34opaNDudNDAYHiqah34x
EXopKgocKGXGzx3pSt5iWbLbiOwn+LdNtMim85dX7M6DPIRH2QNWushYZ2R89UiSQuZk1oQlkk+f
7KIe0lkPCIMf+d8wgpZOB75XAu8hn/mVdrIRGzq5Yr0rWWhqZ0rj11HMILqZ2FNiTLPHiQdLaXxC
zf3FMNMxdv1WQaBamwDRYluVoOGi1L8CPuAxEfaKunYCnAdm3zZNNPJ/fU0bGHQaEk+M+LemKP9L
euN0fFWo2H6B89H9ab07enG282flDoo3/IIEgW7RmvB0Sf/LHPpTYnyBU57681vgFYbG0wOBCi8d
/6qU44SVOtmc7rPHC88oxN5k6+DSwaGsAtlzAj5uBHEdhNKzMdig0KtwMN0vDzW0jqMecyxQwc6a
cZwK9/NfVV22nRqLhs14r2W4A3FXlcTlTVgp4Tf6My5ceCaXedJEWrCWTUORa5+zL+gJC97gSUaP
uj8klujvlMjgOs479YpDtd7XMEFF6Ne9eiUWcpSr7g9ls7B2E9HALbH3VPGXEmMz8Ev0kNFESQKt
Io14jBso6IvIIohTbxlj4wY+t4g8uy6VkgU7hfPlF/yOZzVNegGPDL2t+segVvo9iU61bQrg/X6h
BxNrNEMN7hWvbePgut4zvgEx+YhMGJZyVpGw17dBEZ7drY2hbjLLhK4hwYEV4qIEEll3IefOibfZ
cEzCnpX0r/pxR6DBlGt4xTqMhTdZkPoLjGhGjtBO1a7jB28BQyBp3lTXSemczBjq4l60WYNowHh8
DAWP987N+3pmDJq6B5nPxGT9+Qs0EWLgesxxmy5p0neKSVAssUL79zBZWLk2NKKy1sBcASSw37Z1
LBFBm6KG5Vkxb+3Xu922SRNuyId7Df480sM+XK/k30Ht7CYcqdx8kLYkkPiQI3TRTLn9gvOu2IUZ
CokxEPfNKDusWNzNDEMtyJiHU+i1zvYBzjFts9THRzaZa4ZrHlillHdX9x8YWzJVBC7JYPrKqhxJ
Q3fn2OJ1St/kDQRLykJP0rBUv3NUSCYil/1BLAWfdu1xNd14nEqn9xsjgn8+bDgwaOZzPa7xDCvf
OtdLeaSg0l+G8qidJ173f95Z0Txmt4zomJ+8CTeZWJlYeshTW9S0TK0Mq2fbZPLAbivVotkbDfjh
hsrp47l8p6C5WnQriN+PUmsTSrnd43ciAzpxq6cap52xJH1/+9BgzMCEVToS4BbaoxN9SU5n63TD
VfTEfHTtwyMgz1gnp0u+x95lE819dZgUBxefFpbmIlNH1oC5DJtWr9ltMcmaoS904zj7kLdhBLK6
q3aABiWmcpiZDzKvTRWGnnORJ7IabdcBzxR5qE8d9Fy/cdBjJwsy/30aPD7HnWQbLY92hpNm541h
1/xxAy78Hw4e7ED2
