# Supplementary material for: Social media addiction and emotions during the disaster recovery period—The moderating role of post-COVID timing
Source: PLoS One. 2022 Oct 20;17(10):e0274898. doi: 10.1371/journal.pone.0274898 (PMC9584413; doi:10.1371/journal.pone.0274898)
Supplement: S1 File — (ZIP) [file pone.0274898.s001.zip › Copy of Dewan - Covid/1A Physical issues - SM hours as mediator no moderator.splsm]

iGSsnvtZMzKPNvFO+xGucw7RdCku2vbEypPUYmZz/ude83vsPOSDXxYHmNE//bplgQMd4yYSC22v
IJcMbd7Uzyc5qTeUX1qOrt+MmlX6th35cs+LcU/QzH19DKI0uHb0kpRTBcadH9iCdmxdJNSkuvLi
eiRgre+tj6jB2comqqAFdTJUYmXjJ5OmolTZYFsU9ObK8TAfaFrJ2TOOeJHW29Jy5CCeuaqEl1gB
9TiTLY8/noeC7x7+aJOAqTJg9NDDsrN1kGdVu/PFfHYspQ/digZCEDZQGMDgB5y8djEa4XhjPsIP
JMjtE0cWWDh+85N0ge3f7O6J4hkYSo7kdFyOJ1tSNK387TCyRjirLXPjD6UL5n+L5a7wSGGFKT0A
spLrHVH8EnIYJYhq/31KbdKe81tfZskycq1eNn+wi9/PUqNLaXxCzf3FMNMxdv1WQaBamwDRYluV
oOGi1L8CPuAxEai3bVMEQy4vp3n4rQxqYR8bGHQaEk+M+LemKP9LeuN0fFWo2H6B89H9ab07enG2
82flDoo3/IIEgW7RmvB0Sf9Hp2UAunrsM34uj0JXLH50JvnrX7yYis2ljoucv/i8laTbz7qCWLu7
84QHy9pE44iBHiVpUTgWpvbjv4nN9Q6TYmz1Aob0Qf1ksMzcagVQMCyAXKBRGlXB5KLpsEPiO3bm
UGqRuCLIU9t3xzIul2U735d9xpnQRwVGGMWaCQuXkblCqnP/SUvfe6hXpT7laxb9B8xMeYdiRevD
maPMqzUJUwqhpa4+jGqQw3fBgKw8nabRgLRLd4SNZVf6Kyg02G2wEs4FCZijBB6kzPbPh1NnxDty
2uNUffPzN0AbSMW6rdXvTzNQDsPrWwV9cOlkhQQaIZGZZrv7GyVl6FaMTuYc+/rCeKFf9vde3nnQ
oQYJ6Wqwb5DvmeGTpvDj+yPpHPANu0eUyl2gp/sRDnNnvhcExgkXQuDPnwSHBfKhpuIl8lLrWXNT
mkh1e8Db/RmPjU22S79uz5RShXREyoIzVKZCHNJsqfZMDbfZTDRA1W6OZJzSpY4LsyRfs49nJ/R+
z62O/WKWX+h2YUHy5pr3z8LkYRRzyYR0PS6WHEQ/3pQf6kQ4C3LUz7P2nIbWSJFKGdW668hcuBf2
aoFcLFrogjFfbnJLQpw5/BEb8/SzxcEZag3yomi6VB9rCg763+Eaz2RmUlRb0cNEz3j6BFtx/nZR
6iQlT+aM7A/NC2bQoD3rRzWxZ7Fxkl794bSEHKb6LX0sIuHDV/p/njP7SLkwqPJatrKbhPcPo01Q
B+TO+SDassIR79CeLZiF5MhTMkfBAHRFsPeV31c70PLzUM1nOGcbbIGkoqbBtA6c+5stqWwhXaNN
idlbdFDQW8sVAD0803gCgyIy7+ySuE/gLPSwBngNsHtqK8Bog1gQ0IeM/7vlN+A6zjv1ikO13tcw
QUXo172MIeUXAIFGLwmtPYhlK5cWsfdU8ZcSYzPwS/SQ0URJAq0ijXiMGyjoi8giiFNvGWNIyhUz
RLwKNdM6MS30z0ev/I5nNU16AY8Mva36x6BW+j2JTrVtCuD9fqEHE2s0Qw3uFa9t4+C63jO+ATH5
iEwYHEBGD2TorrvgtAts7wWl7UmKK93RtwI7fCkR+/HFFYlOIZ0R0q12ZMoViYtcMf2VZAsw+L/T
jssOEu0oUbVuMSpSFbqVIYWjuxXp1gw9aQLWYIDnx5OopeODWUt6jiGuf4987Qd3YVopFc8WkWva
QUNWV6WlCJxUHHZxiiBlOF+iYytb0SQYCwvjmnXHjYR/N1PB7/PBt7Jz1aZl8WaxJkVhaioD5VlF
5lJ7gVCucya35rVII3WQOTukuqj7Wzeo/hDDFZuKzJVNWVyr9mgZde0hguewLYI5BseJUaswOxbd
H6VcdAAn1bu0TqNcGy/8mAOz23IWc24SRGM4Wj59FdJYMkFtZqkey2vNc/pKB2CE21NOmuSHwfjl
GVvM5iBMam1UfGzqQBAALfgYWH+GG8n8XhhT1S6VZDgVlUDXQLGKnKSSgl5qCOseby98Hp3RCDYO
3IZjCZXBx7AYy8GD4SI7tlpUeH/zPRObVzYGZHsNdFv4QIH5rfFuMO2fwK76z1lQaDi3iB/Wam0n
fKlROutZiEX8KWuPfeyV+eN5LTEhSpHAaA2+xd+p5YcI49lL9TJDcBsQxGSDYGsmRqaLIpdpaTmS
AtKafQxVdPUtf3dgtVT150F1xrNaIJdUQ7E6cl1hdvkhtOhnwI2ZdklZWzAPhqdDc+lZF1Ix524c
wF773slyGxg/8wR6elgCdQHlaDOGZLt/dmR2hWsq4YwMOWxNjsUf03XRoHntTRi4Gs80ehuOYVyx
k3BXF+CggpXLUQycSrlF4a5SyndOLXlXIKujcdVadgssUb6dNV7d5+zSeUryn/oAdVxGWRkMXiFU
HExzhzleFdfjMr5WvAvNPkDppJFhU8DfqqoMI2mxeFQdhNhJFzqGmc3++yJaNaA49oq6dgKcB2bf
Nk008n99TUbZ4UVJunZly4HYWJWiiGgmTj4q3piv/JTkJz5iDj5dM1KDT6/TKY9mg3HlpOMFzAHG
nOTNVPgEyfT5sWdvuik9ZJE351vElYjuwAVbGeOgJoK7Qd1aI3Y/WsBTYyoBq8w9Phe26YaklmYf
rWm/pQF0XkApoRYt9EfkmYsXAMdi2qH00qwxt9IjUr+FVsEmG0iu35ubfJPxqenBKkTKeuBKq8+E
JYibFq7Kou+ht+T04Vn2OdoA4cFtB7vbJkz4utVJ1Lp9XOsbQJvJd8gUF9GtRfa6zlpHmRBv+JHa
+8o5OJyL9Dw4NORPym2HGjDASOlvUhJws/lOWhu/7gcmfVYZbmuyNPwcQLKev33k/wf4nglXxxOy
qrfUPmg61vT0k8I3VFm5Ge6j1VQMOMFm62ybh4zjFuhW0h+VPXUpyG/5qS+2AY6CUWtTNpX6pxeo
kLZa+kZp6RrYVfGhT7yIa0jMwIRVOhLgFtqjE31JTmfrMoNQCTMZ7EsuIAD2K4ej8YObP90hv68P
16NJ1XozBNpLGzVET7670z/c4F2hBxjtfJM9d+XyStbVYB81yEBx/MTBdkKb9JRN31cXFkC4N7mW
wWIzaL89coSjlVrAGtI+oV3PE+TeskGtlEUecLHtg5JDEQs/UEblyIL8a276g6KF9KP2mnzgsHpv
Al1xoZLwPy383FvwRsAszk88A8eUUnqVfJcx7b0ORJmxhLLke8IqqptwMHXf5IidapEj+OkI0DQg
zeJ9XXztkQtZkzoUaEfjX5sCn0STHARZGynMg5xIgKloYuY4A63tpXVyIL1Cb0dj/NwRfxW51WVQ
4H1pkPUA6ecrycTyf67BDN4da4NwIBi3tgn3lUFDwECwZOaf8nEJ5cVnIrwYuakI1egpShUXgvmE
KklByDvjQad2d282Ds+9qUBUI77741s/xu/mVUwIaw7Q/FOMqOQbSMJTR818EnFGMPdAs1QdJRAu
H2H0DDPKzOY2pq3PSK916jhoGi5cFxdvts6qiPCy5odeizdKBZayIxctM684di0c4Uyzj+4TNyun
T7onVopmbU3TSjfgiXwD9Zlm1pA+y2qzET5b10U/SRClR6AtQ9AZv+3Xw0OV/JfCsu9kbbgWHqmk
F8ev0XmsrJ7/JqLKJXJevisN0gL+uN6Diz8TqM3jyr5mll9dur6eP+UXNc9+qLsfWQt3AmesSISc
onYe3X9D2UqkbFVqk0jOSLUACcaTnm/ZuAmrblTDJl80UblZXFlHYrnjIv54W8txiuCX36yma359
/bsaIY8iwjpYtjbcQfFe37PcFeuUIB7gvEpX7TaY1ibkTTl5wzX7ZTnamFnGPJ3Dha6hjhGOYeNl
Ie0mL/D8joyIx5eju1KkJid+Jn7J51O/0p9UhUB10VwR4J53RRooHq/uPq3b3TWyPV+RySfFcxH/
ayA0TEOSiVzdXjwedMNV9MR8dO3DIyDPWCenS77H3mUTzX11mBQHF58WlubK1Wye0r/5aWuudvKH
nWznL3TjOPuQt2EEsrqrdoAGJaZymJkPMq9NFYaec5Enshpt1wHPFHmoTx30XL9x0GMnCzL/fRo8
PsedZBstj3aGk4491ZZ8D1YJwRJbaPTOYwBSFE8IK2lDqsWy0Xu3+9NxLylTRW1xxz3rzhdkfInY
Sp4yvkIfzWgeSgjJi6hbq6sd5K9C6JNga1/te21skPl6lTqMtloYBudYDbhmq432t8jUCa/DpRLe
96KEnNaBqbGgtgCkGPoYl2AqJqBqjeSsy9uMSEIB+9VS7r0HFYY3nxJ3oBGUETkRqO6bcRhkzseu
aUygdpgBN7/Elm8hn/TiObhmZufuLEyNxqpwz7y1NHxDd+nSKcsneCWAlBDkkLlAY/edPIIMJo+F
3yTacMPTFZMIvXVUb041r/BvyzZ5nkoAzEt+8GTX5iXNbVGJwGBUHvblBeq/3lCDBwHka1GeNDt1
sDFW0mP7NJfSVDAExa1kkPDDatuUsEb9TV4i+BEKB8RxfCAkk1Blp/+pcfDeW/RxrTSx4aX2Qs/i
nhBDcZAtDOVRXVQn5f1VTnLTgbnY1DFyRPiJRRjEjFxn3jYcFB+pNf+6U+ikrD6a+3DtrX9jnmNo
CH073ItBOy4HSijWnFZjPN6ACIvcLTGCOrzg10sz3hnBuZuOyH5ltGCQSXxNexpB4UgCqPgcNCIq
iFEt9OJAF78D/La9IlPUsBPAqJXQZ/kd0Q5C5qkOjUWpW7PHC88oxN5k6+DSwaGsAtktHYT0OHch
joU98JNrH0Z2MHUXrizR7eUl0NdMDaR388Fxng0Z4SQoxywtD0w0fTUS5j350HLphvwREzkc6XGy
96B4gEwL4IQWZPslSYBhKny3XFRbxLh8Rt3DTIIq8pTnU7/Sn1SFQHXRXBHgnndFGiger+4+rdvd
NbI9X5HJJ8VzEf9rIDRMQ5KJXN1ePB50w1X0xHx07cMjIM9YJ6dLvsfeZRPNfXWYFAcXnxaW5srV
bJ7Sv/lpa6528oedbOcvdOM4+5C3YQSyuqt2gAYlpnKYmQ8yr00Vhp5zkSeyGm3XAc8UeahPHfRc
v3HQYycLMv99Gjw+x51kGy2PdoaTjj3VlnwPVgnBElto9M5jAH3CzYu3JnLCgP+4iBR6drRiaTQF
4YHjWH5TyQ6kkD9M5wbX71IoJb4vhtjuCvEiza10QwAPPkKkJoLdES9onCigk6RxGnysAKoYdT/8
xn2Y/q0cZ1HsjBL6cIM4YAAgm0ZRiIlg0vdyfE7PmWgr8m7Iik9xVDQLjTIlGnRBTi6MRZKPXW8y
YzQuOkf7EKRhE4tliLDlqcUtKQClL5xftyLeVAHBnzSlIrccTNxC00T7BO1YcWWEyIKQ+KJGnnbR
TmUSFvc0KSQFdUsUsxqSTZxD+EAIRtSWwP09yUVW/fYoam1UfGzqQBAALfgYWH+GG5jdYuXD8ENP
jQjz6xqqqWpNPI+UxUCwkl3/0A/jdRwwuPokq/fYaly9TkBm+v+VRf+OIR5qHhbGo5eNlGFRafOB
go4dX7R3vgBFCWnfKjebS3BEKqTdWSzp/80XTha0S5koil1OSYDatDzkc8MH5Jw4Cfngo5ujaXZh
FWXB8qlUUx8RFrBB8zJqYCrDVdKu3xJbzxcoAOjD4zhX2FXgmYHPh1gCZvlq72yHWzKBJsfNjI/O
I/u+bbasgKV7zt9CfrwZgztwpmkzsoAnKx0kRc/JB7kF6lPpQ585jNdki6M1z0RMMf8VUmSC7A37
LOnp0zgCkuUYzFCpnuPxK3W4SRzQUlIl+fODLOf93CfippZh4DrOO/WKQ7Xe1zBBRejXvXolFnKU
q+4PZbOwdhPRwC2x91TxlxJjM/BL9JDRREkCrSKNeIwbKOiLyCKIU28ZYybJhiKfUHOOG+e6NgY4
XVj8jmc1TXoBjwy9rfrHoFb6PYlOtW0K4P1+oQcTazRDDe4Vr23j4LreM74BMfmITBiXPAmWz+LU
2vutVzvNBoG38mlX51vmT0MmOZMJz+FAX+gKcttG0U1WNs6P1QUv9ipVLaCaLN/k27NIe6G+0vnu
rEB6K6X3/qph/1lgzxdsk0B5Ke97zC3+mntFfpFhEqpBRgBd2EI5/2jum7QvSdrPivMIogZBCZ1H
+JwPR3O94ATtWHFlhMiCkPiiRp520U5lEhb3NCkkBXVLFLMakk2cQ/hACEbUlsD9PclFVv32KGpt
VHxs6kAQAC34GFh/hhuY3WLlw/BDT40I8+saqqlqTTyPlMVAsJJd/9AP43UcMLj6JKv32GpcvU5A
Zvr/lUX/jiEeah4WxqOXjZRhUWnzgYKOHV+0d74ARQlp3yo3m0twRCqk3Vks6f/NF04WtEuZKIpd
TkmA2rQ85HPDB+ScOAn54KObo2l2YRVlwfKpVBviHAcbH/biBiv25pb/TMISW88XKADow+M4V9hV
4JmB7qBccGzN4k0ooNySgy6WkHJn9jGvcXYZGPzhXHXkOnm8GYM7cKZpM7KAJysdJEXPb/1MWdE9
LpUxleONOqIxs8+NFw0f+OL5TrjaEGPfwy44ApLlGMxQqZ7j8St1uEkc0FJSJfnzgyzn/dwn4qaW
YeA6zjv1ikO13tcwQUXo1716JRZylKvuD2WzsHYT0cAtsfdU8ZcSYzPwS/SQ0URJAq0ijXiMGyjo
i8giiFNvGWMmyYYin1BzjhvnujYGOF1Y/I5nNU16AY8Mva36x6BW+j2JTrVtCuD9fqEHE2s0Qw3u
Fa9t4+C63jO+ATH5iEwYlzwJls/i1Nr7rVc7zQaBt9HGqHaI5JjDSBAaIpPLNOToCnLbRtFNVjbO
j9UFL/YqTS7wXkENoy4h3DrhLkMw4f+JRQuGiT7VehdyRT+WuDJAeSnve8wt/pp7RX6RYRKqHWQ8
lAv05TLu/y2FyORPHQgyVgO7SkMofGBmSyGL0gPwelGcj8D/iaXuou2QK01+mD2WC/rsIQGJr8Oa
FxoLj3tzw8W9vnLzCMF7OiliJ0HGCRdC4M+fBIcF8qGm4iXyDjxEWVuYRGY01gV/sfnRozahA03C
K5E5AAdgLiTuCfwRDDGmuu9kvKGsDwhVzOukYDO+Dxg9uBKoHYvBetCtNgIlsWzW2jyUXFKhZrbK
UE3hBe4djtWS0vvcBQERZWxMarncJqGJLn66perLKjHSaNkMxFD1Pwu2m9Ip5VBx0wz0J+DtST+p
XBpPRguAtC+9XLzmv61HSnB4HjfWCAkaVEZO+9TsTLOjqD8mVyKWpim0IeWvduSQ13ptYygzDQ6b
WWdPQmOvJSKtP4+pEnZ4PkrDRavg6YbkpZTNeAOwEx7xrsmYPmTI5Vh9PFkrnl7Qc5b2V4AKihiJ
owMfSUDQQodbx9UHlQBK3Rfe/mUQwDPSWDJBbWapHstrzXP6Sgdg4NR0G6C7H2wZGAiVaW199mpt
VHxs6kAQAC34GFh/hhvJ/F4YU9UulWQ4FZVA10CxOYttqoZ2jKkpYnSEaASoyAg2DtyGYwmVwcew
GMvBg+EiO7ZaVHh/8z0Tm1c2BmR7DXRb+ECB+a3xbjDtn8Cu+s42dBcqwggx1Eyipl4QPTzaEwj2
LrdGwJvqvaOMz58+VgWFslDRrlWmrqO+RSn7qbhfoDsOhoiLFzR3BKMH1uJ2dHUNjISLGBLKja4x
dYgV+d6P42qKWiMlc3M52ROK+ldQS5OLXbFYGeYk6YNZLSW3b8HKT+h1WSw0DNEZhBZiq45mu1ut
8/beM09aO15miqC5WnQriN+PUmsTSrnd43cz7DS4EmWv7Nm3dsAtnHATzMCEVToS4BbaoxN9SU5n
63TDVfTEfHTtwyMgz1gnp0u+x95lE819dZgUBxefFpbmYzoZT6blAhaz8g31+m1bTC904zj7kLdh
BLK6q3aABiWmcpiZDzKvTRWGnnORJ7IabdcBzxR5qE8d9Fy/cdBjJwsy/30aPD7HnWQbLY92hpNr
6FKA6P4qS/kCZWaLB1NLY0lhTKyFpjlUJFKmuuMT8Fy85r+tR0pweB431ggJGlSzAfsvXece+/mE
GiJr8lPjQ+P2lnrkyoIhas+dU8Jdh0uZSRDje3BfZWY2J1hL12Fc7LC8mX8bmMnif8yNEEhmeZoA
UC0+zYU/vSxTdhwMNnOW9leACooYiaMDH0lA0EKHW8fVB5UASt0X3v5lEMAz0lgyQW1mqR7La81z
+koHYODUdBugux9sGRgIlWltffZqbVR8bOpAEAAt+BhYf4YbyfxeGFPVLpVkOBWVQNdAsTmLbaqG
doypKWJ0hGgEqMgINg7chmMJlcHHsBjLwYPhIju2WlR4f/M9E5tXNgZkew10W/hAgfmt8W4w7Z/A
rvrONnQXKsIIMdRMoqZeED08ETXhXxZBHu294OiE7H9TaegKcttG0U1WNs6P1QUv9irRoYBbUic5
uomFs+jKMhv1k7hcjECeo/3k7pN9rA0JhEB5Ke97zC3+mntFfpFhEqoxrMRKz06GoWEW1/kl3bqT
mgdxMHtQ9+HNhXLyjxbtqwTtWHFlhMiCkPiiRp520U5lEhb3NCkkBXVLFLMakk2cQ/hACEbUlsD9
PclFVv32KGptVHxs6kAQAC34GFh/hhuY3WLlw/BDT40I8+saqqlqTTyPlMVAsJJd/9AP43UcMLj6
JKv32GpcvU5AZvr/lUX/jiEeah4WxqOXjZRhUWnzgYKOHV+0d74ARQlp3yo3m0twRCqk3Vks6f/N
F04WtEuZKIpdTkmA2rQ85HPDB+ScOAn54KObo2l2YRVlwfKpVPgyIttJW/oubud+1P/5s9ASW88X
KADow+M4V9hV4JmB7qBccGzN4k0ooNySgy6WkPaZB3q5NlPva64ipAv4zV7MnR8dHEeDR1WLALZu
pFpFtBtHvgKsLWyJTOFQS9cPFtEBGEt0WN+ADN+cXDCt7prXypzme4Fv0733uWmYEntUS01oA0HZ
DoCiFI1NETUP/Gqwb5DvmeGTpvDj+yPpHPB0dNQq1hbr9kUc9GxjrDLxxgkXQuDPnwSHBfKhpuIl
8itcUh7qyvfL842rUkJzlG0pWMauJ5JJ6Gn99JdIOPB/HNJsqfZMDbfZTDRA1W6OZJzSpY4LsyRf
s49nJ/R+z62O/WKWX+h2YUHy5pr3z8LkY/Fqbo3rVOGwUDIGikE0RjWhHZRvWK4br7VoD3ooDcPv
dwYIjXjEvRcenYcQLB8UxEzi0NQobrbqhX5i8Xx+sPrLxRCNliFU6hIFDKBd3EM98EHOLSPyolsT
02pmrdowofxrmk99eD7Mqg/fLRsNCUevMbVKrz4G/CaGN1CP8LU3ASk4wTzbnUZuTkOrnQd08aY6
my5hT5t/wroeutQjdzIXnRGn178WgeLDJNB0mSWMdb2AqjHjRGof+FoWXK0QPl/+2n7n9g7/w9MA
GBZgKhEh5inzvG9gZaTvlar1ALn/DcZWqvAfJ1pH7XhCa4DHIVG0i9cVz/qhXG6irPLZ5W1MVmD7
AhwvECfG+CcSQS0Ke0Ir8V2bXwhsDo/Mv1gELd/Ksv6oYKxM91Ln9L7Qs6wcmrayPKZdoWFEAVIe
3zu4YIIcG/gQ5H0JSLWqNG4V0DQgzeJ9XXztkQtZkzoUaFVnlYe+LjVAOC7xwvJcP5n4uo2lrucl
55BTx1r3/+dXPWbrgEx4eQA8ENcuyQswrBfsds1iZiYhLiFnBTTu1uQcDaxKDM5FdUIPRp3/RU6q
QGP3nTyCDCaPhd8k2nDD01p/B18fr7nOmsbhGz2LgQ+x91TxlxJjM/BL9JDRREkCm101S9XkoCOI
fnVWf8svbTQ7dbAxVtJj+zSX0lQwBMWuB1DJ16DRYsjPBHK84syNCgfEcXwgJJNQZaf/qXHw3lv0
ca00seGl9kLP4p4QQ3GQLQzlUV1UJ+X9VU5y04G52NQxckT4iUUYxIxcZ942HH6+ZLnguqc6w3l4
u3PTXQPxGLH32wvYcq9et63tGBHtekETU4eddtRoghQvVIwTAhh/UcbkzGNQoENTsLrmydND4/aW
euTKgiFqz51Twl2H4Tuv4hWf91EDmqaavIjlhNJ/7oYfvuzSie9Dm/Nl36xTg/p66+iYn9iUylPH
uq3jNBFi4HrMcZsuadJ3iklQLNAjTW0xIt7yZiYGbLxA76wksN+2dSwRQZuihuVZMW/t17vdtkkT
bsiHew3+PNLDPlyv5N9B7ewmHKncfJC2JJCFX1YcP1jS/9iidKOVJvuuMRD3zSg7rFjczQxDLciY
h1Potc72Ac4xbbPUx0c2mWuGax5YpZR3V/cfGFsyVQQuyWD6yqocSUN359jidUrf5KBjYIo7+DQD
FkhqRYJZZomEHwbFKuWBbMs3D3AnPg+cElvPFygA6MPjOFfYVeCZgSvjE/mc9CMaaACXhelcQ2Uv
h2DDWoTAeRL/GiPDsAuJvBmDO3CmaTOygCcrHSRFzw+MxtD1Gnd08sBIQQIKwtfH62kMjoZpSeaM
Q4T3y5jlySw6YPpTvBH+tFLCz5OByQr7ymQgAeVu7ZAS/bSojJl8IJFyzVt80TGlAA41vu1p4iVb
LMxDthSAknS4ikGgoMzAhFU6EuAW2qMTfUlOZ+vFFq9q93bsxprduW+0VUldVGzdkLFyMnLnNCeD
3KGHuEsbNURPvrvTP9zgXaEHGO18kz135fJK1tVgHzXIQHH8xMF2Qpv0lE3fVxcWQLg3ueve4l4O
u4jeTUHZV+bHevCSOj3TSwFQwfPmk0+SphZWw4KX4Fk0qxZLsQ1cS90k1ERVFuiPWm88wRRQQUFZ
JsfuCyb/zTBC+33jJZ90/SNzadq+kQTdmKuG19FK8okQR7rmGk3IUuCfav1JveVB7TRh7E/p+juo
oUA+gwHwF2Sb02aSDUWYGR6/WLvgOtGERi8JtC+GRWy6LxRCtcEq8FUP4LhpyqDcKA4IYXIUi1VU
irI4IhpV4t/E5jhbB8usJiSw37Z1LBFBm6KG5Vkxb+02DFTVwplr8QUvmTqiEKMSfTEpQypUr8wm
2lpDcUVh746VQlSqC+3Fyg+SjtooydWOLZFf+eR+OOrPW01tyVgx5obRwJEkQL2IN+BvBk7uQdKN
OxEYINLaSywbfY/VzjYfZdb8RkDZ6gVNZ1bWBUzLg71Ju8IsKNwR/58hx0AbHtVJ1Lp9XOsbQJvJ
d8gUF9FDVHJxwlSTKhItkHDYRUH0sNorqlKm/ItyEURj0b7kOSp9itRtD4csOLqw975Yipb8x5kJ
QiZGzoGWdq/7x2vYHA2sSgzORXVCD0ad/0VOqkBj9508ggwmj4XfJNpww9NafwdfH6+5zprG4Rs9
i4EPsfdU8ZcSYzPwS/SQ0URJAptdNUvV5KAjiH51Vn/LL200O3WwMVbSY/s0l9JUMATFrgdQydeg
0WLIzwRyvOLMjQoHxHF8ICSTUGWn/6lx8N5b9HGtNLHhpfZCz+KeEENxkC0M5VFdVCfl/VVOctOB
udjUMXJE+IlFGMSMXGfeNhx+vmS54LqnOsN5eLtz010D/76zwalc5L5zSvPQdGX0EjZFoboaOMBI
sCuBfhM1ZFsnbqN+VzDazqvFkT++Dfydyv/x/GA8/p13DTBjStWB7CQlfhWODlGSEddiEP9qOCzA
bXfqy3b0J1FLydMGlBmq7kqv15UJ5canmNeclhCdXdfKnOZ7gW/Tvfe5aZgSe1RLTWgDQdkOgKIU
jU0RNQ/8arBvkO+Z4ZOm8OP7I+kc8HR01CrWFuv2RRz0bGOsMvHGCRdC4M+fBIcF8qGm4iXyK1xS
HurK98vzjatSQnOUbSlYxq4nkknoaf30l0g48H8c0myp9kwNt9lMNEDVbo5knNKljguzJF+zj2cn
9H7PrY79YpZf6HZhQfLmmvfPwuRj8WpujetU4bBQMgaKQTRGX2s2tChivDvH6z0DLUAWn+m1CzUe
KjXupU435Cp6KyoeAQADcRSoaSArd8LvUkh+8lacvPWaPt1Z1apQeQqEPP9F9xN6YtILh5vdhqAU
SwXkrP05GVCPo7RopfASio8rXbX1rTVLr/jl2230An9l2EBj9508ggwmj4XfJNpww9PfMkSyKLzt
JaJNzYlbEjMssfdU8ZcSYzPwS/SQ0URJAptdNUvV5KAjiH51Vn/LL200O3WwMVbSY/s0l9JUMATF
u1Y7gsH5nEHWYm3BmUi9agoHxHF8ICSTUGWn/6lx8N5b9HGtNLHhpfZCz+KeEENxkC0M5VFdVCfl
/VVOctOBudjUMXJE+IlFGMSMXGfeNhy4yomS1MXGiE/d60cWFVqrCdlOFw5op8+n/AXw7Hto81L5
hTAyOouEaVed5MJkGQ84jXj7kabiAfvc0Wfp68vHDz8di+YqrWb/L4acw0e2x+xw9lVYBiwddTGN
IK/TZS4hG+BHB55XX1cfGjYCb6QCDwiDH/nfMIKWTge+VwLvIZ/5lXayERs6uWK9K1loamdK49dR
zCC6mdhTYkyzx4kHS2l8Qs39xTDTMXb9VkGgWpsA0WJblaDhotS/Aj7gMRH2irp2ApwHZt82TTTy
f31NGxh0GhJPjPi3pij/S3rjdHxVqNh+gfPR/Wm9O3pxtvNn5Q6KN/yCBIFu0ZrwdEn/yxz6U2J8
gVOe+vNb4BWGxtMDgQovHf+qlOOElTrZnO6zxwvPKMTeZOvg0sGhrALZcwI+bgRxHYTSszHYoNCr
cDDdLw81tI6jHnMsUMHOmnFRnU1I2QrMKvTRaxxMWJmYCULC3WmLo8UrN1DYnMVqV3C6XbDzuBuO
3jwHL1jjS3LoCQve4ElGj7o/JJbo75TI4DrOO/WKQ7Xe1zBBRejXvXolFnKUq+4PZbOwdhPRwC2x
91TxlxJjM/BL9JDRREkCrSKNeIwbKOiLyCKIU28ZY+MGPreIPLsulZIFO4Xz5Rf8jmc1TXoBjwy9
rfrHoFb6PYlOtW0K4P1+oQcTazRDDe4Vr23j4LreM74BMfmITBiWclaRsNe3QRGe3a2NoW4yy4Su
IcGBFeKiBBJZdyHnzom32XBMwp6V9K/6cUegwZRreMU6jIU3WZD6C4xoRo7QTtWu4wdvAUMgad5U
10npnITfr4qN7rObdyDpAQ1pfMfDabANgd3dAl5XZVeUVnlrNBFi4HrMcZsuadJ3iklQLLFC+/cw
WVi5NjSistbAXAEksN+2dSwRQZuihuVZMW/t17vdtkkTbsiHew3+PNLDPlyv5N9B7ewmHKncfJC2
JJD4kCN00Uy5/YLzrtiFGQqJMRD3zSg7rFjczQxDLciYh1Potc72Ac4xbbPUx0c2mWuGax5YpZR3
V/cfGFsyVQQuyWD6yqocSUN359jidUrf5A0ES8pCT9KwVL9zVEgmIpf9QSwFn3btcTXdeJxKp/cb
I4J/Pmw4MGjmcz2u8Qwr3zrXS3mkoNJfhvKonSde9381uTBag/EDZEGVcite4HS8jRfif4T1d+7C
txZZH7LaFSqVuX0MxToW12hyfeGusMtlEhb3NCkkBXVLFLMakk2cWGBPHZtQJiKGHrCzohqccGpt
VHxs6kAQAC34GFh/hhuY3WLlw/BDT40I8+saqqlqTTyPlMVAsJJd/9AP43UcMFB9uMOvfdCnSjGa
tQwun7r/jiEeah4WxqOXjZRhUWnzgYKOHV+0d74ARQlp3yo3m0twRCqk3Vks6f/NF04WtEuZKIpd
TkmA2rQ85HPDB+ScnhFwV8bLHJCgpqUapqQeQWoHXXjOQTSlTgTHHRrMvsqIwPfiilo0O500MBge
KpqHfjEReikqChwoZcbPHelK3io5H65DzaEsWYK1lnSAFY+UYYWn6cxJUzblWIBtwtN5pUVNavjm
OU1BFm9dnxRv8Osor1XDuJR2zs6VgDmPZTTmqQa/LyHVJlX8DnT0oJpYirI4IhpV4t/E5jhbB8us
JiSw37Z1LBFBm6KG5Vkxb+02DFTVwplr8QUvmTqiEKMSTTyPlMVAsJJd/9AP43UcMI6VQlSqC+3F
yg+SjtooydWOLZFf+eR+OOrPW01tyVgx5obRwJEkQL2IN+BvBk7uQVcvteC36jsX3f1xhTkPjqoX
dHpumVztpaC+LAJWh+p/RlGIiWDS93J8Ts+ZaCvyblwLWj9Ab//ESUECO4QFB+SLJU3nBZBGSIQM
X/KGzEkRJTzkO5Kv7as2N36ZXztgLGJ2M3yXaesJVCKhlYQLRNP+V6NoY2zlErCED/NZLBuFTw8T
SCIRpvMuyWV88zP+ZWqwb5DvmeGTpvDj+yPpHPB0dNQq1hbr9kUc9GxjrDLxxgkXQuDPnwSHBfKh
puIl8m5dVjsHXSrupaywOmk3lOSy284Cc8hYpUkGhRDNwW4MHNJsqfZMDbfZTDRA1W6OZJzSpY4L
syRfs49nJ/R+z62O/WKWX+h2YUHy5pr3z8LkFQ/MsMXCi1n/zYbGigPJYum1CzUeKjXupU435Cp6
KyoeAQADcRSoaSArd8LvUkh+8lacvPWaPt1Z1apQeQqEPP9F9xN6YtILh5vdhqAUSwUojWe7qIjx
sdQ5s9mPujRdmaqOlsXFooupbaZl7MlsWNJ5SvKf+gB1XEZZGQxeIVSDCasPo1a8MG7cuc9F2wqD
7Tg0gkGWsfJ+cMZJTCTalHkoThOHTUzoamA8yUR5Mqn2irp2ApwHZt82TTTyf31NC9fFKb3B9YKv
7wNzXcBvO1KGQxy2OrX4ez9KJVI7MSozUoNPr9Mpj2aDceWk4wXMAcac5M1U+ATJ9PmxZ2+6KT1k
kTfnW8SViO7ABVsZ46BV/3RcLcZ7OpzVaRLurjX/HN+LeBfx5IKzXNqNlvRa7xwQKGXV5sqGJNYN
8y3FHJ6kXtt/6oNLrlqg9xdSEARU4t1X3oY6EmWVqcAMPXCcRDdWNNyiu+aPQ7Use3qKzKQAwNkr
ZiaTGY/+qTSHsngWoLladCuI349SaxNKud3jdyIDOnGrpxqnnbEkfX/70GDMwIRVOhLgFtqjE31J
TmfrdMNV9MR8dO3DIyDPWCenS77H3mUTzX11mBQHF58WluYiU0fWgLkMm1av2W0xyZqhL3TjOPuQ
t2EEsrqrdoAGJaZymJkPMq9NFYaec5Enshpt1wHPFHmoTx30XL9x0GMnCzL/fRo8PsedZBstj3aG
k412ZnyGdCt6Dfz5yauZj+Yf1cthkplp3rIlR2XP7LsDi55RhaRGTHiaAWxGWPdWowGCqNh+6gkm
WsPeYAQJV+QKmXbpWhyhzJfP/bQPzvlTaZCyR4yplXySgZkTbhW/kZqDSARHPZAb5J/A7wzRxu/N
Yur3K4vStMW93spNdpwoNg7PvalAVCO+++NbP8bv5nXII4o5u9SXDEa1jmQnef3NfBJxRjD3QLNU
HSUQLh9h9AwzyszmNqatz0ivdeo4aDQ7dbAxVtJj+zSX0lQwBMU3SgWWsiMXLTOvOHYtHOFMs4/u
Ezcrp0+6J1aKZm1N00o34Il8A/WZZtaQPstqsxFLRrpWmqS4sDUDyuDxb/OrELHNCS2RP+qX35rx
yLnadtVJ1Lp9XOsbQJvJd8gUF9Eq+XnQ2QmetGVaNodVteKrShhJDz6pf8qONhH8IDJR08dJkE3A
8Adjl9iLYHxZsxxlgYYM3sqGDivkMwDPC7jzsRChD4AyFkQwN9PX9XGBkOgJC97gSUaPuj8klujv
lMjgOs479YpDtd7XMEFF6Ne9eiUWcpSr7g9ls7B2E9HALbH3VPGXEmMz8Ev0kNFESQKtIo14jBso
6IvIIohTbxlj4wY+t4g8uy6VkgU7hfPlF/yOZzVNegGPDL2t+segVvo9iU61bQrg/X6hBxNrNEMN
7hWvbePgut4zvgEx+YhMGJZyVpGw17dBEZ7drY2hbjLLhK4hwYEV4qIEEll3IefOibfZcEzCnpX0
r/pxR6DBlGt4xTqMhTdZkPoLjGhGjtBO1a7jB28BQyBp3lTXSemc1ac5OpMEFjdzZieHc/4M5Ddo
UcRsx6HnO02P8DE7QQQ0EWLgesxxmy5p0neKSVAssUL79zBZWLk2NKKy1sBcASSw37Z1LBFBm6KG
5Vkxb+3Xu922SRNuyId7Df480sM+XK/k30Ht7CYcqdx8kLYkkPiQI3TRTLn9gvOu2IUZCokxEPfN
KDusWNzNDEMtyJiHU+i1zvYBzjFts9THRzaZa4ZrHlillHdX9x8YWzJVBC7JYPrKqhxJQ3fn2OJ1
St/kDQRLykJP0rBUv3NUSCYil/1BLAWfdu1xNd14nEqn9xsjgn8+bDgwaOZzPa7xDCvfOtdLeaSg
0l+G8qidJ173f9v2UasblrkWVp6IoBV8iLGqpjZC3zZtjnJfSuoJc1JIGHVc901mEChN9kPj8x/2
76C5WnQriN+PUmsTSrnd43ciAzpxq6cap52xJH1/+9BgzMCEVToS4BbaoxN9SU5n63TDVfTEfHTt
wyMgz1gnp0u+x95lE819dZgUBxefFpbmIlNH1oC5DJtWr9ltMcmaoS904zj7kLdhBLK6q3aABiWm
cpiZDzKvTRWGnnORJ7IabdcBzxR5qE8d9Fy/cdBjJwsy/30aPD7HnWQbLY92hpONdmZ8hnQreg38
+cmrmY/mH9XLYZKZad6yJUdlz+y7A4ueUYWkRkx4mgFsRlj3VqMBgqjYfuoJJlrD3mAECVfk/Ppu
oKvCLSdmA0y4xjSB5aABIXZCZgw56HFZk9/AxaQu1V50vWa2Rmwx/YXzd3iJ7lqnGQvOaqy4Bju1
1CcRcr2eMSaBRfAJFx988h4fOx65QmmWFBaAIr23REIZVDjq7Tg0gkGWsfJ+cMZJTCTalDD3NHwd
LYY9sIBZuEshkHE2oQNNwiuROQAHYC4k7gn8UdlTIL+ZcV+5mn4KR5Bn8yLJQCr2RiNYD0WKq/8V
7RhFkKWvzWbzJHDLlXCEJEV7VKKh0HlDbUXvir6pu6Fds9SLXaOZadagJq6HcyXgrhA8fTEc0byR
/uiFsI+g2efLFa1sAH37oKvhxMStSrY9afdG6w48N7N2SYODLkLPEotPhV2+vTwIzzlbhnN2Lurk
Vz+Hl+M3oZwiQmdu/4h47dn0t2nFp0Q0n+9VO15UUL9PDxNIIhGm8y7JZXzzM/5larBvkO+Z4ZOm
8OP7I+kc8HR01CrWFuv2RRz0bGOsMvHGCRdC4M+fBIcF8qGm4iXybl1WOwddKu6lrLA6aTeU5LLb
zgJzyFilSQaFEM3Bbgwc0myp9kwNt9lMNEDVbo5knNKljguzJF+zj2cn9H7PrY79YpZf6HZhQfLm
mvfPwuQVD8ywxcKLWf/NhsaKA8li6bULNR4qNe6lTjfkKnorKh4BAANxFKhpICt3wu9SSH7yVpy8
9Zo+3VnVqlB5CoQ8/0X3E3pi0guHm92GoBRLBUZE8rlQDbR8PkTWhHoU+1pKv5Uj+wConCzQ8Ozl
dAv90nlK8p/6AHVcRlkZDF4hVIMJqw+jVrwwbty5z0XbCoPtODSCQZax8n5wxklMJNqUeShOE4dN
TOhqYDzJRHkyqfaKunYCnAdm3zZNNPJ/fU0L18UpvcH1gq/vA3NdwG87UoZDHLY6tfh7P0olUjsx
KjNSg0+v0ymPZoNx5aTjBcwBxpzkzVT4BMn0+bFnb7opPWSRN+dbxJWI7sAFWxnjoFX/dFwtxns6
nNVpEu6uNf8c34t4F/HkgrNc2o2W9FrvHBAoZdXmyoYk1g3zLcUcnqRe23/qg0uuWqD3F1IQBFRP
dIjXq2RYjg1u5OWnN+0xZocDVBnpt8CkA7qj+9GX3QDA2StmJpMZj/6pNIeyeBaguVp0K4jfj1Jr
E0q53eN3IgM6caunGqedsSR9f/vQYMzAhFU6EuAW2qMTfUlOZ+t0w1X0xHx07cMjIM9YJ6dLvsfe
ZRPNfXWYFAcXnxaW5iJTR9aAuQybVq/ZbTHJmqEvdOM4+5C3YQSyuqt2gAYlpnKYmQ8yr00Vhp5z
kSeyGm3XAc8UeahPHfRcv3HQYycLMv99Gjw+x51kGy2PdoaTjXZmfIZ0K3oN/PnJq5mP5h/Vy2GS
mWnesiVHZc/suwOLnlGFpEZMeJoBbEZY91ajAYKo2H7qCSZaw95gBAlX5BQQpXzv6UQrGlyBbML4
wC52hQMJ5eUUljMHDxmg6onPlIvyrnmtuchalb7sIZitqO5apxkLzmqsuAY7tdQnEXK9njEmgUXw
CRcffPIeHzseuUJplhQWgCK9t0RCGVQ46u04NIJBlrHyfnDGSUwk2pQw9zR8HS2GPbCAWbhLIZBx
NqEDTcIrkTkAB2AuJO4J/FHZUyC/mXFfuZp+CkeQZ/MiyUAq9kYjWA9Fiqv/Fe0YRZClr81m8yRw
y5VwhCRFe1SiodB5Q21F74q+qbuhXbPUi12jmWnWoCauh3Ml4K4QPH0xHNG8kf7ohbCPoNnnyxWt
bAB9+6Cr4cTErUq2PWn3RusOPDezdkmDgy5CzxKLuhwXL4CtdhRJjgrzKlVHZMOiUkr7SqUOnwbq
Yxyy6J+wn0i9Pc19cR5xPkMbxVFQTw8TSCIRpvMuyWV88zP+ZWqwb5DvmeGTpvDj+yPpHPB0dNQq
1hbr9kUc9GxjrDLxxgkXQuDPnwSHBfKhpuIl8m5dVjsHXSrupaywOmk3lOSy284Cc8hYpUkGhRDN
wW4MHNJsqfZMDbfZTDRA1W6OZJzSpY4LsyRfs49nJ/R+z62O/WKWX+h2YUHy5pr3z8LkFQ/MsMXC
i1n/zYbGigPJYum1CzUeKjXupU435Cp6KyoeAQADcRSoaSArd8LvUkh+8lacvPWaPt1Z1apQeQqE
PP9F9xN6YtILh5vdhqAUSwV8/KhpX4u1kH2Hfj9XCUuQfZDFak/ZJ4ZfwVgDkBLLcEBj9508ggwm
j4XfJNpww9PfMkSyKLztJaJNzYlbEjMssfdU8ZcSYzPwS/SQ0URJAptdNUvV5KAjiH51Vn/LL200
O3WwMVbSY/s0l9JUMATFu1Y7gsH5nEHWYm3BmUi9agoHxHF8ICSTUGWn/6lx8N5b9HGtNLHhpfZC
z+KeEENxkC0M5VFdVCfl/VVOctOBudjUMXJE+IlFGMSMXGfeNhy4yomS1MXGiE/d60cWFVqrCdlO
Fw5op8+n/AXw7Hto81L5hTAyOouEaVed5MJkGQ84jXj7kabiAfvc0Wfp68vH2VH516uKJAYXhIAW
kWejyPCHNJP+n6mFQGUMGJSxfMACCmd7aWkKX58JdrpPqBxWDwiDH/nfMIKWTge+VwLvIZ/5lXay
ERs6uWK9K1loamdK49dRzCC6mdhTYkyzx4kHS2l8Qs39xTDTMXb9VkGgWpsA0WJblaDhotS/Aj7g
MRH2irp2ApwHZt82TTTyf31NGxh0GhJPjPi3pij/S3rjdHxVqNh+gfPR/Wm9O3pxtvNn5Q6KN/yC
BIFu0ZrwdEn/yxz6U2J8gVOe+vNb4BWGxtMDgQovHf+qlOOElTrZnO6zxwvPKMTeZOvg0sGhrALZ
cwI+bgRxHYTSszHYoNCrcDDdLw81tI6jHnMsUMHOmnFRnU1I2QrMKvTRaxxMWJmY6GOZ94kDCrmJ
xviT4pQQM+x3mh2teMVWkca1SgEZkVDFcxH/ayA0TEOSiVzdXjwe0lgyQW1mqR7La81z+koHYODU
dBugux9sGRgIlWltffZqbVR8bOpAEAAt+BhYf4YbyfxeGFPVLpVkOBWVQNdAsVcFn/NgUbg3D5b4
DHiFm6QINg7chmMJlcHHsBjLwYPhIju2WlR4f/M9E5tXNgZkew10W/hAgfmt8W4w7Z/ArvotuVwO
1+9DjxoA3aGtaWd5lKMij/Jojh2JI5H3GY8tZiLV+QyUpYfeOT8PmghI0l7iEAxfXIhovPjgv+jb
sPF/yIYdE4Ei2jtf1J0J3IQkHao3qDzlcETBexa6omGjOpaDLbW2fogqBG+v0py1hRkh9uXOCEwy
tDliPDcH5E1rIBJlgDAJ1icmpaTeqUIcft7NfBJxRjD3QLNUHSUQLh9hLq/17QRn69FSgKR77QLw
eSJTR9aAuQybVq/ZbTHJmqHHmfcsNja+IoK/NqB7/AQ91oKuBow95Vg05oPaEZZJLeCwOPHJ38Lp
/tzQtrHMiVQsjsvWE8D0lynMrN2hKksF5hMe9HS+mm5FgeyuSz2RyVlD+fb6eDUBK5tnKvOCzEMp
NECaxVtgD7di5WUUmmlay9EM0TWk9ZUap/o7FEnigCTcAJ5boizLadQicqEpPrKk/ZB5ZjR7B3SL
WMGxZclwrRhc4Ju7cW1KlQ8yeTKkqahJx5UxWZvhyoXnHOcq1n9AY/edPIIMJo+F3yTacMPT3zJE
sii87SWiTc2JWxIzLLH3VPGXEmMz8Ev0kNFESQKbXTVL1eSgI4h+dVZ/yy9tNDt1sDFW0mP7NJfS
VDAExbtWO4LB+ZxB1mJtwZlIvWoKB8RxfCAkk1Blp/+pcfDeW/RxrTSx4aX2Qs/inhBDcZAtDOVR
XVQn5f1VTnLTgbnY1DFyRPiJRRjEjFxn3jYcuMqJktTFxohP3etHFhVaqwnZThcOaKfPp/wF8Ox7
aPNS+YUwMjqLhGlXneTCZBkPOI14+5Gm4gH73NFn6evLx4FDfV5aTjExhD8CzHkXfm/fNVJEORA4
n3N5nYkQQJ8TiKBDa2yWdps/K8iCo1ae+s1i6vcri9K0xb3eyk12nCg2Ds+9qUBUI77741s/xu/m
dcgjijm71JcMRrWOZCd5/c18EnFGMPdAs1QdJRAuH2H0DDPKzOY2pq3PSK916jhoNDt1sDFW0mP7
NJfSVDAExTdKBZayIxctM684di0c4Uyzj+4TNyunT7onVopmbU3TSjfgiXwD9Zlm1pA+y2qzEUtG
ulaapLiwNQPK4PFv86sQsc0JLZE/6pffmvHIudp21UnUun1c6xtAm8l3yBQX0Sr5edDZCZ60ZVo2
h1W14qtKGEkPPql/yo42EfwgMlHTC9Iyg1qRjRDzb7KMCLO0o4JAdeqdCbm+rLNGOODfLA/ATCjQ
nKwvGKDA26YWi+PaxXMR/2sgNExDkolc3V48HtJYMkFtZqkey2vNc/pKB2Dg1HQboLsfbBkYCJVp
bX32am1UfGzqQBAALfgYWH+GG8n8XhhT1S6VZDgVlUDXQLFXBZ/zYFG4Nw+W+Ax4hZukCDYO3IZj
CZXBx7AYy8GD4SI7tlpUeH/zPRObVzYGZHsNdFv4QIH5rfFuMO2fwK76LblcDtfvQ48aAN2hrWln
eZSjIo/yaI4diSOR9xmPLWYi1fkMlKWH3jk/D5oISNJe4hAMX1yIaLz44L/o27Dxf8iGHROBIto7
X9SdCdyEJB1GY7YLm+spLwPfdHjFEhmgH4aYQveDOW+jZFhxkkd9G9J5SvKf+gB1XEZZGQxeIVSD
CasPo1a8MG7cuc9F2wqD7Tg0gkGWsfJ+cMZJTCTalHkoThOHTUzoamA8yUR5Mqn2irp2ApwHZt82
TTTyf31NC9fFKb3B9YKv7wNzXcBvO1KGQxy2OrX4ez9KJVI7MSozUoNPr9Mpj2aDceWk4wXMAcac
5M1U+ATJ9PmxZ2+6KT1kkTfnW8SViO7ABVsZ46BV/3RcLcZ7OpzVaRLurjX/HN+LeBfx5IKzXNqN
lvRa7xwQKGXV5sqGJNYN8y3FHJ6kXtt/6oNLrlqg9xdSEARUIlHSDzl2VtSHrCd/HHZIra+RqLJW
s6xE1xPK8gLChkNDluMe54e9P//7+65gM+QNmD2WC/rsIQGJr8OaFxoLjzqAUmSZN1yjLF/8Bu/J
S8PGCRdC4M+fBIcF8qGm4iXyDjxEWVuYRGY01gV/sfnRozahA03CK5E5AAdgLiTuCfzMwIRVOhLg
FtqjE31JTmfrYDO+Dxg9uBKoHYvBetCtNgIlsWzW2jyUXFKhZrbKUE3hBe4djtWS0vvcBQERZWxM
arncJqGJLn66perLKjHSaJqyLsTGxtsgJZXjBl/AlLIgDN59qU3sIzPR+in7NWS3ipz8U73arBo+
fk88uoOx4T2rFNeQDUp540V1wOpFhLa+59n9L6IsIrlp6wWcc0DhDiyUkCAlZQRP19V4gysk5QFT
KvwSZUkoGBeZdatTosfuWqcZC85qrLgGO7XUJxFyvZ4xJoFF8AkXH3zyHh87HrlCaZYUFoAivbdE
QhlUOOrtODSCQZax8n5wxklMJNqUMPc0fB0thj2wgFm4SyGQcTahA03CK5E5AAdgLiTuCfxR2VMg
v5lxX7mafgpHkGfzIslAKvZGI1gPRYqr/xXtGEWQpa/NZvMkcMuVcIQkRXtUoqHQeUNtRe+Kvqm7
oV2z1Itdo5lp1qAmrodzJeCuEDx9MRzRvJH+6IWwj6DZ58sVrWwAffugq+HExK1Ktj1p90brDjw3
s3ZJg4MuQs8Si1icck+KVFH0CE/zFQe6VDaodHfbE3no5d5MAOiB4L8QWEr4hj4+2u6wjJRB2s9V
zk8PE0giEabzLsllfPMz/mVqsG+Q75nhk6bw4/sj6RzwdHTUKtYW6/ZFHPRsY6wy8cYJF0Lgz58E
hwXyoabiJfJuXVY7B10q7qWssDppN5TkstvOAnPIWKVJBoUQzcFuDBzSbKn2TA232Uw0QNVujmSc
0qWOC7MkX7OPZyf0fs+tjv1ill/odmFB8uaa98/C5BUPzLDFwotZ/82GxooDyWLptQs1Hio17qVO
N+QqeisqHgEAA3EUqGkgK3fC71JIfvJWnLz1mj7dWdWqUHkKhDz/RfcTemLSC4eb3YagFEsFTeM/
BVFzOKOa5ke8Ok9kXuBV8orqw7gNVvt+EUsqQPRAY/edPIIMJo+F3yTacMPT3zJEsii87SWiTc2J
WxIzLLH3VPGXEmMz8Ev0kNFESQKbXTVL1eSgI4h+dVZ/yy9tNDt1sDFW0mP7NJfSVDAExbtWO4LB
+ZxB1mJtwZlIvWoKB8RxfCAkk1Blp/+pcfDeW/RxrTSx4aX2Qs/inhBDcZAtDOVRXVQn5f1VTnLT
gbnY1DFyRPiJRRjEjFxn3jYcuMqJktTFxohP3etHFhVaqwnZThcOaKfPp/wF8Ox7aPNS+YUwMjqL
hGlXneTCZBkPOI14+5Gm4gH73NFn6evLxzcQcKg9IFSP1knHY7YiVbTud4CGo+DJSFF7OxZDbyZV
iKBDa2yWdps/K8iCo1ae+s1i6vcri9K0xb3eyk12nCg2Ds+9qUBUI77741s/xu/mdcgjijm71JcM
RrWOZCd5/c18EnFGMPdAs1QdJRAuH2H0DDPKzOY2pq3PSK916jhoNDt1sDFW0mP7NJfSVDAExTdK
BZayIxctM684di0c4Uyzj+4TNyunT7onVopmbU3TSjfgiXwD9Zlm1pA+y2qzEUtGulaapLiwNQPK
4PFv86sQsc0JLZE/6pffmvHIudp21UnUun1c6xtAm8l3yBQX0Sr5edDZCZ60ZVo2h1W14qtKGEkP
Pql/yo42EfwgMlHTVcFRvDSUPPkdu2u9VxJ6eYJAdeqdCbm+rLNGOODfLA/ATCjQnKwvGKDA26YW
i+PaxXMR/2sgNExDkolc3V48HtJYMkFtZqkey2vNc/pKB2Dg1HQboLsfbBkYCJVpbX32am1UfGzq
QBAALfgYWH+GG8n8XhhT1S6VZDgVlUDXQLFXBZ/zYFG4Nw+W+Ax4hZukCDYO3IZjCZXBx7AYy8GD
4SI7tlpUeH/zPRObVzYGZHsNdFv4QIH5rfFuMO2fwK76LblcDtfvQ48aAN2hrWlneZSjIo/yaI4d
iSOR9xmPLWYi1fkMlKWH3jk/D5oISNJe4hAMX1yIaLz44L/o27Dxf8iGHROBIto7X9SdCdyEJB3r
1656RB2oVxhfTHrSHXAu3UJ5FP6FAZ1GLM8IDtxGwjQRYuB6zHGbLmnSd4pJUCyxQvv3MFlYuTY0
orLWwFwBJLDftnUsEUGbooblWTFv7de73bZJE27Ih3sN/jzSwz5cr+TfQe3sJhyp3HyQtiSQ+JAj
dNFMuf2C867YhRkKiTEQ980oO6xY3M0MQy3ImIdT6LXO9gHOMW2z1MdHNplrhmseWKWUd1f3Hxhb
MlUELslg+sqqHElDd+fY4nVK3+QNBEvKQk/SsFS/c1RIJiKX/UEsBZ927XE13XicSqf3GyOCfz5s
ODBo5nM9rvEMK98610t5pKDSX4byqJ0nXvd/NbkwWoPxA2RBlXIrXuB0vAVeoqvWE4gIHtPV0vff
cG8JQriqyJ1S0nw3EzdCZBcUoLladCuI349SaxNKud3jdyIDOnGrpxqnnbEkfX/70GDMwIRVOhLg
FtqjE31JTmfrdMNV9MR8dO3DIyDPWCenS77H3mUTzX11mBQHF58WluYiU0fWgLkMm1av2W0xyZqh
L3TjOPuQt2EEsrqrdoAGJaZymJkPMq9NFYaec5Enshpt1wHPFHmoTx30XL9x0GMnCzL/fRo8Psed
ZBstj3aGk412ZnyGdCt6Dfz5yauZj+Yf1cthkplp3rIlR2XP7LsDi55RhaRGTHiaAWxGWPdWowGC
qNh+6gkmWsPeYAQJV+T8+m6gq8ItJ2YDTLjGNIHlJnP0IlFRoQRc3ByOR9m8HbfHDmOkg/Ir4t4l
lz2GFIHNYur3K4vStMW93spNdpwoNg7PvalAVCO+++NbP8bv5nXII4o5u9SXDEa1jmQnef3NfBJx
RjD3QLNUHSUQLh9h9AwzyszmNqatz0ivdeo4aDQ7dbAxVtJj+zSX0lQwBMU3SgWWsiMXLTOvOHYt
HOFMs4/uEzcrp0+6J1aKZm1N00o34Il8A/WZZtaQPstqsxFLRrpWmqS4sDUDyuDxb/OrELHNCS2R
P+qX35rxyLnadtVJ1Lp9XOsbQJvJd8gUF9Eq+XnQ2QmetGVaNodVteKrShhJDz6pf8qONhH8IDJR
08cRbVsztiiwvy8l8La3v9VidjN8l2nrCVQioZWEC0TT/lejaGNs5RKwhA/zWSwbhU8PE0giEabz
LsllfPMz/mVqsG+Q75nhk6bw4/sj6RzwdHTUKtYW6/ZFHPRsY6wy8cYJF0Lgz58EhwXyoabiJfJu
XVY7B10q7qWssDppN5TkstvOAnPIWKVJBoUQzcFuDBzSbKn2TA232Uw0QNVujmSc0qWOC7MkX7OP
Zyf0fs+tjv1ill/odmFB8uaa98/C5GC+4WLwGIBojC035kpVt5y7f7vxopUUo/WrKdOdn+vD
