# Supplementary material for: Social media addiction and emotions during the disaster recovery period—The moderating role of post-COVID timing
Source: PLoS One. 2022 Oct 20;17(10):e0274898. doi: 10.1371/journal.pone.0274898 (PMC9584413; doi:10.1371/journal.pone.0274898)
Supplement: S1 File — (ZIP) [file pone.0274898.s001.zip › Copy of Dewan - Covid/1A Physical issues - SM hours as mediator.splsm]

iGSsnvtZMzKPNvFO+xGucw7RdCku2vbEypPUYmZz/ude83vsPOSDXxYHmNE//bplgQMd4yYSC22v
IJcMbd7Uzyc5qTeUX1qOrt+MmlX6th35cs+LcU/QzH19DKI0uHb0kpRTBcadH9iCdmxdJNSkuvLi
eiRgre+tj6jB2comqqAFdTJUYmXjJ5OmolTZYFsU9ObK8TAfaFrJ2TOOeJHW2wpoIEGRgQTLaGj6
58g8vWcXnlRwh378OZWuTEEABR0bsrN1kGdVu/PFfHYspQ/diq83Qza2GVtgnCNUaHtuuHUwYb8R
pPK98uq90+BWpHbWdfQI+z7S+DzOW37wmSLfPpQ4QfHFfTqgtLrurc7hoiZS2JW7oWi2e2EF6aiY
GpxV0nlK8p/6AHVcRlkZDF4hVBxMc4c5XhXX4zK+VrwLzT5A6aSRYVPA36qqDCNpsXhUHYTYSRc6
hpnN/vsiWjWgOPaKunYCnAdm3zZNNPJ/fU1G2eFFSbp2ZcuB2FiVoohoJk4+Kt6Yr/yU5Cc+Yg4+
XTNSg0+v0ymPZoNx5aTjBcwBxpzkzVT4BMn0+bFnb7opPWSRN+dbxJWI7sAFWxnjoCaCu0HdWiN2
P1rAU2MqAasjS+J+/DnQaALT6c8mCgdQqCik8L77jZhl+vOlREUAvb6s647h1GNn3EFIXvvHDNiv
ACo4WmuM31rv4tqs9AFRjIlApy7eU+Ztg1OZjT9+N4eiUDfL1IepmVTtWHaAqHBpnrYH0Vt0Fnrs
qWpuW7IVsOs96kVxz4jzgNVxEdcdFfI1dA72Rj5ATLUOSvN6urf2N8BTZROsq8o13tf2vDJSWWgC
3cJqtmu7g3lkYU120yN+gWbYdimQwQ2qMzfajJGooxSk9vxzJtiLO+OhNqFFYSIKNKoXOdkAPiXW
5DVoxdY10t52HZ1Eztl8kL38b695caOF6N8v88uh+K2B7F40Aaqd1Yp9fEyGpHnNSgfndj5f/tp+
5/YO/8PTABgWYCoRIeYp87xvYGWk75Wq9QC5b7Tp7Ad7uIQPTcsEBpKZpCFRtIvXFc/6oVxuoqzy
2eVtTFZg+wIcLxAnxvgnEkEtCntCK/Fdm18IbA6PzL9YBClNJZrg/mVVSfe0eOoJLwTjRwsqSYZZ
WqxBHcFoJBxP/gCspWISzYI19mKz4sGzxoEeJWlROBam9uO/ic31DpNibPUChvRB/WSwzNxqBVAw
LIBcoFEaVcHkoumwQ+I7duZQapG4IshT23fHMi6XZTvfl33GmdBHBUYYxZoJC5eR4uDZJU3yMiT9
oYVkFHO/yRboB42BJAPG3s7ACAzfs61TCqGlrj6MapDDd8GArDydfaaKqJvPyAtXae7xJr3Ufl4F
slUgGzkoSr3qrT4GHQVQKLONJUevznWr4Kmu/bJybd3keGPw1vhbM2gwCqwiEZg9lgv67CEBia/D
mhcaC49OWaSWb2Sn+Lrx23bmwDxGNctT0uozt3a2YhZ2+bLkLQ48RFlbmERmNNYFf7H50aM2oQNN
wiuROQAHYC4k7gn8/1+BXFxqlbjoERDjHQEV92Azvg8YPbgSqB2LwXrQrTYCJbFs1to8lFxSoWa2
ylBN4QXuHY7VktL73AUBEWVsTGq53CahiS5+uqXqyyox0mjhPjBLSJpmTCbAVduU2r05xO7QFscF
zCLJPMa7O8U5iBEbI0Tdv9D8xtvn1DvwSeEqt42jANEP3ffIJHrbv0vWGrm/IRCkuuLeWIJkKH7U
uZVc5gCoXS9Pr93mQAGsD/PamwlPrVyqvyYcsKF0aJg1RlGIiWDS93J8Ts+ZaCvybpx4lhUSy+SA
aEakz2x+KG9HaeTBx/hxUEp3YFaDV0r4jXlOVkhJOfKiCUDf9bFbIwaO12+tdzrTpBDksliGVSxQ
KLONJUevznWr4Kmu/bJynCoxseEYGsdXjvLJFkGay9Y10t52HZ1Eztl8kL38b695caOF6N8v88uh
+K2B7F40Aaqd1Yp9fEyGpHnNSgfndj5f/tp+5/YO/8PTABgWYCoRIeYp87xvYGWk75Wq9QC5b7Tp
7Ad7uIQPTcsEBpKZpCFRtIvXFc/6oVxuoqzy2eVtTFZg+wIcLxAnxvgnEkEtCntCK/Fdm18IbA6P
zL9YBClNJZrg/mVVSfe0eOoJLwTjRwsqSYZZWqxBHcFoJBxPyvt3BkAft3i64ulVYP46JGJpNAXh
geNYflPJDqSQP0znBtfvUiglvi+G2O4K8SLNrXRDAA8+QqQmgt0RL2icKKCTpHEafKwAqhh1P/zG
fZg446/P/jwWPW/+ksEyVcgxDap30pDh2OzCqFd4rghOUTgZcYQTJWe8Xt0wpmXRpMCk/Wc8WZgx
sSj754iPcTOqI10auZHLIOdUPsy98/swGZjU52SH7ycF+YumD4VyGmwrZyYzlR8wBGlq0m1s2Gcd
ogfVoE7GHsifWKO0C2IjHLB7aivAaINYENCHjP+75TfgOs479YpDtd7XMEFF6Ne9jCHlFwCBRi8J
rT2IZSuXFrH3VPGXEmMz8Ev0kNFESQKtIo14jBso6IvIIohTbxljSMoVM0S8CjXTOjEt9M9Hr/yO
ZzVNegGPDL2t+segVvo9iU61bQrg/X6hBxNrNEMN7hWvbePgut4zvgEx+YhMGBxARg9k6K674LQL
bO8Fpe1Jiivd0bcCO3wpEfvxxRWJHLSoaT8L6U3Mx1fLvFiWaVXUrtXTzp5/GjUQaUWdJntYESTr
w1eGO68z4SZe+HWx9H9bHoKktgqfBJPHU1voXRaMEQCsqAoy1wYAC5uxYIq4uVhdxZv950FEgktl
Z/DlDXPmKejBKwvr01f39aMJazq5NU1M9qeJQ/bg8lMkFi4N48pezUUtz5p20lIIOeeF0PvDyclR
kdOQJqBzTYCFuRWO9blhEGBEK6rZ0ZHR9f1rVGd+QKe4xjscPp9dQi/mFReC+YQqSUHIO+NBp3Z3
bzYOz72pQFQjvvvjWz/G7+ZVTAhrDtD8U4yo5BtIwlNHzXwScUYw90CzVB0lEC4fYfQMM8rM5jam
rc9Ir3XqOGgaLlwXF2+2zqqI8LLmh16LN0oFlrIjFy0zrzh2LRzhTLOP7hM3K6dPuidWimZtTdNK
N+CJfAP1mWbWkD7LarMRPlvXRT9JEKVHoC1D0Bm/7dfDQ5X8l8Ky72RtuBYeqaSuwQcBZf05oBbp
5q4wm8zSOQfXxDFg4pzFTMNqqtwiFtibALmH1FVyMYbD9yA4iTF3VgMT1BUd3NFGiDjxRbkd1DJb
G0+583DzJIDfeiV2FvTmyvEwH2haydkzjniR1tvWB87imdoB/4Qkwj+9VTqGrT88aLnQZeJYJyMe
dkg89LKzdZBnVbvzxXx2LKUP3YpJ2SctbMjICpxXvBtp8XYKiOL+miatVPPmJcAo30UMg5SxWtUf
/coFAXzf/F0UGX/nU7/Sn1SFQHXRXBHgnndFGiger+4+rdvdNbI9X5HJJ8VzEf9rIDRMQ5KJXN1e
PB50w1X0xHx07cMjIM9YJ6dLvsfeZRPNfXWYFAcXnxaW5srVbJ7Sv/lpa6528oedbOcvdOM4+5C3
YQSyuqt2gAYlpnKYmQ8yr00Vhp5zkSeyGm3XAc8UeahPHfRcv3HQYycLMv99Gjw+x51kGy2PdoaT
jj3VlnwPVgnBElto9M5jAKd7GpaorEfHRuktb4hVJtiBHiVpUTgWpvbjv4nN9Q6TYmz1Aob0Qf1k
sMzcagVQMCyAXKBRGlXB5KLpsEPiO3bmUGqRuCLIU9t3xzIul2U735d9xpnQRwVGGMWaCQuXkQTf
NsYy6j8TqWO9M60H92EMKcX2VvfgYmpfbRDq8Z0rUwqhpa4+jGqQw3fBgKw8nRHEaL36GjkwDaqJ
vTufURKXA9kYnfDE9bOS6Mn3eksBA7MCqMhmfZI8c2ozO4FOu2Lq868CQ1exTtE5M823W4+bh4zj
FuhW0h+VPXUpyG/5qS+2AY6CUWtTNpX6pxeokLZa+kZp6RrYVfGhT7yIa0jMwIRVOhLgFtqjE31J
TmfrMoNQCTMZ7EsuIAD2K4ej8YObP90hv68P16NJ1XozBNpLGzVET7670z/c4F2hBxjtfJM9d+Xy
StbVYB81yEBx/MTBdkKb9JRN31cXFkC4N7mWwWIzaL89coSjlVrAGtI+oV3PE+TeskGtlEUecLHt
gx8+42VKBlMhncdY2zJvFblucktCnDn8ERvz9LPFwRlqDfKiaLpUH2sKDvrf4RrPZGZSVFvRw0TP
ePoEW3H+dlHqJCVP5ozsD80LZtCgPetHNbFnsXGSXv3htIQcpvotfWreiUX1tU2COyZUMaiQvgV0
TI0SaWW4jtemceQ8UkU/n83fy4Jjk1ujspU/2BNhYsV8memW3pl8L5/fpwrRVdZqDuzrq1AARupo
5PuF3B5rMyhUEmKM7mmkhZf3r3+p2bB7aivAaINYENCHjP+75TfgOs479YpDtd7XMEFF6Ne9jCHl
FwCBRi8JrT2IZSuXFrH3VPGXEmMz8Ev0kNFESQKtIo14jBso6IvIIohTbxljSMoVM0S8CjXTOjEt
9M9Hr/yOZzVNegGPDL2t+segVvo9iU61bQrg/X6hBxNrNEMN7hWvbePgut4zvgEx+YhMGBxARg9k
6K674LQLbO8Fpe1Jiivd0bcCO3wpEfvxxRWJTiGdEdKtdmTKFYmLXDH9lWQLMPi/047LDhLtKFG1
bjEqUhW6lSGFo7sV6dYMPWkC1mCA58eTqKXjg1lLeo4hrn+PfO0Hd2FaKRXPFpFr2kFDVlelpQic
VBx2cYogZThfKYBL1d9FZPr/+J8u+1uATRTSLyV9SBW44NUjYU0idBlFYWoqA+VZReZSe4FQrnMm
/PyJDJUaA8JiwCDmILKZuwkR7ReGTerbrWOQE6LCQDOqN/NMZNjQzrEK27NuYWpjNQ8B0iBuaX5O
oDT1QRKE8uapBr8vIdUmVfwOdPSgmljKCjIBLZZqseNBUIGQf51vJLDftnUsEUGbooblWTFv7TYM
VNXCmWvxBS+ZOqIQoxK6gx62IgCu6IkoLGOTxqyZjpVCVKoL7cXKD5KO2ijJ1Y4tkV/55H446s9b
TW3JWDHmhtHAkSRAvYg34G8GTu5BgoQEJOj1JRPw+51s5wxfMKmwmZb74DRAMoUoDFzNOJ9v13Sh
/GIJMR9ipW25HzNSsIsCij03KBG1RwHN2qz6ZHVdtsKEZdruO+lE46GknwKd4ibFKPcFCpUUMTkw
vNdQS01q54GGlqcsxo7M0uuMjWyE+ivm/W1mJLicYhyDnPNQup/n5mMzkaAz0bmYHn8jqqy9Od2J
GgwTbUYLF8wS6OuRj3S9YaJJXbigaLi7Y1t9X5qaWbmiju9fjN8H+8shMGG/EaTyvfLqvdPgVqR2
1uJDP9bM2IbI+AvWTvwvXB4/sJGO4k1WV+AQcRMxHAWJeCao8p04zZ7lYs3pS6YMFzUPAdIgbml+
TqA09UEShPLmqQa/LyHVJlX8DnT0oJpYygoyAS2WarHjQVCBkH+dbySw37Z1LBFBm6KG5Vkxb+02
DFTVwplr8QUvmTqiEKMSuoMetiIAruiJKCxjk8asmY6VQlSqC+3Fyg+SjtooydWOLZFf+eR+OOrP
W01tyVgx5obRwJEkQL2IN+BvBk7uQYKEBCTo9SUT8PudbOcMXzCpsJmW++A0QDKFKAxczTifyv2K
1eJ9jzhPLuefDi9h6jkH18QxYOKcxUzDaqrcIhbYmwC5h9RVcjGGw/cgOIkxd1YDE9QVHdzRRog4
8UW5HdQyWxtPufNw8ySA33oldhYyVcVw8NCUrNNf3j98x+qFoJruHB0VUzr+52lZjSikawSrWUx5
S4/ouSQnpgfZSVfBvADW6ftAvDHWzj8MJQSNDwYaAHuD5beu/INge85I9h7O4v4uG3t1FmEa5Ebe
cd4BedQMXDaYfeqE914W2RvT/6WbuVLK8nPe30Izjf56JHX0CPs+0vg8zlt+8Jki3z5jNxItw2VQ
nEf1Tgr8MP0I5Xntdk0PXz4q3zsg4TSMulAz49kamkJE1RNFdZCS4gt75+7x+DbWwQDyfqaXV7Pl
7I/o+sbRuBKYR1Cyu+pR/eA6zjv1ikO13tcwQUXo1716JRZylKvuD2WzsHYT0cAtsfdU8ZcSYzPw
S/SQ0URJAq0ijXiMGyjoi8giiFNvGWOduYAT0Xdqol1KGNWYB5kZfkfK8rqPYFPhVwlu0QiBpz2J
TrVtCuD9fqEHE2s0Qw3uFa9t4+C63jO+ATH5iEwYHEBGD2TorrvgtAts7wWl7UZ3B6b6EXRKr6lX
HG2n4bg2H1z4YjsDYpCZvM7i5cAjbnJLQpw5/BEb8/SzxcEZag3yomi6VB9rCg763+Eaz2RmUlRb
0cNEz3j6BFtx/nZRVhFIirqDA1Mj+gYE2g5r/4anBwSZIkVrYSuEqIWklGwpqbXRF4q0cxFooVBV
qZfxiW8NRgZ1HRuINQKfHPernSPIdSmwW+sHI/ATbxBvH7CNyLynXkHzGZVzZtigMtcH/MmnM/jx
YcZ6L7b4BztXitGubSGoJLywsvWN0ZxfREuXx7FhtJ/uPaqOZwSyu6U/hNjJlmIYnjOrOf1il/lX
hpMC9e+DqC2CMYBuqiJ+C95Li24C0+ZAY0qw4+qGyj7LbE2OxR/TddGgee1NGLgaz6QfWP+N9AW7
GY6QqSn7HtTH/qsU/PdTqal996nHPQrxSCRAvBY7QmhtZvOU5jWIva8iHwPf3pDER3ar/3pqt/0c
GkCir6UFS+YeDxmB7N4v+YvAJvkGt/mloMPh9/KBT66j0CT6PHfJMNjyfCaL6KECaNTy7OAVHC7B
kaBB7FuGPPu+dJBQtGEq99xIVOVHbGqwb5DvmeGTpvDj+yPpHPB0dNQq1hbr9kUc9GxjrDLxxgkX
QuDPnwSHBfKhpuIl8laJo3FqARlRZfBfaAqreufUj4pGWNWo4aHC46UBZrI6H8AlBZcjo82BOMKw
Xhqg1pzSpY4LsyRfs49nJ/R+z62O/WKWX+h2YUHy5pr3z8LkYRRzyYR0PS6WHEQ/3pQf6oyP9nz+
L63zHcB1tSPHRfmSQxELP1BG5ciC/Gtu+oOihfSj9pp84LB6bwJdcaGS8D8t/Nxb8EbALM5PPAPH
lFJ6lXyXMe29DkSZsYSy5HvCSX+kle2AKSTgnScfDtLmnbFrtrWo+Z56ZWDUZefQZ0Fwrds+JEnI
vddTvK0zfPt91kUQMJlQiuq2WWBvbhjMkcXYOxTdPWSE8/XNTqIFFk0jl0pelJwlGSuJYd/b8cp7
hWf/yIKXqLgF7jJ7wkO9MyHTmQmToUi4bbn+2dtjwxNY72+DaEk5cuSY90mD3i1kjkY893CdfwOv
RWbUfD2tchSEV33q2FhVdnmOPiooAeOsuRg++1faVAOnziIKOWAyEN+aorU8uClU1nh7IP2rsZz2
nWcsGOnNhoY+/wwCMdx2yYyKbm73luygEtA1cULifZ92Oj5Q+5y0AyQxypvAF4BO53S0Tf4dNAjT
Rgl02wg2O+pQLaBlbIdjQN/G4IJkO3pG4BD72NqAb6+ZLVBcXDzxLusUBFdTvoK702eARXp6vFtd
WQqHD/vYGekdIMlAMA046CnrhM/C2UW5La+cM2pgtRAO9qvthnfP99F4JNDE1fIqX8iKszyyifGf
Ql2QirI4IhpV4t/E5jhbB8usJiSw37Z1LBFBm6KG5Vkxb+02DFTVwplr8QUvmTqiEKMSVw0pWeZZ
lLhpk0g8ATe6+DTRHgUNu7SPhROAoUQhLoSOLZFf+eR+OOrPW01tyVgx5obRwJEkQL2IN+BvBk7u
QYKEBCTo9SUT8PudbOcMXzBHP20E0rrPwjW4vwK1p+klyeFOds2He3cY2N+OaGLyR/UyQ3AbEMRk
g2BrJkamiyKXaWk5kgLSmn0MVXT1LX93YLVU9edBdcazWiCXVEOxOpw4wv8WMKEzs3JKrHIieJXi
pmIyLUthtO+bri3MehuuvrbG5x8WWZ3dwCAXEGf3qrTYsScjfW6ZZD/m2LsCP6v6XThu33e7WGsV
uMuLwza3hCnO7dlg9j6Qv4yWlExEeUWtClo7dlNLtMGdAMvWWCE8EaXBMm+E3coxXCc4js/yOF8Z
eKaEA27r51gBP1oXsOWUzn2EC4sUsuTQ7s+8SgtAk81iUMLDV714JpXaM2KKiUTcRWGeSecGk+62
J+aesuuRj3S9YaJJXbigaLi7Y1vQQcsB4EZpyVwQDdlvkPFPgJ6L1oaj5T73+4uWO1JaqbWuafpX
obKp3ly4gu+5aWu2wSeMZj7HvoQN651F9kpobWanNMYRDREMdcpguddEn2M3Ei3DZVCcR/VOCvww
/QhBmD1w+prflkRgkU9GCNqeEcateMXAvIRxw6ApFToGeZ2xS7HxI/pAZbNaQcDzeRLSeUryn/oA
dVxGWRkMXiFUIQDB9IK9XGkDjPVSztr+J+04NIJBlrHyfnDGSUwk2pR5KE4Th01M6GpgPMlEeTKp
9oq6dgKcB2bfNk008n99TXfjt192U+Fnz4MtBlttYA1ShkMctjq1+Hs/SiVSOzEqjTk47jM8QJWL
xu4LaiLMaQHGnOTNVPgEyfT5sWdvuik9ZJE351vElYjuwAVbGeOgfBKV+TPEyrSXOrkIKaMlf3oY
hPQwI/o0enKqhdsCTumzSakcfyk7XUY1nTEwXkx/KreNowDRD933yCR6279L1hq5vyEQpLri3liC
ZCh+1LmVXOYAqF0vT6/d5kABrA/z+VJSO4Zg6UISM0wb2M8czUbzwpjSLcrC+26UyLkLid0CW4IG
i+bMXrXOym46hVFmyw703lBHIHIBM2t3ptFvjbYLrj1Y7Hehv95g8q6bUG03RRuh9uktw0xq9fiJ
GgcqPq11ZnVI3luafpKKWpHv1DbFBShkfDczz+HSmbiYqOw2RaG6GjjASLArgX4TNWRbiZzSnbLo
Xe8d3N/LTG6v4LymTPeaCSy2/dq6Ytq3gaUkJX4Vjg5RkhHXYhD/ajgsVoJmrqtipymD2JhAVLB1
3xZJOs/JPVUSm2Q1Qp04w/zgFOJ6iWYsHaqbiPulJpL4zl6H8zWfPYBz4aTKdLykd72eMSaBRfAJ
Fx988h4fOx65QmmWFBaAIr23REIZVDjq7Tg0gkGWsfJ+cMZJTCTalDD3NHwdLYY9sIBZuEshkHFQ
TTYkY+Y6OjQKP8qAby4mUdlTIL+ZcV+5mn4KR5Bn8yLJQCr2RiNYD0WKq/8V7RhFkKWvzWbzJHDL
lXCEJEV7ByOxqk615e25+FjuErvB7omkcM6vpM+xHB1qu7GrdC7+rRxnUeyMEvpwgzhgACCbRlGI
iWDS93J8Ts+ZaCvybjT+g2kWATjRO1gc8lgYHYFFko9dbzJjNC46R/sQpGET6PgoSD2/YhGaCaYS
RUNp1kvL1fpZnmnq2nv4+nEaAyYcDaxKDM5FdUIPRp3/RU6qQGP3nTyCDCaPhd8k2nDD01p/B18f
r7nOmsbhGz2LgQ+x91TxlxJjM/BL9JDRREkCm101S9XkoCOIfnVWf8svbTQ7dbAxVtJj+zSX0lQw
BMWuB1DJ16DRYsjPBHK84syNCgfEcXwgJJNQZaf/qXHw3lv0ca00seGl9kLP4p4QQ3GQLQzlUV1U
J+X9VU5y04G52NQxckT4iUUYxIxcZ942HH6+ZLnguqc6w3l4u3PTXQOpHsXqxWX6e4/CVTah9bv9
NkWhuho4wEiwK4F+EzVkW5bR1NIsNI1K0U+MJ2reDma8pkz3mgkstv3aumLat4GlJCV+FY4OUZIR
12IQ/2o4LNaQYMOc9N8CVXT5ngGQZhz76OE/QcR0Q2GIXIcJ4S9J4BTieolmLB2qm4j7pSaS+M5e
h/M1nz2Ac+GkynS8pHe9njEmgUXwCRcffPIeHzseuUJplhQWgCK9t0RCGVQ46u04NIJBlrHyfnDG
SUwk2pQw9zR8HS2GPbCAWbhLIZBxUE02JGPmOjo0Cj/KgG8uJlHZUyC/mXFfuZp+CkeQZ/MiyUAq
9kYjWA9Fiqv/Fe0YRZClr81m8yRwy5VwhCRFewcjsapOteXtufhY7hK7we6SymeoxRt+7S19OeyJ
SREJ/q0cZ1HsjBL6cIM4YAAgm0ZRiIlg0vdyfE7PmWgr8m4C+Dry2GEUDFSetL6oikk0RZKPXW8y
YzQuOkf7EKRhE07CVvtJfp9F1be7SJE5aJHfghMCkqGDu/5MbadMkq69HA2sSgzORXVCD0ad/0VO
qkBj9508ggwmj4XfJNpww9NafwdfH6+5zprG4Rs9i4EPsfdU8ZcSYzPwS/SQ0URJAptdNUvV5KAj
iH51Vn/LL200O3WwMVbSY/s0l9JUMATFrgdQydeg0WLIzwRyvOLMjQoHxHF8ICSTUGWn/6lx8N5b
9HGtNLHhpfZCz+KeEENxkC0M5VFdVCfl/VVOctOBudjUMXJE+IlFGMSMXGfeNhx+vmS54LqnOsN5
eLtz010DWhc7czmH0obzGDKRhRb/hjZFoboaOMBIsCuBfhM1ZFvBqgzRSGE24lrwL5jR/K6bD6zn
G2etNo5as5ahQvqPQyQlfhWODlGSEddiEP9qOCx+2nM6QabWruHdKKSMjy0fytQ6Z0g7XM2/mXSG
eU+ktOAU4nqJZiwdqpuI+6UmkvjOXofzNZ89gHPhpMp0vKR3vZ4xJoFF8AkXH3zyHh87HrlCaZYU
FoAivbdEQhlUOOrtODSCQZax8n5wxklMJNqUMPc0fB0thj2wgFm4SyGQcVBNNiRj5jo6NAo/yoBv
LiZR2VMgv5lxX7mafgpHkGfzIslAKvZGI1gPRYqr/xXtGEWQpa/NZvMkcMuVcIQkRXsHI7GqTrXl
7bn4WO4Su8Hu8tWzfWVZ280jWQtk0XTSpP6tHGdR7IwS+nCDOGAAIJtGUYiJYNL3cnxOz5loK/Ju
zQrOQhkcNgXnVJjkvYqWdkWSj11vMmM0LjpH+xCkYRPir1zTNNvKw9U9Xq38w5KYkscTa7r8/JWb
PcsH43IDVxwNrEoMzkV1Qg9Gnf9FTqpAY/edPIIMJo+F3yTacMPTWn8HXx+vuc6axuEbPYuBD7H3
VPGXEmMz8Ev0kNFESQKbXTVL1eSgI4h+dVZ/yy9tNDt1sDFW0mP7NJfSVDAExa4HUMnXoNFiyM8E
crzizI0KB8RxfCAkk1Blp/+pcfDeW/RxrTSx4aX2Qs/inhBDcZAtDOVRXVQn5f1VTnLTgbnY1DFy
RPiJRRjEjFxn3jYcfr5kueC6pzrDeXi7c9NdA6am3Y8gFi3UtZIJELBTX5U2RaG6GjjASLArgX4T
NWRbdSsf3gr+O0SzvxnOqy6UfdwQqLhy7GwI8W71F9R5VrKEsbhOjN3wDoOGNgM567Lv3P0xMM9U
2oO86dwJhrSeDBcC0RTzJZTngYff2zCL/0ZzlvZXgAqKGImjAx9JQNBCh1vH1QeVAErdF97+ZRDA
M9JYMkFtZqkey2vNc/pKB2Dg1HQboLsfbBkYCJVpbX32am1UfGzqQBAALfgYWH+GG8n8XhhT1S6V
ZDgVlUDXQLE5i22qhnaMqSlidIRoBKjICDYO3IZjCZXBx7AYy8GD4SI7tlpUeH/zPRObVzYGZHsN
dFv4QIH5rfFuMO2fwK76zjZ0FyrCCDHUTKKmXhA9PCazTfiQkVcgX/OF730tI+3oCnLbRtFNVjbO
j9UFL/Yq++wxb35W7+1UnZwJKxpUWBKJlxmNR1f5t0qQN+h8II098EHOLSPyolsT02pmrdowqlAj
KoeXMpYb9XTHwdjljcav8GvghUeh3+VphK562mPwelGcj8D/iaXuou2QK01+mD2WC/rsIQGJr8Oa
FxoLj3tzw8W9vnLzCMF7OiliJ0HGCRdC4M+fBIcF8qGm4iXyDjxEWVuYRGY01gV/sfnRozahA03C
K5E5AAdgLiTuCfwRDDGmuu9kvKGsDwhVzOukYDO+Dxg9uBKoHYvBetCtNgIlsWzW2jyUXFKhZrbK
UE3hBe4djtWS0vvcBQERZWxMarncJqGJLn66perLKjHSaEwiVejfWJXhmRaGQLKnAlqt4anH0Byb
KgmZ5UqbQa5OElvPFygA6MPjOFfYVeCZgfIVSUWU5b7aFWJjKgWSkiivmVCoyHJpeVk4JVMl70vn
vBmDO3CmaTOygCcrHSRFz7OUqNRBS7uLcESmAg6065w09eH4tTPVnYmR/hEgW7jtOAKS5RjMUKme
4/ErdbhJHNBSUiX584Ms5/3cJ+KmlmHgOs479YpDtd7XMEFF6Ne9eiUWcpSr7g9ls7B2E9HALbH3
VPGXEmMz8Ev0kNFESQKtIo14jBso6IvIIohTbxljJsmGIp9Qc44b57o2BjhdWPyOZzVNegGPDL2t
+segVvo9iU61bQrg/X6hBxNrNEMN7hWvbePgut4zvgEx+YhMGJc8CZbP4tTa+61XO80Ggbe4DS4z
qfB19lpSVNHwX0DZ6Apy20bRTVY2zo/VBS/2KtGhgFtSJzm6iYWz6MoyG/V76o8WE9qADfOMpVB9
ClhMQHkp73vMLf6ae0V+kWESqjlg79RavW5jRBfnviVR38HHppRoUhYYyA6n0VyQdSnK8HpRnI/A
/4ml7qLtkCtNfpg9lgv67CEBia/DmhcaC497c8PFvb5y8wjBezopYidBxgkXQuDPnwSHBfKhpuIl
8g48RFlbmERmNNYFf7H50aM2oQNNwiuROQAHYC4k7gn8EQwxprrvZLyhrA8IVczrpGAzvg8YPbgS
qB2LwXrQrTYCJbFs1to8lFxSoWa2ylBN4QXuHY7VktL73AUBEWVsTGq53CahiS5+uqXqyyox0mgk
yBoTkBo066mjgIFGLZ2hQmGcoSEkZ2fNVyhm1Pv/vly85r+tR0pweB431ggJGlSQaYx21/ETqjoT
FhsRKw2shwPcpCn802HRSI0re3y8Nifyxr/ZGAEIn+uNhgpjuPoJM3lde387IgaUwvV7glB+366m
3628t5rsA0rHyP4tG3OW9leACooYiaMDH0lA0EKHW8fVB5UASt0X3v5lEMAz0lgyQW1mqR7La81z
+koHYODUdBugux9sGRgIlWltffZqbVR8bOpAEAAt+BhYf4YbyfxeGFPVLpVkOBWVQNdAsTmLbaqG
doypKWJ0hGgEqMgINg7chmMJlcHHsBjLwYPhIju2WlR4f/M9E5tXNgZkew10W/hAgfmt8W4w7Z/A
rvrONnQXKsIIMdRMoqZeED08KYdCF+TqqySxrUY3UvynmlYFhbJQ0a5Vpq6jvkUp+6kZZyqcO4o3
tFos+dVJEXWXb1I2ZZjstsfajXh/MN0Eyvnej+NqilojJXNzOdkTivoDuPgK2VXgDKBOO7Ubr536
CN6SdHR3i/NwS5isO8i7awYovcH/dL8zsSQHpIThlnnNYur3K4vStMW93spNdpwoS1qxRWOTQtg8
fVn/n4pIZ3XII4o5u9SXDEa1jmQnef3NfBJxRjD3QLNUHSUQLh9h9AwzyszmNqatz0ivdeo4aJwE
NvbL7b8nqEnMPpFFO6U3SgWWsiMXLTOvOHYtHOFMs4/uEzcrp0+6J1aKZm1N00o34Il8A/WZZtaQ
PstqsxGj2xkoGtad6XkIatHXVBPbGdtI+9SWP0pZWrJ7MH1nOYO9SbvCLCjcEf+fIcdAGx7VSdS6
fVzrG0CbyXfIFBfRkiPFRApYE+XycJR1rarbhLDaK6pSpvyLchFEY9G+5Dl/7H3uN6/YRYIv3wBS
voWV8i8Kh4C0QMIGfvcMFm6GGPB6UZyPwP+Jpe6i7ZArTX6YPZYL+uwhAYmvw5oXGguPe3PDxb2+
cvMIwXs6KWInQcYJF0Lgz58EhwXyoabiJfIOPERZW5hEZjTWBX+x+dGjNqEDTcIrkTkAB2AuJO4J
/BEMMaa672S8oawPCFXM66RgM74PGD24Eqgdi8F60K02AiWxbNbaPJRcUqFmtspQTeEF7h2O1ZLS
+9wFARFlbExqudwmoYkufrql6ssqMdJoBHzVM3IGgqXbwsKHoGc2jAxcstoMrdcfQ1+6rZoa9CRp
nrYH0Vt0FnrsqWpuW7IV7GygSgitHEJODqWa0UEWGjF9YiD93EildNSC60L7n8rcJbcFneZoMa3N
q3HcDyiRAc644TcJXDxbD1xsD52rrATtWHFlhMiCkPiiRp520U5lEhb3NCkkBXVLFLMakk2cQ/hA
CEbUlsD9PclFVv32KGptVHxs6kAQAC34GFh/hhuY3WLlw/BDT40I8+saqqlqTTyPlMVAsJJd/9AP
43UcMLj6JKv32GpcvU5AZvr/lUX/jiEeah4WxqOXjZRhUWnzgYKOHV+0d74ARQlp3yo3m0twRCqk
3Vks6f/NF04WtEuZKIpdTkmA2rQ85HPDB+Scx2Zx1Xpv8nk/aSG0iaCyLLhgghwb+BDkfQlItao0
bhXQNCDN4n1dfO2RC1mTOhRonswJ6DTdEV72va6JYNaax/i6jaWu5yXnkFPHWvf/51ejyE95n/CG
4F/uW2ZSXFaoB9vtvbEq2+7e52bHlM8+Hpz1YFZgx9sz3yVyLEB1gcXSeUryn/oAdVxGWRkMXiFU
9aRS8Pc5leNwhanD3Y6cM+04NIJBlrHyfnDGSUwk2pR5KE4Th01M6GpgPMlEeTKp9oq6dgKcB2bf
Nk008n99TX60piHjCcD6m8UOP+NHZYNShkMctjq1+Hs/SiVSOzEqM1KDT6/TKY9mg3HlpOMFzAHG
nOTNVPgEyfT5sWdvuik9ZJE351vElYjuwAVbGeOgtJmAs1zR5H9Xqi55p7pO5kKmKJ09abylRGAP
gqePKC5cvOa/rUdKcHgeN9YICRpUhVDFZvWkjXmX6ZQqseERvtXbg8XQIchnIIdFlyD+oVNhjoLC
V6pp2vb8sid61v0bIawOTGVrRTzmrAJun1hpdef/EgDMDlj8m9HKfB8hvMnXypzme4Fv0733uWmY
EntUS01oA0HZDoCiFI1NETUP/Gqwb5DvmeGTpvDj+yPpHPB0dNQq1hbr9kUc9GxjrDLxxgkXQuDP
nwSHBfKhpuIl8itcUh7qyvfL842rUkJzlG0pWMauJ5JJ6Gn99JdIOPB/HNJsqfZMDbfZTDRA1W6O
ZJzSpY4LsyRfs49nJ/R+z62O/WKWX+h2YUHy5pr3z8LkY/Fqbo3rVOGwUDIGikE0Rhn1IlJrydh6
/HqYPfOy1rTvdwYIjXjEvRcenYcQLB8UxEzi0NQobrbqhX5i8Xx+sDXP2biyKY0DRoRfx2Leck49
8EHOLSPyolsT02pmrdow4Opw+a+p2ehAhHMukVIrzrYauno+uHCQTzzdENGUwJ6rjma7W63z9t4z
T1o7XmaKoLladCuI349SaxNKud3jdzPsNLgSZa/s2bd2wC2ccBPMwIRVOhLgFtqjE31JTmfrdMNV
9MR8dO3DIyDPWCenS77H3mUTzX11mBQHF58WluZjOhlPpuUCFrPyDfX6bVtML3TjOPuQt2EEsrqr
doAGJaZymJkPMq9NFYaec5Enshpt1wHPFHmoTx30XL9x0GMnCzL/fRo8PsedZBstj3aGk59NF/Jv
hZZXgI73u9ZWpeNTdwIN5IxZtEZtQSii1bmyekETU4eddtRoghQvVIwTApnCsBWYqxN24+5cUecu
jaJD4/aWeuTKgiFqz51Twl2HJPl69qiDiDO4RwmcrAHJUAUDliegQuqghqDi/g8LgCw3Rz29Xmfl
rxCDIeC8iw59NBFi4HrMcZsuadJ3iklQLNAjTW0xIt7yZiYGbLxA76wksN+2dSwRQZuihuVZMW/t
17vdtkkTbsiHew3+PNLDPlyv5N9B7ewmHKncfJC2JJCFX1YcP1jS/9iidKOVJvuuMRD3zSg7rFjc
zQxDLciYh1Potc72Ac4xbbPUx0c2mWuGax5YpZR3V/cfGFsyVQQuyWD6yqocSUN359jidUrf5KBj
YIo7+DQDFkhqRYJZZomXCAJCZ5tNQoTqC7SUb9jSpK2korIwO07F89QjM8NZgVC0V7GsHVpnNy7N
n3jLXOUJmT6aS49O5ZnTCWLw2meTLmZYG+InXL7ys+8nsoKAefLoeAXLbtJdIMLT1l6t5pSKiC+R
/FqkHuALR8LbYP6WaIpSdqn60rMHMGXzCZ6aYJiS6G99gsTZfQ4Om89dKK18IJFyzVt80TGlAA41
vu1p4iVbLMxDthSAknS4ikGgoMzAhFU6EuAW2qMTfUlOZ+ve1km5dMUnjjbZvfoQ/XDeu42d+B5K
uxlmYFbC8NyXr0sbNURPvrvTP9zgXaEHGO18kz135fJK1tVgHzXIQHH8xMF2Qpv0lE3fVxcWQLg3
uQjG166nrDVJJqWqmbLX8HMb+cXkWvDq355ul4/QAwjBBvD5fNfGbt7Ar9twZz5VJ6UQVa5ezQbK
fc7x+CMklGiAaKdstNf4P+CJfT+YwKRrkJSHqhYT89r8N6Vq3XCcqVraNYXYTI6Lf/NxF5jd8Mzn
sVzjtwMaVrGOJvrqg0scDhLY50qp9KFMAPXyw4YtuGh5TuTM+48r/ubzs7H5A5Ysq342/XfNZOxZ
qKeqWdKuhZhbadH0zICKfCsoy0MoHnzs6/S0SfXcqlzdwVb3wvuQMPQnAAq2BqNOsNWxSwH6pSQn
vAHWnjiaSf67lScKy3iBHQasBNuCJOJa5eKv11m9njEmgUXwCRcffPIeHzseuUJplhQWgCK9t0RC
GVQ46u04NIJBlrHyfnDGSUwk2pQw9zR8HS2GPbCAWbhLIZBxOhq1KrqmYtBRP99XZHvUjVHZUyC/
mXFfuZp+CkeQZ/MiyUAq9kYjWA9Fiqv/Fe0YRZClr81m8yRwy5VwhCRFe2FJcsSsvoJkLbq6GWf1
DVQBB1Rf6M7dkqQdsrvp6VI+TPJH0rfnX37US9jB+VXX4qdFkkO4ucyUGdJXLgjbNkcK4oCIqz3j
2WmhduplePB1O3lrCif7CSyJyEXMSWkkLVOtoT0JKWWUWJu7xc7LAIXbUpTfQofOPDUGtPyqVxwY
DAXm461DL8EaSjAs1kb3INcE28iGbjG/nUPTs88l02VI0J9ns8INOB3i+5ip4/GgkW3dBT+oBYE5
MrtbmKwL2bwZgztwpmkzsoAnKx0kRc+Mz8fmvpqJdDPi/R3MAhOCQZg9cPqa35ZEYJFPRgjanhka
k30XdhoQoUs/2XNS0HZlEhb3NCkkBXVLFLMakk2cMgLwDjcFuZoL3fdRYU7+smptVHxs6kAQAC34
GFh/hhuY3WLlw/BDT40I8+saqqlqTTyPlMVAsJJd/9AP43UcMI4lU0KInlEKg3jl1MpJXR3/jiEe
ah4WxqOXjZRhUWnzgYKOHV+0d74ARQlp3yo3m0twRCqk3Vks6f/NF04WtEuZKIpdTkmA2rQ85HPD
B+ScwFaQiNadE1UYJmAUVhNno/bEHmF8Um5GMR0foW/JWRTblIkUge6bgrUSCpXiS7EHhwRX+ba5
XojQTcrJiZzxqxQx1iD7FaFtMHna1QlqsOxD8bBuI71/VY9fKd0o245DIJQAwq+k1Ru1XMGzONU3
eGgPyIGq4BRZ23bGPLVEDTxC4qCs0WTkG4QxY5CTaBdJJFFTfNAgeQQQqQ7/aJx6T1SVQFcGwa0+
rSOaeYwHzRrlJv7LdC7hs9TUL+XkXqH7GncPAs4Negpu9QahBewfAfEM6q1XHy10OMYWU2OAg7Gs
Q7Tm6eSUZuvilg96dZOHOL05ZCHST42onGreEU38GOL3eZ0AUglOVdlUOP7jL7fSWDJBbWapHstr
zXP6Sgdg4NR0G6C7H2wZGAiVaW199mptVHxs6kAQAC34GFh/hhvJ/F4YU9UulWQ4FZVA10CxwyO+
FMeYtGWfjlC0drJxwwg2DtyGYwmVwcewGMvBg+EiO7ZaVHh/8z0Tm1c2BmR7DXRb+ECB+a3xbjDt
n8Cu+mA3bAudlVw8/ShIEZq9aNotnlpsUdIGcZp3dnBuwA87T5TYali7jaj4s73naGTLHqLOliYN
xXw583A9xd5glmk7MHJRiCp9D3WQVPKThqbv1W6HuVuAb0BB18a/WzF/eMSHLFveQzOULxcbkISr
h/see+acEAKq5ILHBXvJx1R10wOBCi8d/6qU44SVOtmc7rPHC88oxN5k6+DSwaGsAtlzAj5uBHEd
hNKzMdig0KtwMN0vDzW0jqMecyxQwc6acZi9Who2H4B3cf9V5f4NIV86rE6lvTMVgNfqjZ2Eve6b
dZXLkIAKSA7yIAZ7vtY1J+5apxkLzmqsuAY7tdQnEXK9njEmgUXwCRcffPIeHzseuUJplhQWgCK9
t0RCGVQ46u04NIJBlrHyfnDGSUwk2pQw9zR8HS2GPbCAWbhLIZBxNqEDTcIrkTkAB2AuJO4J/FHZ
UyC/mXFfuZp+CkeQZ/MiyUAq9kYjWA9Fiqv/Fe0YRZClr81m8yRwy5VwhCRFe1SiodB5Q21F74q+
qbuhXbPUi12jmWnWoCauh3Ml4K4QPH0xHNG8kf7ohbCPoNnnyxWtbAB9+6Cr4cTErUq2PWn3RusO
PDezdkmDgy5CzxKLK2rcFJIrVgUw8nQU6bjghcXP2w0Le1C+T5+MlaE6sQK/5sInbyTgmL0IPiIL
0YG/Xh8f8Cz9lwUdKrMzsAo7I3wgkXLNW3zRMaUADjW+7WniJVsszEO2FICSdLiKQaCgzMCEVToS
4BbaoxN9SU5n6w0eU5fap7S9Sr3j/ceAGrHF1P/xZZTp9U5W1B1PlIddSxs1RE++u9M/3OBdoQcY
7XyTPXfl8krW1WAfNchAcfzEwXZCm/SUTd9XFxZAuDe5BMxCxZJnzk+zbnmbfKsE/c8s+QRVwDC4
NbgwyJcvD7jQgrBul+59BQ3A1x4+0VuWoZAjWi96a9sOdQSpuPM4C7kYG33YrLQzRV75UBMo4dNx
iWzIPQWlBVWL0D+ZvIeEVL4YweMSiTNdmKL+1o2UtNJ5SvKf+gB1XEZZGQxeIVSDCasPo1a8MG7c
uc9F2wqD7Tg0gkGWsfJ+cMZJTCTalHkoThOHTUzoamA8yUR5Mqn2irp2ApwHZt82TTTyf31NC9fF
Kb3B9YKv7wNzXcBvO1KGQxy2OrX4ez9KJVI7MSozUoNPr9Mpj2aDceWk4wXMAcac5M1U+ATJ9Pmx
Z2+6KT1kkTfnW8SViO7ABVsZ46BV/3RcLcZ7OpzVaRLurjX/HN+LeBfx5IKzXNqNlvRa7xwQKGXV
5sqGJNYN8y3FHJ6kXtt/6oNLrlqg9xdSEARUS2UBVqVO0Haz8rBvZEKmp3tu/QRXpBucKV0ZxV4h
ACLIrB/wwAAO1QdqTfdQQmLNmD2WC/rsIQGJr8OaFxoLjzqAUmSZN1yjLF/8Bu/JS8PGCRdC4M+f
BIcF8qGm4iXyDjxEWVuYRGY01gV/sfnRozahA03CK5E5AAdgLiTuCfzMwIRVOhLgFtqjE31JTmfr
YDO+Dxg9uBKoHYvBetCtNgIlsWzW2jyUXFKhZrbKUE3hBe4djtWS0vvcBQERZWxMarncJqGJLn66
perLKjHSaJqyLsTGxtsgJZXjBl/AlLIgDN59qU3sIzPR+in7NWS3ipz8U73arBo+fk88uoOx4T2r
FNeQDUp540V1wOpFhLYqWqO4vNZeDyr0aEMhc9Rlb2Tn4Fee5T6VpmuEq58Utq2C7TicAFojeqBG
YwdKR33NYur3K4vStMW93spNdpwoNg7PvalAVCO+++NbP8bv5nXII4o5u9SXDEa1jmQnef3NfBJx
RjD3QLNUHSUQLh9h9AwzyszmNqatz0ivdeo4aDQ7dbAxVtJj+zSX0lQwBMU3SgWWsiMXLTOvOHYt
HOFMs4/uEzcrp0+6J1aKZm1N00o34Il8A/WZZtaQPstqsxFLRrpWmqS4sDUDyuDxb/OrELHNCS2R
P+qX35rxyLnadtVJ1Lp9XOsbQJvJd8gUF9Eq+XnQ2QmetGVaNodVteKrShhJDz6pf8qONhH8IDJR
08uILRKBVvygfu1jVEb333nqYI03PtXbkN9QOc97qZ3EQGe1sSHXuJhUMrkDfrs91ugJC97gSUaP
uj8klujvlMjgOs479YpDtd7XMEFF6Ne9eiUWcpSr7g9ls7B2E9HALbH3VPGXEmMz8Ev0kNFESQKt
Io14jBso6IvIIohTbxlj4wY+t4g8uy6VkgU7hfPlF/yOZzVNegGPDL2t+segVvo9iU61bQrg/X6h
BxNrNEMN7hWvbePgut4zvgEx+YhMGJZyVpGw17dBEZ7drY2hbjLLhK4hwYEV4qIEEll3IefOibfZ
cEzCnpX0r/pxR6DBlGt4xTqMhTdZkPoLjGhGjtBO1a7jB28BQyBp3lTXSemc0sIVEI+PegUtGWcm
bvPleREgY+js4UMD2ZWU4zxIRNAuegcB6qbaVBrTMOrtt6dhHN+LeBfx5IKzXNqNlvRa7xwQKGXV
5sqGJNYN8y3FHJ6kXtt/6oNLrlqg9xdSEARUHPasJTtEhpwoZxbTvqqC9c6mJOksvD8NMhhAM0Da
z9AycivkNJhPbmHPmerew8h8oLladCuI349SaxNKud3jdyIDOnGrpxqnnbEkfX/70GDMwIRVOhLg
FtqjE31JTmfrdMNV9MR8dO3DIyDPWCenS77H3mUTzX11mBQHF58WluYiU0fWgLkMm1av2W0xyZqh
L3TjOPuQt2EEsrqrdoAGJaZymJkPMq9NFYaec5Enshpt1wHPFHmoTx30XL9x0GMnCzL/fRo8Psed
ZBstj3aGk412ZnyGdCt6Dfz5yauZj+Yf1cthkplp3rIlR2XP7LsDi55RhaRGTHiaAWxGWPdWowGC
qNh+6gkmWsPeYAQJV+T0I0GujEg4TZAnub41hhFyj9QXlk2zuDCekar2mq5SEx4xl6Qvnobpv/w7
EAFKYAXNYur3K4vStMW93spNdpwoNg7PvalAVCO+++NbP8bv5nXII4o5u9SXDEa1jmQnef3NfBJx
RjD3QLNUHSUQLh9h9AwzyszmNqatz0ivdeo4aDQ7dbAxVtJj+zSX0lQwBMU3SgWWsiMXLTOvOHYt
HOFMs4/uEzcrp0+6J1aKZm1N00o34Il8A/WZZtaQPstqsxFLRrpWmqS4sDUDyuDxb/OrELHNCS2R
P+qX35rxyLnadtVJ1Lp9XOsbQJvJd8gUF9Eq+XnQ2QmetGVaNodVteKrShhJDz6pf8qONhH8IDJR
02YiM3VGNKskMYRonlZ2M9T3uGy8I1a/PWj+aaxSmYXzNeZDReTAvm+8JSNAAGUIi8VzEf9rIDRM
Q5KJXN1ePB7SWDJBbWapHstrzXP6Sgdg4NR0G6C7H2wZGAiVaW199mptVHxs6kAQAC34GFh/hhvJ
/F4YU9UulWQ4FZVA10CxVwWf82BRuDcPlvgMeIWbpAg2DtyGYwmVwcewGMvBg+EiO7ZaVHh/8z0T
m1c2BmR7DXRb+ECB+a3xbjDtn8Cu+i25XA7X70OPGgDdoa1pZ3mUoyKP8miOHYkjkfcZjy1mItX5
DJSlh945Pw+aCEjSXuIQDF9ciGi8+OC/6Nuw8X/Ihh0TgSLaO1/UnQnchCQdgjd7quEkryf8/PHu
y7rmUKcyn5kpusDa59/+QByJd5I0EWLgesxxmy5p0neKSVAssUL79zBZWLk2NKKy1sBcASSw37Z1
LBFBm6KG5Vkxb+3Xu922SRNuyId7Df480sM+XK/k30Ht7CYcqdx8kLYkkPiQI3TRTLn9gvOu2IUZ
CokxEPfNKDusWNzNDEMtyJiHU+i1zvYBzjFts9THRzaZa4ZrHlillHdX9x8YWzJVBC7JYPrKqhxJ
Q3fn2OJ1St/kDQRLykJP0rBUv3NUSCYil/1BLAWfdu1xNd14nEqn9xsjgn8+bDgwaOZzPa7xDCvf
OtdLeaSg0l+G8qidJ173fzW5MFqD8QNkQZVyK17gdLwKkAtuAd32psT4nrd4teOHJGCZt0OxB7fT
fXZEmrYiM2USFvc0KSQFdUsUsxqSTZxYYE8dm1AmIoYesLOiGpxwam1UfGzqQBAALfgYWH+GG5jd
YuXD8ENPjQjz6xqqqWpNPI+UxUCwkl3/0A/jdRwwUH24w6990KdKMZq1DC6fuv+OIR5qHhbGo5eN
lGFRafOBgo4dX7R3vgBFCWnfKjebS3BEKqTdWSzp/80XTha0S5koil1OSYDatDzkc8MH5JyeEXBX
xssckKCmpRqmpB5BagddeM5BNKVOBMcdGsy+yojA9+KKWjQ7nTQwGB4qmod+MRF6KSoKHChlxs8d
6UreYbeTwGe66sTbWrplYMggIQFu3QvdbFGSVkHJHolTjZ/E8y+gG5fwiJg2mZB/Pl1jDwiDH/nf
MIKWTge+VwLvIZ/5lXayERs6uWK9K1loamdK49dRzCC6mdhTYkyzx4kHS2l8Qs39xTDTMXb9VkGg
WpsA0WJblaDhotS/Aj7gMRH2irp2ApwHZt82TTTyf31NGxh0GhJPjPi3pij/S3rjdHxVqNh+gfPR
/Wm9O3pxtvNn5Q6KN/yCBIFu0ZrwdEn/yxz6U2J8gVOe+vNb4BWGxtMDgQovHf+qlOOElTrZnO6z
xwvPKMTeZOvg0sGhrALZcwI+bgRxHYTSszHYoNCrcDDdLw81tI6jHnMsUMHOmnGXKw2FMKJiwYeu
wV8LZbysj3p+BpZEc1SaJvAtPY0S60BntbEh17iYVDK5A367PdboCQve4ElGj7o/JJbo75TI4DrO
O/WKQ7Xe1zBBRejXvXolFnKUq+4PZbOwdhPRwC2x91TxlxJjM/BL9JDRREkCrSKNeIwbKOiLyCKI
U28ZY+MGPreIPLsulZIFO4Xz5Rf8jmc1TXoBjwy9rfrHoFb6PYlOtW0K4P1+oQcTazRDDe4Vr23j
4LreM74BMfmITBiWclaRsNe3QRGe3a2NoW4yy4SuIcGBFeKiBBJZdyHnzom32XBMwp6V9K/6cUeg
wZRreMU6jIU3WZD6C4xoRo7QTtWu4wdvAUMgad5U10npnBJSAdrpXlGz50Q0s4ZDQnnFz9sNC3tQ
vk+fjJWhOrECv+bCJ28k4Ji9CD4iC9GBv14fH/As/ZcFHSqzM7AKOyN8IJFyzVt80TGlAA41vu1p
4iVbLMxDthSAknS4ikGgoMzAhFU6EuAW2qMTfUlOZ+sNHlOX2qe0vUq94/3HgBqxxdT/8WWU6fVO
VtQdT5SHXUsbNURPvrvTP9zgXaEHGO18kz135fJK1tVgHzXIQHH8xMF2Qpv0lE3fVxcWQLg3uQTM
QsWSZ85Ps255m3yrBP3PLPkEVcAwuDW4MMiXLw+40IKwbpfufQUNwNcePtFblqGQI1ovemvbDnUE
qbjzOAu5GBt92Ky0M0Ve+VATKOHTpAlJPrSIcluNRiArzkh0/WgfPFar5CPGKd/N8nxA4P/SeUry
n/oAdVxGWRkMXiFUgwmrD6NWvDBu3LnPRdsKg+04NIJBlrHyfnDGSUwk2pR5KE4Th01M6GpgPMlE
eTKp9oq6dgKcB2bfNk008n99TQvXxSm9wfWCr+8Dc13AbztShkMctjq1+Hs/SiVSOzEqM1KDT6/T
KY9mg3HlpOMFzAHGnOTNVPgEyfT5sWdvuik9ZJE351vElYjuwAVbGeOgVf90XC3Gezqc1WkS7q41
/xzfi3gX8eSCs1zajZb0Wu8cEChl1ebKhiTWDfMtxRyepF7bf+qDS65aoPcXUhAEVOIbqxdZ17nP
sixV45CWnbmIX+0hnf3eH98MSdZ2+MqLgkH6/D2YHuIXCQGqCvbmKpg9lgv67CEBia/DmhcaC486
gFJkmTdcoyxf/AbvyUvDxgkXQuDPnwSHBfKhpuIl8g48RFlbmERmNNYFf7H50aM2oQNNwiuROQAH
YC4k7gn8zMCEVToS4BbaoxN9SU5n62Azvg8YPbgSqB2LwXrQrTYCJbFs1to8lFxSoWa2ylBN4QXu
HY7VktL73AUBEWVsTGq53CahiS5+uqXqyyox0miasi7ExsbbICWV4wZfwJSyIAzefalN7CMz0fop
+zVkt4qc/FO92qwaPn5PPLqDseE9qxTXkA1KeeNFdcDqRYS2fOjWmM6R0SEM4cdWQdOfCgKyjDnH
HUnyxvBmCZxiQ6vsabnAUUq3CEwno9w4xQktDwiDH/nfMIKWTge+VwLvIZ/5lXayERs6uWK9K1lo
amdK49dRzCC6mdhTYkyzx4kHS2l8Qs39xTDTMXb9VkGgWpsA0WJblaDhotS/Aj7gMRH2irp2ApwH
Zt82TTTyf31NGxh0GhJPjPi3pij/S3rjdHxVqNh+gfPR/Wm9O3pxtvNn5Q6KN/yCBIFu0ZrwdEn/
yxz6U2J8gVOe+vNb4BWGxtMDgQovHf+qlOOElTrZnO6zxwvPKMTeZOvg0sGhrALZcwI+bgRxHYTS
szHYoNCrcDDdLw81tI6jHnMsUMHOmnGaacECkvEWiMHPrQzYMJnebYZuAIe+lB7DZwmGd4TgrzXm
Q0XkwL5vvCUjQABlCIvFcxH/ayA0TEOSiVzdXjwe0lgyQW1mqR7La81z+koHYODUdBugux9sGRgI
lWltffZqbVR8bOpAEAAt+BhYf4YbyfxeGFPVLpVkOBWVQNdAsVcFn/NgUbg3D5b4DHiFm6QINg7c
hmMJlcHHsBjLwYPhIju2WlR4f/M9E5tXNgZkew10W/hAgfmt8W4w7Z/ArvotuVwO1+9DjxoA3aGt
aWd5lKMij/Jojh2JI5H3GY8tZiLV+QyUpYfeOT8PmghI0l7iEAxfXIhovPjgv+jbsPF/yIYdE4Ei
2jtf1J0J3IQkHf3YV/4U5JBg6e6vU4sBk8P2vl7nP1Olev8SZh20wniTNBFi4HrMcZsuadJ3iklQ
LLFC+/cwWVi5NjSistbAXAEksN+2dSwRQZuihuVZMW/t17vdtkkTbsiHew3+PNLDPlyv5N9B7ewm
HKncfJC2JJD4kCN00Uy5/YLzrtiFGQqJMRD3zSg7rFjczQxDLciYh1Potc72Ac4xbbPUx0c2mWuG
ax5YpZR3V/cfGFsyVQQuyWD6yqocSUN359jidUrf5A0ES8pCT9KwVL9zVEgmIpf9QSwFn3btcTXd
eJxKp/cbI4J/Pmw4MGjmcz2u8Qwr3zrXS3mkoNJfhvKonSde9381uTBag/EDZEGVcite4HS8j4kg
V6p7akQJNSm5Jie2ie0BfasuZPSCgC3I4UlZR2hlEhb3NCkkBXVLFLMakk2cWGBPHZtQJiKGHrCz
ohqccGptVHxs6kAQAC34GFh/hhuY3WLlw/BDT40I8+saqqlqTTyPlMVAsJJd/9AP43UcMFB9uMOv
fdCnSjGatQwun7r/jiEeah4WxqOXjZRhUWnzgYKOHV+0d74ARQlp3yo3m0twRCqk3Vks6f/NF04W
tEuZKIpdTkmA2rQ85HPDB+ScnhFwV8bLHJCgpqUapqQeQWoHXXjOQTSlTgTHHRrMvsqIwPfiilo0
O500MBgeKpqHfjEReikqChwoZcbPHelK3o+Gg3e0zgVwjX0/T9F3PMCtkoRO+uMsvJMLGOQC6Vye
M87pHr941wkEePIBNtBAgM1i6vcri9K0xb3eyk12nCg2Ds+9qUBUI77741s/xu/mdcgjijm71JcM
RrWOZCd5/c18EnFGMPdAs1QdJRAuH2H0DDPKzOY2pq3PSK916jhoNDt1sDFW0mP7NJfSVDAExTdK
BZayIxctM684di0c4Uyzj+4TNyunT7onVopmbU3TSjfgiXwD9Zlm1pA+y2qzEUtGulaapLiwNQPK
4PFv86sQsc0JLZE/6pffmvHIudp21UnUun1c6xtAm8l3yBQX0Sr5edDZCZ60ZVo2h1W14qtKGEkP
Pql/yo42EfwgMlHTCT4rz+8GFh8293ZU6IAZO/gKwtlXrH/k3YNkO3wIQNWmCz+0zv8ve0H6/1Y9
8J+iKTRAmsVbYA+3YuVlFJppWsvRDNE1pPWVGqf6OxRJ4oAk3ACeW6Isy2nUInKhKT6ypP2QeWY0
ewd0i1jBsWXJcJntnHAysIeSknKPWEavV1UNOgw5ceEdV+sXV7NNAYP2ZRIW9zQpJAV1SxSzGpJN
nFhgTx2bUCYihh6ws6IanHBqbVR8bOpAEAAt+BhYf4YbmN1i5cPwQ0+NCPPrGqqpak08j5TFQLCS
Xf/QD+N1HDBQfbjDr33Qp0oxmrUMLp+6/44hHmoeFsajl42UYVFp84GCjh1ftHe+AEUJad8qN5tL
cEQqpN1ZLOn/zRdOFrRLmSiKXU5JgNq0PORzwwfknJ4RcFfGyxyQoKalGqakHkFqB114zkE0pU4E
xx0azL7KiMD34opaNDudNDAYHiqah34xEXopKgocKGXGzx3pSt7HM9rgCfGAt+TsISsULM1bU66q
6WaE/8SHiUfW11wln/TOCGjH9ugeaKYpCJYGdLLxpjqbLmFPm3/Cuh661CN3uMKSQow2iUCXOYzk
+R11A4x1vYCqMeNEah/4WhZcrRA+X/7afuf2Dv/D0wAYFmAqESHmKfO8b2BlpO+VqvUAuVyv5N9B
7ewmHKncfJC2JJAhUbSL1xXP+qFcbqKs8tnlbUxWYPsCHC8QJ8b4JxJBLQp7QivxXZtfCGwOj8y/
WASKMXB/ZItKuiGEieVXdkMrsxR1pl+Ho0KwtSNpI2RHVGmetgfRW3QWeuypam5bshX5aFWGr/Lq
ahC1aW1k95aFhptAshVYOuf4PJpA2QMWRkbgbRZ3hOs4RkX9OgtvikDTLuvMj8Lde5etwCSaKSpa
rDWv24fhuVWJxJeUVEPvWem1CzUeKjXupU435Cp6KyoeAQADcRSoaSArd8LvUkh+8lacvPWaPt1Z
1apQeQqEPP9F9xN6YtILh5vdhqAUSwXjJQel34TMiJUBCH7jAMAhWmEiGNoLbAR9ADV1mitMM0Bj
9508ggwmj4XfJNpww9PfMkSyKLztJaJNzYlbEjMssfdU8ZcSYzPwS/SQ0URJAptdNUvV5KAjiH51
Vn/LL200O3WwMVbSY/s0l9JUMATFu1Y7gsH5nEHWYm3BmUi9agoHxHF8ICSTUGWn/6lx8N5b9HGt
NLHhpfZCz+KeEENxkC0M5VFdVCfl/VVOctOBudjUMXJE+IlFGMSMXGfeNhy4yomS1MXGiE/d60cW
FVqrCdlOFw5op8+n/AXw7Hto81L5hTAyOouEaVed5MJkGQ84jXj7kabiAfvc0Wfp68vHMHx40Bax
7JAFGKmrUezrROJ760HL8dlSbc3RSBeByhK8QNb2s3Gnk9N4Kl9xt1CT8aY6my5hT5t/wroeutQj
d7jCkkKMNolAlzmM5PkddQOMdb2AqjHjRGof+FoWXK0QPl/+2n7n9g7/w9MAGBZgKhEh5inzvG9g
ZaTvlar1ALlcr+TfQe3sJhyp3HyQtiSQIVG0i9cVz/qhXG6irPLZ5W1MVmD7AhwvECfG+CcSQS0K
e0Ir8V2bXwhsDo/Mv1gEijFwf2SLSrohhInlV3ZDK7MUdaZfh6NCsLUjaSNkR1RpnrYH0Vt0Fnrs
qWpuW7IV+WhVhq/y6moQtWltZPeWhYabQLIVWDrn+DyaQNkDFkYMSw2RB2ZJjNC5qcPIfSK6C3tN
ve4mFQahlm01mozxNeprDt6QEyu4RGPWPoE0a4fuWqcZC85qrLgGO7XUJxFyvZ4xJoFF8AkXH3zy
Hh87HrlCaZYUFoAivbdEQhlUOOrtODSCQZax8n5wxklMJNqUMPc0fB0thj2wgFm4SyGQcTahA03C
K5E5AAdgLiTuCfxR2VMgv5lxX7mafgpHkGfzIslAKvZGI1gPRYqr/xXtGEWQpa/NZvMkcMuVcIQk
RXtUoqHQeUNtRe+Kvqm7oV2z1Itdo5lp1qAmrodzJeCuEDx9MRzRvJH+6IWwj6DZ58sVrWwAffug
q+HExK1Ktj1p90brDjw3s3ZJg4MuQs8Si2RXxCkULkPYtGBjnPSYczJQAGG9QTfyn2iA86gxDY6A
1gvFhoTyYCCIteunGh2VjE8PE0giEabzLsllfPMz/mVqsG+Q75nhk6bw4/sj6RzwdHTUKtYW6/ZF
HPRsY6wy8cYJF0Lgz58EhwXyoabiJfJuXVY7B10q7qWssDppN5TkstvOAnPIWKVJBoUQzcFuDBzS
bKn2TA232Uw0QNVujmSc0qWOC7MkX7OPZyf0fs+tjv1ill/odmFB8uaa98/C5BUPzLDFwotZ/82G
xooDyWLptQs1Hio17qVON+QqeisqHgEAA3EUqGkgK3fC71JIfvJWnLz1mj7dWdWqUHkKhDz/RfcT
emLSC4eb3YagFEsFMrEpx6DY+NknWz7ZOhjEVQCP+KqeKlRvIYjCTxn7TzCNdmZ8hnQreg38+cmr
mY/mH9XLYZKZad6yJUdlz+y7A4ueUYWkRkx4mgFsRlj3VqMBgqjYfuoJJlrD3mAECVfkf3oyLzg2
PFjnTqain173niwnh65Hs37fDRYbgquXUSbmcEDLfSEqMlXL8XOpR+xt6yivVcO4lHbOzpWAOY9l
NOapBr8vIdUmVfwOdPSgmliKsjgiGlXi38TmOFsHy6wmJLDftnUsEUGbooblWTFv7TYMVNXCmWvx
BS+ZOqIQoxJNPI+UxUCwkl3/0A/jdRwwjpVCVKoL7cXKD5KO2ijJ1Y4tkV/55H446s9bTW3JWDHm
htHAkSRAvYg34G8GTu5BVy+14LfqOxfd/XGFOQ+Oqhd0em6ZXO2loL4sAlaH6n9GUYiJYNL3cnxO
z5loK/JuXAtaP0Bv/8RJQQI7hAUH5IslTecFkEZIhAxf8obMSRH8WOSrSsGukIoBxnR/St6ckkGd
jhsa8CZs35MDw6CdaDl2oeEYbQ5CNngcJX1I1nvFcxH/ayA0TEOSiVzdXjwe0lgyQW1mqR7La81z
+koHYODUdBugux9sGRgIlWltffZqbVR8bOpAEAAt+BhYf4YbyfxeGFPVLpVkOBWVQNdAsVcFn/Ng
Ubg3D5b4DHiFm6QINg7chmMJlcHHsBjLwYPhIju2WlR4f/M9E5tXNgZkew10W/hAgfmt8W4w7Z/A
rvotuVwO1+9DjxoA3aGtaWd5lKMij/Jojh2JI5H3GY8tZiLV+QyUpYfeOT8PmghI0l7iEAxfXIho
vPjgv+jbsPF/yIYdE4Ei2jtf1J0J3IQkHU82+JDD62yK7IwIZ+JVdcjoVljNyD8Jv2qPKGAcWB7D
wRPj2OTzwPpzYb0mPvgFnRJlgDAJ1icmpaTeqUIcft7NfBJxRjD3QLNUHSUQLh9hLq/17QRn69FS
gKR77QLweSJTR9aAuQybVq/ZbTHJmqHHmfcsNja+IoK/NqB7/AQ91oKuBow95Vg05oPaEZZJLeCw
OPHJ38Lp/tzQtrHMiVQsjsvWE8D0lynMrN2hKksF5hMe9HS+mm5FgeyuSz2RyVlD+fb6eDUBK5tn
KvOCzEMpNECaxVtgD7di5WUUmmlay9EM0TWk9ZUap/o7FEnigCTcAJ5boizLadQicqEpPrKk/ZB5
ZjR7B3SLWMGxZclwgwAF6xaxZfb4G3mRqPAhXC9DlTQ6g3FH2l8uc8dX2PlAY/edPIIMJo+F3yTa
cMPT3zJEsii87SWiTc2JWxIzLLH3VPGXEmMz8Ev0kNFESQKbXTVL1eSgI4h+dVZ/yy9tNDt1sDFW
0mP7NJfSVDAExbtWO4LB+ZxB1mJtwZlIvWoKB8RxfCAkk1Blp/+pcfDeW/RxrTSx4aX2Qs/inhBD
cZAtDOVRXVQn5f1VTnLTgbnY1DFyRPiJRRjEjFxn3jYcuMqJktTFxohP3etHFhVaqwnZThcOaKfP
p/wF8Ox7aPNS+YUwMjqLhGlXneTCZBkPOI14+5Gm4gH73NFn6evLx7PaTaFX+L22YhlxLOlicNV1
cVfX7stqRlPIjXrk2Ek0o+33jjS+MOIz3+hMmft+IPGmOpsuYU+bf8K6HrrUI3e4wpJCjDaJQJc5
jOT5HXUDjHW9gKox40RqH/haFlytED5f/tp+5/YO/8PTABgWYCoRIeYp87xvYGWk75Wq9QC5XK/k
30Ht7CYcqdx8kLYkkCFRtIvXFc/6oVxuoqzy2eVtTFZg+wIcLxAnxvgnEkEtCntCK/Fdm18IbA6P
zL9YBIoxcH9ki0q6IYSJ5Vd2QyuzFHWmX4ejQrC1I2kjZEdUaZ62B9FbdBZ67KlqbluyFfloVYav
8upqELVpbWT3loWGm0CyFVg65/g8mkDZAxZGXK9UBg/Yd7nLnzUXiejURoLmHPQQBLueOxuQ7gQM
/avxQwEjLNqWFesgmkQSBKZi7lqnGQvOaqy4Bju11CcRcr2eMSaBRfAJFx988h4fOx65QmmWFBaA
Ir23REIZVDjq7Tg0gkGWsfJ+cMZJTCTalDD3NHwdLYY9sIBZuEshkHE2oQNNwiuROQAHYC4k7gn8
UdlTIL+ZcV+5mn4KR5Bn8yLJQCr2RiNYD0WKq/8V7RhFkKWvzWbzJHDLlXCEJEV7VKKh0HlDbUXv
ir6pu6Fds9SLXaOZadagJq6HcyXgrhA8fTEc0byR/uiFsI+g2efLFa1sAH37oKvhxMStSrY9afdG
6w48N7N2SYODLkLPEotPeq12YjMpl4F49u4tppiMxc/bDQt7UL5Pn4yVoTqxAr/mwidvJOCYvQg+
IgvRgb9eHx/wLP2XBR0qszOwCjsjfCCRcs1bfNExpQAONb7taeIlWyzMQ7YUgJJ0uIpBoKDMwIRV
OhLgFtqjE31JTmfrDR5Tl9qntL1KveP9x4AascXU//FllOn1TlbUHU+Uh11LGzVET7670z/c4F2h
BxjtfJM9d+XyStbVYB81yEBx/MTBdkKb9JRN31cXFkC4N7kEzELFkmfOT7NueZt8qwT9zyz5BFXA
MLg1uDDIly8PuNCCsG6X7n0FDcDXHj7RW5ahkCNaL3pr2w51BKm48zgLuRgbfdistDNFXvlQEyjh
05O+OMtQyTy17hH++2QyOgd3znklXvfeqvC7gjw3o3pa0nlK8p/6AHVcRlkZDF4hVIMJqw+jVrww
bty5z0XbCoPtODSCQZax8n5wxklMJNqUeShOE4dNTOhqYDzJRHkyqfaKunYCnAdm3zZNNPJ/fU0L
18UpvcH1gq/vA3NdwG87UoZDHLY6tfh7P0olUjsxKjNSg0+v0ymPZoNx5aTjBcwBxpzkzVT4BMn0
+bFnb7opPWSRN+dbxJWI7sAFWxnjoFX/dFwtxns6nNVpEu6uNf8c34t4F/HkgrNc2o2W9FrvHBAo
ZdXmyoYk1g3zLcUcnqRe23/qg0uuWqD3F1IQBFQiUdIPOXZW1IesJ38cdkitZPrkqLH64JVRQ28q
I9Xg7wPdV1CCUHSA3cEWvUU5WMuguVp0K4jfj1JrE0q53eN3IgM6caunGqedsSR9f/vQYMzAhFU6
EuAW2qMTfUlOZ+t0w1X0xHx07cMjIM9YJ6dLvsfeZRPNfXWYFAcXnxaW5iJTR9aAuQybVq/ZbTHJ
mqEvdOM4+5C3YQSyuqt2gAYlpnKYmQ8yr00Vhp5zkSeyGm3XAc8UeahPHfRcv3HQYycLMv99Gjw+
x51kGy2PdoaTjXZmfIZ0K3oN/PnJq5mP5h/Vy2GSmWnesiVHZc/suwOLnlGFpEZMeJoBbEZY91aj
AYKo2H7qCSZaw95gBAlX5FejUuFajECsZd7K43l4gk/CVW5WZjcKUM1oCpXOmXOdJ+kAm726jrvp
9WlXVtcGKesor1XDuJR2zs6VgDmPZTTmqQa/LyHVJlX8DnT0oJpYirI4IhpV4t/E5jhbB8usJiSw
37Z1LBFBm6KG5Vkxb+02DFTVwplr8QUvmTqiEKMSTTyPlMVAsJJd/9AP43UcMI6VQlSqC+3Fyg+S
jtooydWOLZFf+eR+OOrPW01tyVgx5obRwJEkQL2IN+BvBk7uQVcvteC36jsX3f1xhTkPjqoXdHpu
mVztpaC+LAJWh+p/RlGIiWDS93J8Ts+ZaCvyblwLWj9Ab//ESUECO4QFB+SLJU3nBZBGSIQMX/KG
zEkR/Fjkq0rBrpCKAcZ0f0renIJwGXetEP04x1NXSgmdpeWJ8QEo4Ybg9dHSwlT0GJvRxXMR/2sg
NExDkolc3V48HtJYMkFtZqkey2vNc/pKB2Dg1HQboLsfbBkYCJVpbX32am1UfGzqQBAALfgYWH+G
G8n8XhhT1S6VZDgVlUDXQLFXBZ/zYFG4Nw+W+Ax4hZukCDYO3IZjCZXBx7AYy8GD4SI7tlpUeH/z
PRObVzYGZHsNdFv4QIH5rfFuMO2fwK76LblcDtfvQ48aAN2hrWlneZSjIo/yaI4diSOR9xmPLWYi
1fkMlKWH3jk/D5oISNJe4hAMX1yIaLz44L/o27Dxf8iGHROBIto7X9SdCdyEJB3+w5GDDx9xUZdt
ZCbMGVgt6FZYzcg/Cb9qjyhgHFgew8ET49jk88D6c2G9Jj74BZ0SZYAwCdYnJqWk3qlCHH7ezXwS
cUYw90CzVB0lEC4fYS6v9e0EZ+vRUoCke+0C8HkiU0fWgLkMm1av2W0xyZqhx5n3LDY2viKCvzag
e/wEPdaCrgaMPeVYNOaD2hGWSS3gsDjxyd/C6f7c0LaxzIlULI7L1hPA9JcpzKzdoSpLBeYTHvR0
vppuRYHsrks9kclZQ/n2+ng1ASubZyrzgsxDKTRAmsVbYA+3YuVlFJppWsvRDNE1pPWVGqf6OxRJ
4oAk3ACeW6Isy2nUInKhKT6ypP2QeWY0ewd0i1jBsWXJcMUWsvWo+vn8qlOzGEyMpZkvQ5U0OoNx
R9pfLnPHV9j5QGP3nTyCDCaPhd8k2nDD098yRLIovO0lok3NiVsSMyyx91TxlxJjM/BL9JDRREkC
m101S9XkoCOIfnVWf8svbTQ7dbAxVtJj+zSX0lQwBMW7VjuCwfmcQdZibcGZSL1qCgfEcXwgJJNQ
Zaf/qXHw3lv0ca00seGl9kLP4p4QQ3GQLQzlUV1UJ+X9VU5y04G52NQxckT4iUUYxIxcZ942HLjK
iZLUxcaIT93rRxYVWqsJ2U4XDminz6f8BfDse2jzUvmFMDI6i4RpV53kwmQZDziNePuRpuIB+9zR
Z+nry8dd9FV2D3BUGBaxrPthpcZAhQRo/MHzhWf+Ti43Af+QJJpnkvJKDSG4T+xPJNRFvTOguVp0
K4jfj1JrE0q53eN3IgM6caunGqedsSR9f/vQYMzAhFU6EuAW2qMTfUlOZ+t0w1X0xHx07cMjIM9Y
J6dLvsfeZRPNfXWYFAcXnxaW5iJTR9aAuQybVq/ZbTHJmqEvdOM4+5C3YQSyuqt2gAYlpnKYmQ8y
r00Vhp5zkSeyGm3XAc8UeahPHfRcv3HQYycLMv99Gjw+x51kGy2PdoaTjXZmfIZ0K3oN/PnJq5mP
5h/Vy2GSmWnesiVHZc/suwOLnlGFpEZMeJoBbEZY91ajAYKo2H7qCSZaw95gBAlX5CleC5fbQg9L
5LKkqT4BSj1kUIRUQx2I02n6tUMVGK8RkfoF/LkZQlouX6DnSlRfP+sor1XDuJR2zs6VgDmPZTTm
qQa/LyHVJlX8DnT0oJpYirI4IhpV4t/E5jhbB8usJiSw37Z1LBFBm6KG5Vkxb+02DFTVwplr8QUv
mTqiEKMSTTyPlMVAsJJd/9AP43UcMI6VQlSqC+3Fyg+SjtooydWOLZFf+eR+OOrPW01tyVgx5obR
wJEkQL2IN+BvBk7uQVcvteC36jsX3f1xhTkPjqoXdHpumVztpaC+LAJWh+p/RlGIiWDS93J8Ts+Z
aCvyblwLWj9Ab//ESUECO4QFB+SLJU3nBZBGSIQMX/KGzEkR1bIrQwqj/v0drs73nP8UZD2+V9Cz
WkstFKy3OVp+Go3+62T+okY4zvaAi4C9I/4TTw8TSCIRpvMuyWV88zP+ZWqwb5DvmeGTpvDj+yPp
HPB0dNQq1hbr9kUc9GxjrDLxxgkXQuDPnwSHBfKhpuIl8m5dVjsHXSrupaywOmk3lOSy284Cc8hY
pUkGhRDNwW4MHNJsqfZMDbfZTDRA1W6OZJzSpY4LsyRfs49nJ/R+z62O/WKWX+h2YUHy5pr3z8Lk
FQ/MsMXCi1n/zYbGigPJYum1CzUeKjXupU435Cp6KyoeAQADcRSoaSArd8LvUkh+8lacvPWaPt1Z
1apQeQqEPP9F9xN6YtILh5vdhqAUSwWzQxirPWdaeOcyO+hApk5gZGTDFnZwOtCBlh3QkYWUpjQR
YuB6zHGbLmnSd4pJUCyxQvv3MFlYuTY0orLWwFwBJLDftnUsEUGbooblWTFv7de73bZJE27Ih3sN
/jzSwz5cr+TfQe3sJhyp3HyQtiSQ+JAjdNFMuf2C867YhRkKiTEQ980oO6xY3M0MQy3ImIdT6LXO
9gHOMW2z1MdHNplrhmseWKWUd1f3HxhbMlUELslg+sqqHElDd+fY4nVK3+QNBEvKQk/SsFS/c1RI
JiKX/UEsBZ927XE13XicSqf3GyOCfz5sODBo5nM9rvEMK98610t5pKDSX4byqJ0nXvd/NbkwWoPx
A2RBlXIrXuB0vH9qe3lj/FK9mEfnZcIP0hxLLtMzb5WiXj3qQlDao6PLmD2WC/rsIQGJr8OaFxoL
jzqAUmSZN1yjLF/8Bu/JS8PGCRdC4M+fBIcF8qGm4iXyDjxEWVuYRGY01gV/sfnRozahA03CK5E5
AAdgLiTuCfzMwIRVOhLgFtqjE31JTmfrYDO+Dxg9uBKoHYvBetCtNgIlsWzW2jyUXFKhZrbKUE3h
Be4djtWS0vvcBQERZWxMarncJqGJLn66perLKjHSaIbGPwcGAChx5eT0l7YgpAU=
