# Supplementary material for: Social media addiction and emotions during the disaster recovery period—The moderating role of post-COVID timing
Source: PLoS One. 2022 Oct 20;17(10):e0274898. doi: 10.1371/journal.pone.0274898 (PMC9584413; doi:10.1371/journal.pone.0274898)
Supplement: S1 File — (ZIP) [file pone.0274898.s001.zip › Copy of Dewan - Covid/3 weeks data.txt.meta]

<DataFileSettings locked="false" separator="COMMA" missingValue="null" escapeSign="NONE" locale="EN">
   <groupModel>
      <groupDefinition name="GROUP_﻿Month(1.0)" hits="195" logic="AND">
         <term operator="EQUALS" leftTerm="1.0" name="﻿Month"/>
         <id>b43c44d7-8966-4556-9f7f-9f8ca67eaae0</id>
      </groupDefinition>
      <groupDefinition name="GROUP_﻿Month(2.0)" hits="648" logic="AND">
         <term operator="EQUALS" leftTerm="2.0" name="﻿Month"/>
         <id>0a961ca4-3154-4db3-918a-f0d7622c3ba5</id>
      </groupDefinition>
      <groupDefinition name="GROUP_﻿Month(3.0)" hits="643" logic="AND">
         <term operator="EQUALS" leftTerm="3.0" name="﻿Month"/>
         <id>095206b8-3ba6-4a47-b148-396f447f875e</id>
      </groupDefinition>
   </groupModel>
   <text></text>
   <active>false</active>
</DataFileSettings>
