# Supplementary material for: Social media addiction and emotions during the disaster recovery period—The moderating role of post-COVID timing
Source: PLoS One. 2022 Oct 20;17(10):e0274898. doi: 10.1371/journal.pone.0274898 (PMC9584413; doi:10.1371/journal.pone.0274898)
Supplement: S1 File — (ZIP) [file pone.0274898.s001.zip › Copy of Dewan - Covid/4 weeks data.txt.aggregated]

<dataInformation numberOfIndicators="61" numberOfCases="1154" numberOfMissingValues="2062">
   <indicatorInformation index="0" name="﻿Month" mean="2.111785095320624" kurtosis="-0.7575590169680497" skewNess="-0.12924662757678704" median="2.0" standardDeviation="0.6651642157281936" numberOfRecords="1154" numberOfMissingValues="0" lowestValue="1.0" highestValue="3.0" numberOfStrings="0">
      <string>1.0</string>
      <string>2.0</string>
      <string>3.0</string>
      <errors class="java.util.ArrayList"/>
   </indicatorInformation>
   <indicatorInformation index="1" name="Week" mean="3.1767764298093586" kurtosis="-1.2938734209555196" skewNess="0.04151939875449811" median="2.0" standardDeviation="2.1466869415993117" numberOfRecords="1154" numberOfMissingValues="0" lowestValue="0.0" highestValue="6.0" numberOfStrings="0">
      <string>0.0</string>
      <string>2.0</string>
      <string>4.0</string>
      <string>6.0</string>
      <errors class="java.util.ArrayList"/>
   </indicatorInformation>
   <indicatorInformation index="2" name="Day" mean="13.040727902946275" kurtosis="0.3309623904627217" skewNess="1.2531652410467748" median="11.0" standardDeviation="7.140887576487672" numberOfRecords="1154" numberOfMissingValues="0" lowestValue="4.0" highestValue="29.0" numberOfStrings="0">
      <string>15.0</string>
      <string>14.0</string>
      <string>13.0</string>
      <string>24.0</string>
      <string>12.0</string>
      <string>23.0</string>
      <string>11.0</string>
      <string>4.0</string>
      <string>10.0</string>
      <string>5.0</string>
      <string>6.0</string>
      <string>7.0</string>
      <string>8.0</string>
      <string>9.0</string>
      <string>29.0</string>
      <errors class="java.util.ArrayList"/>
   </indicatorInformation>
   <indicatorInformation index="3" name="Timestamp" mean="-1.0" kurtosis="-1.0" skewNess="-1.0" median="-1.0" standardDeviation="-1.0" numberOfRecords="10" numberOfMissingValues="0" lowestValue="-1.0" highestValue="-1.0" numberOfStrings="10">
      <string>8/10/2020</string>
      <string>8/7/2020</string>
      <string>9/11/2020</string>
      <string>9/24/2020</string>
      <string>8/5/2020</string>
      <string>8/8/2020</string>
      <string>9/13/2020</string>
      <string>10/9/2020</string>
      <string>9/10/2020</string>
      <string>10/8/2020</string>
      <string>8/9/2020</string>
      <string>9/9/2020</string>
      <string>9/12/2020</string>
      <string>9/15/2020</string>
      <string>9/29/2020</string>
      <string>9/23/2020</string>
      <string>8/6/2020</string>
      <string>8/11/2020</string>
      <string>10/7/2020</string>
      <string>9/14/2020</string>
      <string>8/4/2020</string>
      <string>10/10/2020</string>
      <errors class="java.util.ArrayList">
         <string>Can&apos;t read &apos;8/4/2020&apos; on line 1.</string>
         <string>Can&apos;t read &apos;8/4/2020&apos; on line 2.</string>
         <string>Can&apos;t read &apos;8/4/2020&apos; on line 3.</string>
         <string>Can&apos;t read &apos;8/4/2020&apos; on line 4.</string>
         <string>Can&apos;t read &apos;8/4/2020&apos; on line 5.</string>
         <string>Can&apos;t read &apos;8/4/2020&apos; on line 6.</string>
         <string>Can&apos;t read &apos;8/4/2020&apos; on line 7.</string>
         <string>Can&apos;t read &apos;8/4/2020&apos; on line 8.</string>
         <string>Can&apos;t read &apos;8/4/2020&apos; on line 9.</string>
         <string>Can&apos;t read &apos;8/4/2020&apos; on line 10.</string>
      </errors>
   </indicatorInformation>
   <indicatorInformation index="4" name="Consent" mean="-1.0" kurtosis="-1.0" skewNess="-1.0" median="-1.0" standardDeviation="-1.0" numberOfRecords="10" numberOfMissingValues="0" lowestValue="-1.0" highestValue="-1.0" numberOfStrings="10">
      <string>I give my consent to take part in this study.</string>
      <errors class="java.util.ArrayList">
         <string>Can&apos;t read &apos;I give my consent to take part in this study.&apos; on line 1.</string>
         <string>Can&apos;t read &apos;I give my consent to take part in this study.&apos; on line 2.</string>
         <string>Can&apos;t read &apos;I give my consent to take part in this study.&apos; on line 3.</string>
         <string>Can&apos;t read &apos;I give my consent to take part in this study.&apos; on line 4.</string>
         <string>Can&apos;t read &apos;I give my consent to take part in this study.&apos; on line 5.</string>
         <string>Can&apos;t read &apos;I give my consent to take part in this study.&apos; on line 6.</string>
         <string>Can&apos;t read &apos;I give my consent to take part in this study.&apos; on line 7.</string>
         <string>Can&apos;t read &apos;I give my consent to take part in this study.&apos; on line 8.</string>
         <string>Can&apos;t read &apos;I give my consent to take part in this study.&apos; on line 9.</string>
         <string>Can&apos;t read &apos;I give my consent to take part in this study.&apos; on line 10.</string>
      </errors>
   </indicatorInformation>
   <indicatorInformation index="5" name="ID" mean="2.7596115467192984E9" kurtosis="157.11793253561362" skewNess="12.333909109376311" median="1.765400911E9" standardDeviation="1.0417480419736507E10" numberOfRecords="1084" numberOfMissingValues="903" lowestValue="1234.0" highestValue="1.35776545567E11" numberOfStrings="10">
      <errors class="java.util.ArrayList">
         <string>Can&apos;t read &apos;Farinmaleeha3037@gmail.com&apos; on line 1.</string>
         <string>Can&apos;t read &apos;tasnimmamy@gmai.com&apos; on line 3.</string>
         <string>Can&apos;t read &apos;Bithiakter7521@gmai.com&apos; on line 4.</string>
         <string>Can&apos;t read &apos;masudp93@ gmail.com&apos; on line 5.</string>
         <string>Can&apos;t read &apos;jahantahera1@gmail.com&apos; on line 6.</string>
         <string>Can&apos;t read &apos;swapnaakter33@gmail.com&apos; on line 7.</string>
         <string>Can&apos;t read &apos;kmhasan@seu.edu.bd&apos; on line 8.</string>
         <string>Can&apos;t read &apos;munimamauda@gmail.com&apos; on line 9.</string>
         <string>Can&apos;t read &apos;fahim72626@gmail.com&apos; on line 10.</string>
         <string>Can&apos;t read &apos;ishrateva185@gmai.com&apos; on line 11.</string>
      </errors>
   </indicatorInformation>
   <indicatorInformation index="6" name="q1" mean="1.3842150910667823" kurtosis="-1.693254510164357" skewNess="0.4990832513501711" median="1.0" standardDeviation="0.48818895956443253" numberOfRecords="1154" numberOfMissingValues="1" lowestValue="1.0" highestValue="3.0" numberOfStrings="0">
      <string>1.0</string>
      <string>2.0</string>
      <string>3.0</string>
      <errors class="java.util.ArrayList"/>
   </indicatorInformation>
   <indicatorInformation index="7" name="q2" mean="4.294627383015598" kurtosis="2.676332362559434" skewNess="-0.39991212600643333" median="4.0" standardDeviation="0.8671886736145239" numberOfRecords="1154" numberOfMissingValues="0" lowestValue="1.0" highestValue="8.0" numberOfStrings="0">
      <string>1.0</string>
      <string>2.0</string>
      <string>3.0</string>
      <string>4.0</string>
      <string>5.0</string>
      <string>6.0</string>
      <string>7.0</string>
      <string>8.0</string>
      <errors class="java.util.ArrayList"/>
   </indicatorInformation>
   <indicatorInformation index="8" name="q3" mean="32.82668977469671" kurtosis="2.542241353049557" skewNess="0.8653148411422951" median="30.0" standardDeviation="6.813391464890809" numberOfRecords="1154" numberOfMissingValues="0" lowestValue="18.0" highestValue="65.0" numberOfStrings="0">
      <string>30.0</string>
      <string>27.0</string>
      <string>26.0</string>
      <string>25.0</string>
      <string>24.0</string>
      <string>23.0</string>
      <string>22.0</string>
      <string>21.0</string>
      <string>20.0</string>
      <string>42.0</string>
      <string>65.0</string>
      <string>43.0</string>
      <string>44.0</string>
      <string>45.0</string>
      <string>46.0</string>
      <string>47.0</string>
      <string>29.0</string>
      <string>48.0</string>
      <string>28.0</string>
      <string>40.0</string>
      <string>41.0</string>
      <string>39.0</string>
      <string>36.0</string>
      <string>35.0</string>
      <string>34.0</string>
      <string>33.0</string>
      <string>32.0</string>
      <string>31.0</string>
      <string>53.0</string>
      <string>54.0</string>
      <string>55.0</string>
      <string>19.0</string>
      <string>18.0</string>
      <string>37.0</string>
      <string>38.0</string>
      <errors class="java.util.ArrayList"/>
   </indicatorInformation>
   <indicatorInformation index="9" name="q4" mean="2.7937608318890814" kurtosis="0.6349429919123213" skewNess="1.3727937838042272" median="2.0" standardDeviation="2.458479310099754" numberOfRecords="1154" numberOfMissingValues="0" lowestValue="1.0" highestValue="10.0" numberOfStrings="0">
      <string>1.0</string>
      <string>2.0</string>
      <string>3.0</string>
      <string>10.0</string>
      <string>4.0</string>
      <string>5.0</string>
      <string>6.0</string>
      <string>7.0</string>
      <string>8.0</string>
      <string>9.0</string>
      <errors class="java.util.ArrayList"/>
   </indicatorInformation>
   <indicatorInformation index="10" name="q5" mean="1.7868284228769498" kurtosis="-0.0329658338323604" skewNess="-1.4025313920434592" median="2.0" standardDeviation="0.4095478675685196" numberOfRecords="1154" numberOfMissingValues="0" lowestValue="1.0" highestValue="2.0" numberOfStrings="0">
      <string>1.0</string>
      <string>2.0</string>
      <errors class="java.util.ArrayList"/>
   </indicatorInformation>
   <indicatorInformation index="11" name="q6" mean="7.162045060658579" kurtosis="0.9667401456400424" skewNess="-0.9817576879742711" median="8.0" standardDeviation="1.8535407059866358" numberOfRecords="1154" numberOfMissingValues="0" lowestValue="1.0" highestValue="11.0" numberOfStrings="0">
      <string>1.0</string>
      <string>2.0</string>
      <string>3.0</string>
      <string>11.0</string>
      <string>4.0</string>
      <string>10.0</string>
      <string>5.0</string>
      <string>6.0</string>
      <string>7.0</string>
      <string>8.0</string>
      <string>9.0</string>
      <errors class="java.util.ArrayList"/>
   </indicatorInformation>
   <indicatorInformation index="12" name="q7" mean="3.694107452339688" kurtosis="0.6539561907377882" skewNess="1.0690984397650785" median="3.0" standardDeviation="1.6302544512976058" numberOfRecords="1154" numberOfMissingValues="0" lowestValue="1.0" highestValue="8.0" numberOfStrings="0">
      <string>1.0</string>
      <string>2.0</string>
      <string>3.0</string>
      <string>4.0</string>
      <string>5.0</string>
      <string>6.0</string>
      <string>7.0</string>
      <string>8.0</string>
      <errors class="java.util.ArrayList"/>
   </indicatorInformation>
   <indicatorInformation index="13" name="q8" mean="1.839688041594454" kurtosis="1.34081902499435" skewNess="-1.3676295803134815" median="2.0" standardDeviation="0.39201550885275777" numberOfRecords="1154" numberOfMissingValues="0" lowestValue="1.0" highestValue="3.0" numberOfStrings="0">
      <string>1.0</string>
      <string>2.0</string>
      <string>3.0</string>
      <errors class="java.util.ArrayList"/>
   </indicatorInformation>
   <indicatorInformation index="14" name="q9" mean="5.434142114384748" kurtosis="-0.5579157446394762" skewNess="-0.8905927877632477" median="7.0" standardDeviation="1.9284189518826753" numberOfRecords="1154" numberOfMissingValues="0" lowestValue="1.0" highestValue="7.0" numberOfStrings="0">
      <string>1.0</string>
      <string>2.0</string>
      <string>3.0</string>
      <string>4.0</string>
      <string>5.0</string>
      <string>6.0</string>
      <string>7.0</string>
      <errors class="java.util.ArrayList"/>
   </indicatorInformation>
   <indicatorInformation index="15" name="q10_1" mean="4.785095320623917" kurtosis="-1.5631107671794138" skewNess="-0.4970929422437454" median="6.0" standardDeviation="2.557942678171944" numberOfRecords="1154" numberOfMissingValues="0" lowestValue="1.0" highestValue="8.0" numberOfStrings="0">
      <string>1.0</string>
      <string>2.0</string>
      <string>3.0</string>
      <string>4.0</string>
      <string>5.0</string>
      <string>6.0</string>
      <string>7.0</string>
      <string>8.0</string>
      <errors class="java.util.ArrayList"/>
   </indicatorInformation>
   <indicatorInformation index="16" name="q10_2" mean="2.481802426343154" kurtosis="5.756256233209779" skewNess="0.9353593640560268" median="3.0" standardDeviation="0.9512000315177932" numberOfRecords="1154" numberOfMissingValues="0" lowestValue="1.0" highestValue="8.0" numberOfStrings="0">
      <string>1.0</string>
      <string>2.0</string>
      <string>3.0</string>
      <string>4.0</string>
      <string>5.0</string>
      <string>6.0</string>
      <string>7.0</string>
      <string>8.0</string>
      <errors class="java.util.ArrayList"/>
   </indicatorInformation>
   <indicatorInformation index="17" name="q10_3" mean="5.683708838821491" kurtosis="-1.5308488932825535" skewNess="-0.6160735108717077" median="8.0" standardDeviation="3.046939784506275" numberOfRecords="1154" numberOfMissingValues="0" lowestValue="1.0" highestValue="8.0" numberOfStrings="0">
      <string>1.0</string>
      <string>2.0</string>
      <string>3.0</string>
      <string>4.0</string>
      <string>5.0</string>
      <string>6.0</string>
      <string>7.0</string>
      <string>8.0</string>
      <errors class="java.util.ArrayList"/>
   </indicatorInformation>
   <indicatorInformation index="18" name="q10_4" mean="5.723570190641248" kurtosis="-1.524905335889953" skewNess="-0.6035606264835172" median="8.0" standardDeviation="2.959990118199604" numberOfRecords="1154" numberOfMissingValues="0" lowestValue="1.0" highestValue="8.0" numberOfStrings="0">
      <string>1.0</string>
      <string>2.0</string>
      <string>3.0</string>
      <string>4.0</string>
      <string>5.0</string>
      <string>6.0</string>
      <string>7.0</string>
      <string>8.0</string>
      <errors class="java.util.ArrayList"/>
   </indicatorInformation>
   <indicatorInformation index="19" name="q10_5" mean="2.802426343154246" kurtosis="1.3234419528232366" skewNess="1.0246309282053334" median="3.0" standardDeviation="1.3816553776284477" numberOfRecords="1154" numberOfMissingValues="0" lowestValue="1.0" highestValue="8.0" numberOfStrings="0">
      <string>1.0</string>
      <string>2.0</string>
      <string>3.0</string>
      <string>4.0</string>
      <string>5.0</string>
      <string>6.0</string>
      <string>7.0</string>
      <string>8.0</string>
      <errors class="java.util.ArrayList"/>
   </indicatorInformation>
   <indicatorInformation index="20" name="q10_6" mean="3.9740034662045063" kurtosis="-0.9366831632488322" skewNess="-0.4662206536191791" median="5.0" standardDeviation="1.7626050379817544" numberOfRecords="1154" numberOfMissingValues="0" lowestValue="1.0" highestValue="8.0" numberOfStrings="0">
      <string>1.0</string>
      <string>2.0</string>
      <string>3.0</string>
      <string>4.0</string>
      <string>5.0</string>
      <string>6.0</string>
      <string>7.0</string>
      <string>8.0</string>
      <errors class="java.util.ArrayList"/>
   </indicatorInformation>
   <indicatorInformation index="21" name="q11_1" mean="1.2296360485268631" kurtosis="-0.3434869151265447" skewNess="1.2872883864805695" median="1.0" standardDeviation="0.42059878000754025" numberOfRecords="1154" numberOfMissingValues="0" lowestValue="1.0" highestValue="2.0" numberOfStrings="0">
      <string>1.0</string>
      <string>2.0</string>
      <errors class="java.util.ArrayList"/>
   </indicatorInformation>
   <indicatorInformation index="22" name="q11_2" mean="1.2478336221837087" kurtosis="-0.6330867568092566" skewNess="1.1696210733299777" median="1.0" standardDeviation="0.43175469644117537" numberOfRecords="1154" numberOfMissingValues="0" lowestValue="1.0" highestValue="2.0" numberOfStrings="0">
      <string>1.0</string>
      <string>2.0</string>
      <errors class="java.util.ArrayList"/>
   </indicatorInformation>
   <indicatorInformation index="23" name="q11_3" mean="1.194107452339688" kurtosis="0.3995698741661169" skewNess="1.5488319417964858" median="1.0" standardDeviation="0.39551200902865613" numberOfRecords="1154" numberOfMissingValues="0" lowestValue="1.0" highestValue="2.0" numberOfStrings="0">
      <string>1.0</string>
      <string>2.0</string>
      <errors class="java.util.ArrayList"/>
   </indicatorInformation>
   <indicatorInformation index="24" name="q11_4" mean="1.1915077989601386" kurtosis="0.46580032510797276" skewNess="1.5700305890506079" median="1.0" standardDeviation="0.3934876896391827" numberOfRecords="1154" numberOfMissingValues="0" lowestValue="1.0" highestValue="2.0" numberOfStrings="0">
      <string>1.0</string>
      <string>2.0</string>
      <errors class="java.util.ArrayList"/>
   </indicatorInformation>
   <indicatorInformation index="25" name="q11_5" mean="1.255632582322357" kurtosis="-0.7427323798603158" skewNess="1.121854651676633" median="1.0" standardDeviation="0.4362161908704907" numberOfRecords="1154" numberOfMissingValues="0" lowestValue="1.0" highestValue="2.0" numberOfStrings="0">
      <string>1.0</string>
      <string>2.0</string>
      <errors class="java.util.ArrayList"/>
   </indicatorInformation>
   <indicatorInformation index="26" name="q11_6" mean="1.255632582322357" kurtosis="-0.7427323798603158" skewNess="1.121854651676633" median="1.0" standardDeviation="0.4362161908704907" numberOfRecords="1154" numberOfMissingValues="0" lowestValue="1.0" highestValue="2.0" numberOfStrings="0">
      <string>1.0</string>
      <string>2.0</string>
      <errors class="java.util.ArrayList"/>
   </indicatorInformation>
   <indicatorInformation index="27" name="q11_7" mean="1.7253032928942809" kurtosis="-0.9799337393403085" skewNess="-1.0108252048880615" median="2.0" standardDeviation="0.4463613180048131" numberOfRecords="1154" numberOfMissingValues="0" lowestValue="1.0" highestValue="2.0" numberOfStrings="0">
      <string>1.0</string>
      <string>2.0</string>
      <errors class="java.util.ArrayList"/>
   </indicatorInformation>
   <indicatorInformation index="28" name="q11_8" mean="1.8206239168110918" kurtosis="0.8021302582303029" skewNess="-1.673542078537637" median="2.0" standardDeviation="0.38366691800142744" numberOfRecords="1154" numberOfMissingValues="0" lowestValue="1.0" highestValue="2.0" numberOfStrings="0">
      <string>1.0</string>
      <string>2.0</string>
      <errors class="java.util.ArrayList"/>
   </indicatorInformation>
   <indicatorInformation index="29" name="q11_9" mean="1.733102253032929" kurtosis="-0.8878278313637868" skewNess="-1.0553264298865053" median="2.0" standardDeviation="0.442338489881869" numberOfRecords="1154" numberOfMissingValues="0" lowestValue="1.0" highestValue="2.0" numberOfStrings="0">
      <string>1.0</string>
      <string>2.0</string>
      <errors class="java.util.ArrayList"/>
   </indicatorInformation>
   <indicatorInformation index="30" name="q12_1" mean="0.7547660311958405" kurtosis="-0.5947264671028121" skewNess="-1.1858782662986223" median="1.0" standardDeviation="0.43022583528737557" numberOfRecords="1154" numberOfMissingValues="0" lowestValue="0.0" highestValue="1.0" numberOfStrings="0">
      <string>0.0</string>
      <string>1.0</string>
      <errors class="java.util.ArrayList"/>
   </indicatorInformation>
   <indicatorInformation index="31" name="q12_2" mean="0.6845753899480069" kurtosis="-1.3696431650339504" skewNess="-0.7954455207255393" median="1.0" standardDeviation="0.4646847591922304" numberOfRecords="1154" numberOfMissingValues="0" lowestValue="0.0" highestValue="1.0" numberOfStrings="0">
      <string>0.0</string>
      <string>1.0</string>
      <errors class="java.util.ArrayList"/>
   </indicatorInformation>
   <indicatorInformation index="32" name="q12_3" mean="0.7634315424610052" kurtosis="-0.45981367062679057" skewNess="-1.2413646687950979" median="1.0" standardDeviation="0.4249750844892153" numberOfRecords="1154" numberOfMissingValues="0" lowestValue="0.0" highestValue="1.0" numberOfStrings="0">
      <string>0.0</string>
      <string>1.0</string>
      <errors class="java.util.ArrayList"/>
   </indicatorInformation>
   <indicatorInformation index="33" name="q12_4" mean="0.3934142114384749" kurtosis="-1.812225958345921" skewNess="0.4369414440396608" median="0.0" standardDeviation="0.4885073895825096" numberOfRecords="1154" numberOfMissingValues="0" lowestValue="0.0" highestValue="1.0" numberOfStrings="0">
      <string>0.0</string>
      <string>1.0</string>
      <errors class="java.util.ArrayList"/>
   </indicatorInformation>
   <indicatorInformation index="34" name="q12_5" mean="0.21143847487001732" kurtosis="0.0028471912753618156" skewNess="1.415219157249987" median="0.0" standardDeviation="0.4083286007796397" numberOfRecords="1154" numberOfMissingValues="0" lowestValue="0.0" highestValue="1.0" numberOfStrings="0">
      <string>0.0</string>
      <string>1.0</string>
      <errors class="java.util.ArrayList"/>
   </indicatorInformation>
   <indicatorInformation index="35" name="q12_6" mean="0.1611785095320624" kurtosis="1.4077366245650142" skewNess="1.8453454624094296" median="0.0" standardDeviation="0.3676955229494714" numberOfRecords="1154" numberOfMissingValues="0" lowestValue="0.0" highestValue="1.0" numberOfStrings="0">
      <string>0.0</string>
      <string>1.0</string>
      <errors class="java.util.ArrayList"/>
   </indicatorInformation>
   <indicatorInformation index="36" name="q12_7" mean="0.5103986135181976" kurtosis="-2.001736868878246" skewNess="-0.04165761955358545" median="1.0" standardDeviation="0.49989185714202145" numberOfRecords="1154" numberOfMissingValues="0" lowestValue="0.0" highestValue="1.0" numberOfStrings="0">
      <string>0.0</string>
      <string>1.0</string>
      <errors class="java.util.ArrayList"/>
   </indicatorInformation>
   <indicatorInformation index="37" name="q12_8" mean="0.5086655112651647" kurtosis="-2.002268197094974" skewNess="-0.0347123882446042" median="1.0" standardDeviation="0.49992490327499517" numberOfRecords="1154" numberOfMissingValues="0" lowestValue="0.0" highestValue="1.0" numberOfStrings="0">
      <string>0.0</string>
      <string>1.0</string>
      <errors class="java.util.ArrayList"/>
   </indicatorInformation>
   <indicatorInformation index="38" name="q12_9" mean="0.4480069324090121" kurtosis="-1.959559923596763" skewNess="0.20937813992772367" median="0.0" standardDeviation="0.49728937342605556" numberOfRecords="1154" numberOfMissingValues="0" lowestValue="0.0" highestValue="1.0" numberOfStrings="0">
      <string>0.0</string>
      <string>1.0</string>
      <errors class="java.util.ArrayList"/>
   </indicatorInformation>
   <indicatorInformation index="39" name="q12_10" mean="0.1369150779896014" kurtosis="2.4783518856983533" skewNess="2.1151973071697494" median="0.0" standardDeviation="0.3437576754178774" numberOfRecords="1154" numberOfMissingValues="0" lowestValue="0.0" highestValue="1.0" numberOfStrings="0">
      <string>0.0</string>
      <string>1.0</string>
      <errors class="java.util.ArrayList"/>
   </indicatorInformation>
   <indicatorInformation index="40" name="q12_11" mean="1.0" kurtosis="NaN" skewNess="NaN" median="1.0" standardDeviation="0.0" numberOfRecords="1154" numberOfMissingValues="1022" lowestValue="1.0" highestValue="1.0" numberOfStrings="0">
      <string>1.0</string>
      <errors class="java.util.ArrayList"/>
   </indicatorInformation>
   <indicatorInformation index="41" name="q13_1" mean="0.1360485268630849" kurtosis="2.523907911596901" skewNess="2.1259202056490625" median="0.0" standardDeviation="0.34284008692314466" numberOfRecords="1154" numberOfMissingValues="0" lowestValue="0.0" highestValue="1.0" numberOfStrings="0">
      <string>0.0</string>
      <string>1.0</string>
      <errors class="java.util.ArrayList"/>
   </indicatorInformation>
   <indicatorInformation index="42" name="q13_2" mean="0.06412478336221837" kurtosis="10.714675704270903" skewNess="3.5631599815343464" median="0.0" standardDeviation="0.24497509163375555" numberOfRecords="1154" numberOfMissingValues="0" lowestValue="0.0" highestValue="1.0" numberOfStrings="0">
      <string>0.0</string>
      <string>1.0</string>
      <errors class="java.util.ArrayList"/>
   </indicatorInformation>
   <indicatorInformation index="43" name="q13_3" mean="0.09358752166377816" kurtosis="5.818811389261407" skewNess="2.7944104539647108" median="0.0" standardDeviation="0.29125400847475047" numberOfRecords="1154" numberOfMissingValues="0" lowestValue="0.0" highestValue="1.0" numberOfStrings="0">
      <string>0.0</string>
      <string>1.0</string>
      <errors class="java.util.ArrayList"/>
   </indicatorInformation>
   <indicatorInformation index="44" name="q13_4" mean="0.6169844020797227" kurtosis="-1.7708221868962304" skewNess="-0.4819230642869133" median="1.0" standardDeviation="0.4861220522359069" numberOfRecords="1154" numberOfMissingValues="0" lowestValue="0.0" highestValue="1.0" numberOfStrings="0">
      <string>0.0</string>
      <string>1.0</string>
      <errors class="java.util.ArrayList"/>
   </indicatorInformation>
   <indicatorInformation index="45" name="q13_5" mean="0.7261698440207972" kurtosis="-0.9700159013829714" skewNess="-1.0157107088838206" median="1.0" standardDeviation="0.4459228651410558" numberOfRecords="1154" numberOfMissingValues="0" lowestValue="0.0" highestValue="1.0" numberOfStrings="0">
      <string>0.0</string>
      <string>1.0</string>
      <errors class="java.util.ArrayList"/>
   </indicatorInformation>
   <indicatorInformation index="46" name="q13_6" mean="0.48353552859618715" kurtosis="-1.9991143982123605" skewNess="0.06597941282003128" median="0.0" standardDeviation="0.49972884765780035" numberOfRecords="1154" numberOfMissingValues="0" lowestValue="0.0" highestValue="1.0" numberOfStrings="0">
      <string>0.0</string>
      <string>1.0</string>
      <errors class="java.util.ArrayList"/>
   </indicatorInformation>
   <indicatorInformation index="47" name="q13_7" mean="0.12305025996533796" kurtosis="3.2864938846309193" skewNess="2.297999358652285" median="0.0" standardDeviation="0.3284948911136986" numberOfRecords="1154" numberOfMissingValues="0" lowestValue="0.0" highestValue="1.0" numberOfStrings="0">
      <string>0.0</string>
      <string>1.0</string>
      <errors class="java.util.ArrayList"/>
   </indicatorInformation>
   <indicatorInformation index="48" name="q13_8" mean="0.17157712305025996" kurtosis="1.0451133347643444" skewNess="1.7445071080450283" median="0.0" standardDeviation="0.37701248506655044" numberOfRecords="1154" numberOfMissingValues="0" lowestValue="0.0" highestValue="1.0" numberOfStrings="0">
      <string>0.0</string>
      <string>1.0</string>
      <errors class="java.util.ArrayList"/>
   </indicatorInformation>
   <indicatorInformation index="49" name="q13_9" mean="0.12131715771230503" kurtosis="3.40083613609795" skewNess="2.3227021196705055" median="0.0" standardDeviation="0.32649548994880884" numberOfRecords="1154" numberOfMissingValues="0" lowestValue="0.0" highestValue="1.0" numberOfStrings="0">
      <string>0.0</string>
      <string>1.0</string>
      <errors class="java.util.ArrayList"/>
   </indicatorInformation>
   <indicatorInformation index="50" name="q13_10" mean="0.07972270363951472" kurtosis="7.668487466678181" skewNess="3.1072817992657793" median="0.0" standardDeviation="0.2708634234516001" numberOfRecords="1154" numberOfMissingValues="0" lowestValue="0.0" highestValue="1.0" numberOfStrings="0">
      <string>0.0</string>
      <string>1.0</string>
      <errors class="java.util.ArrayList"/>
   </indicatorInformation>
   <indicatorInformation index="51" name="q13_11" mean="0.35181975736568455" kurtosis="-1.6166559970010155" skewNess="0.6214087572719524" median="0.0" standardDeviation="0.4775380777412786" numberOfRecords="1154" numberOfMissingValues="0" lowestValue="0.0" highestValue="1.0" numberOfStrings="0">
      <string>0.0</string>
      <string>1.0</string>
      <errors class="java.util.ArrayList"/>
   </indicatorInformation>
   <indicatorInformation index="52" name="q13_12" mean="0.49393414211438474" kurtosis="-2.002883879042269" skewNess="0.024296810320060144" median="0.0" standardDeviation="0.49996320401416694" numberOfRecords="1154" numberOfMissingValues="0" lowestValue="0.0" highestValue="1.0" numberOfStrings="0">
      <string>0.0</string>
      <string>1.0</string>
      <errors class="java.util.ArrayList"/>
   </indicatorInformation>
   <indicatorInformation index="53" name="q13_13" mean="0.6620450606585788" kurtosis="-1.5319893192608438" skewNess="-0.6860530483307226" median="1.0" standardDeviation="0.4730131058608815" numberOfRecords="1154" numberOfMissingValues="0" lowestValue="0.0" highestValue="1.0" numberOfStrings="0">
      <string>0.0</string>
      <string>1.0</string>
      <errors class="java.util.ArrayList"/>
   </indicatorInformation>
   <indicatorInformation index="54" name="q13_14" mean="0.658578856152513" kurtosis="-1.5541758318285692" skewNess="-0.6697168984794547" median="1.0" standardDeviation="0.47418640467790785" numberOfRecords="1154" numberOfMissingValues="0" lowestValue="0.0" highestValue="1.0" numberOfStrings="0">
      <string>0.0</string>
      <string>1.0</string>
      <errors class="java.util.ArrayList"/>
   </indicatorInformation>
   <indicatorInformation index="55" name="q13_15" mean="0.09618717504332755" kurtosis="5.531954526232184" skewNess="2.7426939448689858" median="0.0" standardDeviation="0.29484776139647356" numberOfRecords="1154" numberOfMissingValues="0" lowestValue="0.0" highestValue="1.0" numberOfStrings="0">
      <string>0.0</string>
      <string>1.0</string>
      <errors class="java.util.ArrayList"/>
   </indicatorInformation>
   <indicatorInformation index="56" name="q13_16" mean="0.12564991334488734" kurtosis="3.1210283932815757" skewNess="2.2617741554063038" median="0.0" standardDeviation="0.33145438995631005" numberOfRecords="1154" numberOfMissingValues="0" lowestValue="0.0" highestValue="1.0" numberOfStrings="0">
      <string>0.0</string>
      <string>1.0</string>
      <errors class="java.util.ArrayList"/>
   </indicatorInformation>
   <indicatorInformation index="57" name="q13_17" mean="0.1707105719237435" kurtosis="1.0735602799460966" skewNess="1.7526273687417038" median="0.0" standardDeviation="0.37625586049550364" numberOfRecords="1154" numberOfMissingValues="0" lowestValue="0.0" highestValue="1.0" numberOfStrings="0">
      <string>0.0</string>
      <string>1.0</string>
      <errors class="java.util.ArrayList"/>
   </indicatorInformation>
   <indicatorInformation index="58" name="q13_18" mean="0.1438474870017331" kurtosis="2.134254218923639" skewNess="2.0323775089341516" median="0.0" standardDeviation="0.3509350188924145" numberOfRecords="1154" numberOfMissingValues="0" lowestValue="0.0" highestValue="1.0" numberOfStrings="0">
      <string>0.0</string>
      <string>1.0</string>
      <errors class="java.util.ArrayList"/>
   </indicatorInformation>
   <indicatorInformation index="59" name="q13_19" mean="1.0" kurtosis="NaN" skewNess="NaN" median="1.0" standardDeviation="0.0" numberOfRecords="1154" numberOfMissingValues="1039" lowestValue="1.0" highestValue="1.0" numberOfStrings="0">
      <string>1.0</string>
      <errors class="java.util.ArrayList"/>
   </indicatorInformation>
   <indicatorInformation index="60" name="q3_G" mean="3.0944540727902945" kurtosis="0.4714794705418499" skewNess="0.38026864451568076" median="3.0" standardDeviation="0.742790015407772" numberOfRecords="1154" numberOfMissingValues="0" lowestValue="2.0" highestValue="6.0" numberOfStrings="0">
      <string>2.0</string>
      <string>3.0</string>
      <string>4.0</string>
      <string>5.0</string>
      <string>6.0</string>
      <errors class="java.util.ArrayList"/>
   </indicatorInformation>
   <indicatorCorrelations>
      <columns length="58">
         <string>﻿Month</string>
         <string>Week</string>
         <string>Day</string>
         <string>q1</string>
         <string>q2</string>
         <string>q3</string>
         <string>q4</string>
         <string>q5</string>
         <string>q6</string>
         <string>q7</string>
         <string>q8</string>
         <string>q9</string>
         <string>q10_1</string>
         <string>q10_2</string>
         <string>q10_3</string>
         <string>q10_4</string>
         <string>q10_5</string>
         <string>q10_6</string>
         <string>q11_1</string>
         <string>q11_2</string>
         <string>q11_3</string>
         <string>q11_4</string>
         <string>q11_5</string>
         <string>q11_6</string>
         <string>q11_7</string>
         <string>q11_8</string>
         <string>q11_9</string>
         <string>q12_1</string>
         <string>q12_2</string>
         <string>q12_3</string>
         <string>q12_4</string>
         <string>q12_5</string>
         <string>q12_6</string>
         <string>q12_7</string>
         <string>q12_8</string>
         <string>q12_9</string>
         <string>q12_10</string>
         <string>q12_11</string>
         <string>q13_1</string>
         <string>q13_2</string>
         <string>q13_3</string>
         <string>q13_4</string>
         <string>q13_5</string>
         <string>q13_6</string>
         <string>q13_7</string>
         <string>q13_8</string>
         <string>q13_9</string>
         <string>q13_10</string>
         <string>q13_11</string>
         <string>q13_12</string>
         <string>q13_13</string>
         <string>q13_14</string>
         <string>q13_15</string>
         <string>q13_16</string>
         <string>q13_17</string>
         <string>q13_18</string>
         <string>q13_19</string>
         <string>q3_G</string>
      </columns>
      <rows length="58">
         <string>﻿Month</string>
         <string>Week</string>
         <string>Day</string>
         <string>q1</string>
         <string>q2</string>
         <string>q3</string>
         <string>q4</string>
         <string>q5</string>
         <string>q6</string>
         <string>q7</string>
         <string>q8</string>
         <string>q9</string>
         <string>q10_1</string>
         <string>q10_2</string>
         <string>q10_3</string>
         <string>q10_4</string>
         <string>q10_5</string>
         <string>q10_6</string>
         <string>q11_1</string>
         <string>q11_2</string>
         <string>q11_3</string>
         <string>q11_4</string>
         <string>q11_5</string>
         <string>q11_6</string>
         <string>q11_7</string>
         <string>q11_8</string>
         <string>q11_9</string>
         <string>q12_1</string>
         <string>q12_2</string>
         <string>q12_3</string>
         <string>q12_4</string>
         <string>q12_5</string>
         <string>q12_6</string>
         <string>q12_7</string>
         <string>q12_8</string>
         <string>q12_9</string>
         <string>q12_10</string>
         <string>q12_11</string>
         <string>q13_1</string>
         <string>q13_2</string>
         <string>q13_3</string>
         <string>q13_4</string>
         <string>q13_5</string>
         <string>q13_6</string>
         <string>q13_7</string>
         <string>q13_8</string>
         <string>q13_9</string>
         <string>q13_10</string>
         <string>q13_11</string>
         <string>q13_12</string>
         <string>q13_13</string>
         <string>q13_14</string>
         <string>q13_15</string>
         <string>q13_16</string>
         <string>q13_17</string>
         <string>q13_18</string>
         <string>q13_19</string>
         <string>q3_G</string>
      </rows>
      <values length="3364">
         <double>1.0000000000000209</double>
         <double>0.9419831078900139</double>
         <double>-0.09108242480671548</double>
         <double>-0.009518328646501008</double>
         <double>-0.021042374714554016</double>
         <double>0.16909454560525358</double>
         <double>-0.2688716829928882</double>
         <double>0.03975946664737414</double>
         <double>0.14415203331777765</double>
         <double>0.10265457415807039</double>
         <double>0.21827138975791405</double>
         <double>0.3546660697490077</double>
         <double>0.20918147266982284</double>
         <double>0.2093397787450138</double>
         <double>0.11108187369032661</double>
         <double>0.10988111413365517</double>
         <double>0.06834798552733597</double>
         <double>0.07195518802566427</double>
         <double>-0.2559166425798955</double>
         <double>-0.021032674307361054</double>
         <double>-0.5073863255256946</double>
         <double>-0.2506431813943564</double>
         <double>-0.2687157525318681</double>
         <double>-0.19703958520430787</double>
         <double>0.10342414193687698</double>
         <double>-0.0878107387170499</double>
         <double>0.22509889308988612</double>
         <double>-0.05863841837144856</double>
         <double>0.03557630148167559</double>
         <double>-0.12103426796790459</double>
         <double>0.27268148646775375</double>
         <double>0.16821606223051996</double>
         <double>0.24166408414461468</double>
         <double>0.22974910706361365</double>
         <double>0.34497686387585397</double>
         <double>0.3935017001383962</double>
         <double>0.1452920504228708</double>
         <double>0.0</double>
         <double>-0.18068687763977684</double>
         <double>-0.033354632132456596</double>
         <double>-0.04505502088160971</double>
         <double>0.333404788410856</double>
         <double>-0.007817664978671748</double>
         <double>0.4239506548046389</double>
         <double>0.10361394325902538</double>
         <double>-0.07648190087442115</double>
         <double>0.04528843410766923</double>
         <double>0.1669712769714415</double>
         <double>0.29631123492006145</double>
         <double>0.3681422220276595</double>
         <double>0.08702155068466515</double>
         <double>0.2721080804688596</double>
         <double>0.08656513771371381</double>
         <double>0.0031096141749341745</double>
         <double>-0.017387200906437816</double>
         <double>0.012783820396498146</double>
         <double>0.0</double>
         <double>0.20838769988893804</double>
         <double>0.0</double>
         <double>0.9999999999999873</double>
         <double>0.10891444032474462</double>
         <double>-0.04780485312511787</double>
         <double>0.036259942754866256</double>
         <double>0.17260587946663788</double>
         <double>-0.3024345355170614</double>
         <double>0.13354217332603233</double>
         <double>0.19991204968022586</double>
         <double>0.06274516373348225</double>
         <double>0.23447265446515272</double>
         <double>0.4128827968643907</double>
         <double>0.3007608010296814</double>
         <double>0.24686633600843755</double>
         <double>0.20687599551664135</double>
         <double>0.2061162549979393</double>
         <double>0.09884033186146537</double>
         <double>0.15419887601081939</double>
         <double>-0.22635262211609652</double>
         <double>-0.0884070613522123</double>
         <double>-0.4854066803185997</double>
         <double>-0.29552125851335737</double>
         <double>-0.27312728055911345</double>
         <double>-0.2305594490102662</double>
         <double>0.18723595844292498</double>
         <double>0.0100928294689659</double>
         <double>0.2960838344539617</double>
         <double>-0.0027887995615857716</double>
         <double>0.0750088301701372</double>
         <double>-0.01970023857819698</double>
         <double>0.19810762064217</double>
         <double>0.05226327917063169</double>
         <double>0.16590439239669985</double>
         <double>0.10084113463585954</double>
         <double>0.22062394255949946</double>
         <double>0.2594370620459045</double>
         <double>0.1175097870475589</double>
         <double>0.0</double>
         <double>-0.1727919596873806</double>
         <double>-0.10724098814478802</double>
         <double>-0.08467142593420784</double>
         <double>0.34721370956704656</double>
         <double>0.06686255787353704</double>
         <double>0.285434792070018</double>
         <double>0.04779927439554154</double>
         <double>-0.09743599123665948</double>
         <double>-0.0058711481574107586</double>
         <double>0.12181240402469337</double>
         <double>0.23180910209437156</double>
         <double>0.26744029774796635</double>
         <double>0.1885524462421841</double>
         <double>0.35043252410275155</double>
         <double>0.056649386254077956</double>
         <double>-0.012949125954205429</double>
         <double>-0.03414365618975852</double>
         <double>-0.015350187378324371</double>
         <double>0.0</double>
         <double>0.24114571612217123</double>
         <double>0.0</double>
         <double>0.0</double>
         <double>0.9999999999999978</double>
         <double>-0.1007738555072685</double>
         <double>0.06844987944203643</double>
         <double>0.06803910103728734</double>
         <double>-0.2417805812203682</double>
         <double>0.1724545021587592</double>
         <double>0.3056373519500928</double>
         <double>-0.21405163865009044</double>
         <double>0.12398777091927884</double>
         <double>0.32568736914817364</double>
         <double>0.31344554501287064</double>
         <double>0.14522720126245114</double>
         <double>0.25520637797285944</double>
         <double>0.278451083916015</double>
         <double>-0.014642473097671856</double>
         <double>0.1739235828033086</double>
         <double>-0.27374450509721476</double>
         <double>-0.20254812133722672</double>
         <double>-0.18689055557109457</double>
         <double>-0.12089208632617217</double>
         <double>-0.25983278024765666</double>
         <double>-0.24258505188287913</double>
         <double>0.26803594808761283</double>
         <double>0.20509316834061495</double>
         <double>0.2330629507721407</double>
         <double>0.2500558299354069</double>
         <double>0.3041895102933324</double>
         <double>0.22361767658274428</double>
         <double>-0.34814567643764405</double>
         <double>-0.19196531508137285</double>
         <double>-0.2137194211375443</double>
         <double>-0.39422934211790917</double>
         <double>-0.3849594778772854</double>
         <double>-0.3453079233476184</double>
         <double>-0.2147849200439674</double>
         <double>0.0</double>
         <double>-0.16260578150345145</double>
         <double>-0.05647779519305433</double>
         <double>-0.09724524080047413</double>
         <double>0.26410890940160936</double>
         <double>0.21522234792671097</double>
         <double>-0.2653498943702953</double>
         <double>-0.17354456118168557</double>
         <double>-0.20408892802826778</double>
         <double>-0.14670132383867823</double>
         <double>-0.14101106287168624</double>
         <double>-0.3472601239560852</double>
         <double>-0.21388768845502173</double>
         <double>0.29243505686720767</double>
         <double>0.25822851869955465</double>
         <double>-0.12903588816274306</double>
         <double>-0.19217610254719317</double>
         <double>-0.19158533962901378</double>
         <double>-0.17730873500773195</double>
         <double>0.0</double>
         <double>0.19123609279715179</double>
         <double>0.0</double>
         <double>0.0</double>
         <double>0.0</double>
         <double>1.0000000000000207</double>
         <double>-0.22743640564246795</double>
         <double>-0.25487040006987255</double>
         <double>0.25540876771031734</double>
         <double>-0.19029132997068937</double>
         <double>-0.25362834142888774</double>
         <double>0.027090665931450757</double>
         <double>-0.15825458961946487</double>
         <double>-0.16606617191591047</double>
         <double>-0.23700991950315972</double>
         <double>-0.16063817110861336</double>
         <double>-0.261029175064389</double>
         <double>-0.2703017615632597</double>
         <double>-0.07607910855626844</double>
         <double>-0.21531893949837114</double>
         <double>0.07680337236721117</double>
         <double>0.20209485352506318</double>
         <double>0.022170849955117467</double>
         <double>0.16745204167144095</double>
         <double>0.11263644426442122</double>
         <double>0.11670913054881996</double>
         <double>-0.08592295911467251</double>
         <double>-0.15675043573281014</double>
         <double>-0.10059254892869382</double>
         <double>-0.19518456848809668</double>
         <double>-0.16877681441322637</double>
         <double>-0.12747542753253424</double>
         <double>0.08710184247196973</double>
         <double>0.1942028541914926</double>
         <double>0.12821231507661612</double>
         <double>-0.08636961813513551</double>
         <double>-0.012559613462190857</double>
         <double>-0.02371862167768186</double>
         <double>0.06353661822528021</double>
         <double>0.0</double>
         <double>0.09359824364218526</double>
         <double>0.12740462425939766</double>
         <double>0.12131750043333484</double>
         <double>-0.05911987619750613</double>
         <double>-0.18315497602979813</double>
         <double>-0.007137892560312189</double>
         <double>0.05106144986022865</double>
         <double>0.09860547365583608</double>
         <double>0.09364478086059391</double>
         <double>0.11577945507608281</double>
         <double>-0.03717045728743597</double>
         <double>-0.06752393868068152</double>
         <double>-0.1860666149030007</double>
         <double>-0.11615661137387247</double>
         <double>0.044299393482526594</double>
         <double>0.04442743523220451</double>
         <double>0.09117449195440905</double>
         <double>0.06692635518938167</double>
         <double>0.0</double>
         <double>-0.2804659395271031</double>
         <double>0.0</double>
         <double>0.0</double>
         <double>0.0</double>
         <double>0.0</double>
         <double>0.9999999999999896</double>
         <double>0.44261462858626055</double>
         <double>-0.2210630072349995</double>
         <double>0.27687827782570207</double>
         <double>0.33527586431241035</double>
         <double>-0.03432308726161641</double>
         <double>0.22815490717110146</double>
         <double>0.16602000956935817</double>
         <double>0.21605682832465803</double>
         <double>0.10840129269063074</double>
         <double>0.23827344912227827</double>
         <double>0.25318826215963547</double>
         <double>0.13537198741870277</double>
         <double>0.23574941216953046</double>
         <double>-0.03344257869141614</double>
         <double>-0.16956287845186696</double>
         <double>0.010114795027870976</double>
         <double>-0.1399589743504496</double>
         <double>0.002485291492969981</double>
         <double>-0.16244913308197037</double>
         <double>0.13297122784006654</double>
         <double>0.13800750007641205</double>
         <double>0.12593127659192255</double>
         <double>0.156499231808943</double>
         <double>0.07578999626971795</double>
         <double>0.15385647808814845</double>
         <double>-0.08746929018989932</double>
         <double>-0.20039957375647918</double>
         <double>-0.010328923737385136</double>
         <double>0.08088693947310281</double>
         <double>0.08405824250949155</double>
         <double>0.03753128940787932</double>
         <double>-0.03357782265550083</double>
         <double>0.0</double>
         <double>-0.0736142936885302</double>
         <double>-0.12564453206142862</double>
         <double>-0.08515422773607091</double>
         <double>0.03540806134934994</double>
         <double>0.13916441838895297</double>
         <double>0.02119175000269558</double>
         <double>-0.10597265742894435</double>
         <double>0.025613670229261417</double>
         <double>-0.11093931079781132</double>
         <double>-0.03359266711563013</double>
         <double>0.004982915321709759</double>
         <double>0.06608103221858795</double>
         <double>0.18147810744408324</double>
         <double>0.12872212414977183</double>
         <double>-0.03288648170533158</double>
         <double>-0.059454550926502536</double>
         <double>0.034415088335813776</double>
         <double>0.06860000020017541</double>
         <double>0.0</double>
         <double>0.43033755490871706</double>
         <double>0.0</double>
         <double>0.0</double>
         <double>0.0</double>
         <double>0.0</double>
         <double>0.0</double>
         <double>0.999999999999988</double>
         <double>-0.3137710295158105</double>
         <double>-0.0017497150862981654</double>
         <double>0.4125506142178884</double>
         <double>0.07199347787785533</double>
         <double>0.4973384990133136</double>
         <double>0.10993104479633535</double>
         <double>0.12231466037325534</double>
         <double>0.22267284029811288</double>
         <double>0.12713351558438915</double>
         <double>0.15028820172393098</double>
         <double>-0.001152000451160924</double>
         <double>0.07459550544325665</double>
         <double>-0.00879122825279334</double>
         <double>-0.08967799693751094</double>
         <double>-0.05858255636464351</double>
         <double>-0.13080707356718738</double>
         <double>0.042604757641140134</double>
         <double>-0.10813215331386283</double>
         <double>0.11997450400434514</double>
         <double>0.008660225357067756</double>
         <double>-0.004134484756161021</double>
         <double>0.02807010237279875</double>
         <double>0.0987819161820757</double>
         <double>-0.07700701255637021</double>
         <double>-0.02429524113339086</double>
         <double>7.125562710771952E-4</double>
         <double>0.10108245448224103</double>
         <double>-0.019824638463925064</double>
         <double>-0.004647194778572971</double>
         <double>-0.029769358586207342</double>
         <double>0.014200954556378974</double>
         <double>0.0</double>
         <double>-0.16945567604185857</double>
         <double>-0.025010998730512508</double>
         <double>-0.0416075421340224</double>
         <double>0.11417398612919329</double>
         <double>0.04969399781859775</double>
         <double>0.019522346868864747</double>
         <double>-0.06442127492596714</double>
         <double>-0.09603710361592453</double>
         <double>-0.12182385242103552</double>
         <double>0.08496224321992273</double>
         <double>0.0019612536284645717</double>
         <double>-0.0036156285347166885</double>
         <double>0.08910908602980797</double>
         <double>0.022453757777320543</double>
         <double>-0.02922959857936665</double>
         <double>-0.05865828866461257</double>
         <double>-0.10169719511345782</double>
         <double>-0.08271377233548707</double>
         <double>0.0</double>
         <double>0.9197969573942439</double>
         <double>0.0</double>
         <double>0.0</double>
         <double>0.0</double>
         <double>0.0</double>
         <double>0.0</double>
         <double>0.0</double>
         <double>0.9999999999999685</double>
         <double>-0.33025864185384535</double>
         <double>-0.39752259173808807</double>
         <double>0.009772087790646884</double>
         <double>-0.4515039186313658</double>
         <double>-0.5221399839193482</double>
         <double>-0.6294727382473783</double>
         <double>-0.43145176149975834</double>
         <double>-0.6477325737422999</double>
         <double>-0.6508641296365488</double>
         <double>-0.29771940493327526</double>
         <double>-0.5571638300462626</double>
         <double>0.37514701256216976</double>
         <double>0.5224683084806462</double>
         <double>0.3005054824838362</double>
         <double>0.46363157999125715</double>
         <double>0.3756037010862068</double>
         <double>0.43054953449405287</double>
         <double>-0.32169066465166624</double>
         <double>-0.29921248759199337</double>
         <double>-0.2976382195118366</double>
         <double>-0.4279625695088516</double>
         <double>-0.44758293306358726</double>
         <double>-0.37514046645106475</double>
         <double>0.1346616591338887</double>
         <double>0.2298928470466023</double>
         <double>0.15084640960088339</double>
         <double>-0.2126057883379442</double>
         <double>-0.18186014406721002</double>
         <double>-0.20085330929466708</double>
         <double>0.13594780676069163</double>
         <double>0.0</double>
         <double>0.2553594132414149</double>
         <double>0.20612743559384625</double>
         <double>0.26294392567374014</double>
         <double>-0.4242826220616777</double>
         <double>-0.4404096692383075</double>
         <double>-0.24398720808111812</double>
         <double>0.1473075968935576</double>
         <double>0.23357469922649432</double>
         <double>0.19418585539205588</double>
         <double>0.17173770761098459</double>
         <double>-0.08950800843413048</double>
         <double>-0.2393080514152716</double>
         <double>-0.5033115677552049</double>
         <double>-0.36590767833157634</double>
         <double>0.18277471528434594</double>
         <double>0.26149937254362504</double>
         <double>0.178580319033656</double>
         <double>0.14888595812158206</double>
         <double>0.0</double>
         <double>-0.4206782706749361</double>
         <double>0.0</double>
         <double>0.0</double>
         <double>0.0</double>
         <double>0.0</double>
         <double>0.0</double>
         <double>0.0</double>
         <double>0.0</double>
         <double>0.9999999999999944</double>
         <double>0.3411612280990971</double>
         <double>-0.07819663336597123</double>
         <double>0.2189369711698188</double>
         <double>0.4507310396443415</double>
         <double>0.5452203602849666</double>
         <double>0.2547486477320079</double>
         <double>0.5674792107208535</double>
         <double>0.5740026123784557</double>
         <double>0.2808547248904375</double>
         <double>0.5205094864052141</double>
         <double>-0.21887992242015203</double>
         <double>-0.4216160744253225</double>
         <double>-0.11367891683001803</double>
         <double>-0.2951510519353208</double>
         <double>-0.24308051289114083</double>
         <double>-0.33524027436663234</double>
         <double>0.34331212063132216</double>
         <double>0.38534307996252976</double>
         <double>0.3938785136184332</double>
         <double>0.3623248417068441</double>
         <double>0.30236773380407644</double>
         <double>0.4869488878408767</double>
         <double>-0.11356716755116113</double>
         <double>-0.3885623276951911</double>
         <double>-0.21492789933361486</double>
         <double>0.21822777174096986</double>
         <double>0.20371175691283497</double>
         <double>0.17108472427690624</double>
         <double>-0.14968589595378512</double>
         <double>0.0</double>
         <double>-0.11437251714941916</double>
         <double>-0.209236196291725</double>
         <double>-0.19598319071999204</double>
         <double>0.3037132442016149</double>
         <double>0.4585394780812108</double>
         <double>0.16914885380236452</double>
         <double>-0.1528452617026804</double>
         <double>-0.11668919275294873</double>
         <double>-0.23431088456963203</double>
         <double>-0.26081487641912643</double>
         <double>0.13978116997524895</double>
         <double>0.23068009684527732</double>
         <double>0.4556518866665947</double>
         <double>0.39717432843694905</double>
         <double>-0.17465288748334123</double>
         <double>-0.1793161317667156</double>
         <double>-0.10687562745287439</double>
         <double>-0.09413770111999806</double>
         <double>0.0</double>
         <double>0.12600749781138054</double>
         <double>0.0</double>
         <double>0.0</double>
         <double>0.0</double>
         <double>0.0</double>
         <double>0.0</double>
         <double>0.0</double>
         <double>0.0</double>
         <double>0.0</double>
         <double>0.9999999999999972</double>
         <double>-0.01456746831825811</double>
         <double>0.364904730148063</double>
         <double>0.49791141545893286</double>
         <double>0.5306110522272547</double>
         <double>0.35579558219785</double>
         <double>0.5074364012156742</double>
         <double>0.5102669129833315</double>
         <double>0.21180167476550674</double>
         <double>0.42673245586329944</double>
         <double>-0.3345082030299171</double>
         <double>-0.40426412317608573</double>
         <double>-0.23085027294610652</double>
         <double>-0.3015594852402779</double>
         <double>-0.2741551526710279</double>
         <double>-0.40812291241382703</double>
         <double>0.3449747346302386</double>
         <double>0.28579905735431343</double>
         <double>0.3286032492342167</double>
         <double>0.3356259166187863</double>
         <double>0.34708280132860364</double>
         <double>0.3214887124490281</double>
         <double>-0.09911706506278395</double>
         <double>-0.25135870715974545</double>
         <double>-0.13622502889900823</double>
         <double>0.14641454330078046</double>
         <double>0.1392266384596553</double>
         <double>0.11960449585830069</double>
         <double>-0.14090048623329396</double>
         <double>0.0</double>
         <double>-0.2501480099394858</double>
         <double>-0.24044226490331452</double>
         <double>-0.18539814924675346</double>
         <double>0.357396583642328</double>
         <double>0.32417578398255614</double>
         <double>0.18951856404987025</double>
         <double>-0.15087313372005337</double>
         <double>-0.21711262473643866</double>
         <double>-0.16135633785556022</double>
         <double>-0.1482777694452996</double>
         <double>0.03447040985156057</double>
         <double>0.20537813948633718</double>
         <double>0.4004845120101383</double>
         <double>0.40210447841010816</double>
         <double>-0.16012520790670862</double>
         <double>-0.23625124822061627</double>
         <double>-0.17013152921737</double>
         <double>-0.0944514013785887</double>
         <double>0.0</double>
         <double>0.503101914515106</double>
         <double>0.0</double>
         <double>0.0</double>
         <double>0.0</double>
         <double>0.0</double>
         <double>0.0</double>
         <double>0.0</double>
         <double>0.0</double>
         <double>0.0</double>
         <double>0.0</double>
         <double>0.9999999999999883</double>
         <double>0.04530127718230434</double>
         <double>-0.12534529718265103</double>
         <double>-0.11218382055124737</double>
         <double>-0.0217511158975784</double>
         <double>-0.07826784062668977</double>
         <double>-0.09527943732023408</double>
         <double>-0.019906498416885604</double>
         <double>-0.09353907428053833</double>
         <double>0.025353313931237575</double>
         <double>0.015370911325892814</double>
         <double>0.055800198205772374</double>
         <double>0.07511039335105718</double>
         <double>0.08802469761775739</double>
         <double>0.012475700278946126</double>
         <double>-0.0654578426489353</double>
         <double>-0.1085065053429594</double>
         <double>-0.10360158933739949</double>
         <double>-0.05506320291738338</double>
         <double>-0.023272104442285675</double>
         <double>-0.08193587199540302</double>
         <double>0.18484073316186103</double>
         <double>0.11928986942530974</double>
         <double>0.07502127754022943</double>
         <double>0.04590414799035343</double>
         <double>0.04099764854757899</double>
         <double>-0.034047677840918174</double>
         <double>0.08555690954753675</double>
         <double>0.0</double>
         <double>0.05430339168484377</double>
         <double>-0.03550626994989012</double>
         <double>0.08219218128214931</double>
         <double>-0.04286762870086315</double>
         <double>-0.05442950854083804</double>
         <double>0.07944296557988144</double>
         <double>0.03792341265437042</double>
         <double>0.04732515306810896</double>
         <double>0.03878767334423169</double>
         <double>0.04541417917908229</double>
         <double>0.1148625344589528</double>
         <double>3.814128198321321E-4</double>
         <double>-0.12619379648048765</double>
         <double>-0.13958367008040606</double>
         <double>-0.023518840819890564</double>
         <double>-0.015468328799795731</double>
         <double>0.0017812000876932083</double>
         <double>0.005722591816156399</double>
         <double>0.0</double>
         <double>0.03888755662612455</double>
         <double>0.0</double>
         <double>0.0</double>
         <double>0.0</double>
         <double>0.0</double>
         <double>0.0</double>
         <double>0.0</double>
         <double>0.0</double>
         <double>0.0</double>
         <double>0.0</double>
         <double>0.0</double>
         <double>0.9999999999999776</double>
         <double>0.34309935895277305</double>
         <double>0.36661855824788286</double>
         <double>0.31868563288967744</double>
         <double>0.3761527300923715</double>
         <double>0.3807606294800846</double>
         <double>0.10791104822467018</double>
         <double>0.2786517003966823</double>
         <double>-0.17089833272799534</double>
         <double>-0.31308039440288465</double>
         <double>-0.16817258756161665</double>
         <double>-0.2897115614607862</double>
         <double>-0.11000398530728046</double>
         <double>-0.2518924837005232</double>
         <double>0.2534627162084789</double>
         <double>0.1544974327100387</double>
         <double>0.18302103215435173</double>
         <double>0.20876592674143948</double>
         <double>0.2694667533500603</double>
         <double>0.1416616277043256</double>
         <double>-0.08243836005455563</double>
         <double>-0.12388275196461761</double>
         <double>-0.03716463711286867</double>
         <double>0.13011063781665352</double>
         <double>0.1596360234608831</double>
         <double>0.0928194375159975</double>
         <double>-0.04932579968533</double>
         <double>0.0</double>
         <double>-0.2503676267715899</double>
         <double>-0.12756268816984323</double>
         <double>-0.14941125632558164</double>
         <double>0.31440415434899355</double>
         <double>0.2396352012739717</double>
         <double>0.18336807571333366</double>
         <double>-0.14289891887094985</double>
         <double>-0.11291499755430218</double>
         <double>-0.1459447561153659</double>
         <double>-0.01837273948475919</double>
         <double>0.07446439860250785</double>
         <double>0.15199565954735272</double>
         <double>0.29664928345335073</double>
         <double>0.19036916903027523</double>
         <double>-0.13648743739529437</double>
         <double>-0.1850992834621087</double>
         <double>-0.20808385047101546</double>
         <double>-0.1410209713910968</double>
         <double>0.0</double>
         <double>0.5192250197070021</double>
         <double>0.0</double>
         <double>0.0</double>
         <double>0.0</double>
         <double>0.0</double>
         <double>0.0</double>
         <double>0.0</double>
         <double>0.0</double>
         <double>0.0</double>
         <double>0.0</double>
         <double>0.0</double>
         <double>0.0</double>
         <double>0.9999999999999702</double>
         <double>0.8092614168422139</double>
         <double>0.4731759083339504</double>
         <double>0.6681460549523958</double>
         <double>0.6176407396438461</double>
         <double>0.2959559098850584</double>
         <double>0.5697968386086565</double>
         <double>-0.4241968437389183</double>
         <double>-0.4664373533033746</double>
         <double>-0.45019433571313805</double>
         <double>-0.43617718221877555</double>
         <double>-0.43066742333313635</double>
         <double>-0.4780532924820034</double>
         <double>0.4596889663775282</double>
         <double>0.332471171630629</double>
         <double>0.5025668342311608</double>
         <double>0.3737766467788688</double>
         <double>0.44968999195469284</double>
         <double>0.3981239469016723</double>
         <double>-0.09115858927647287</double>
         <double>-0.33226931716684277</double>
         <double>-0.20622881906910173</double>
         <double>0.2834179419802922</double>
         <double>0.31923488123741467</double>
         <double>0.3113393531334712</double>
         <double>-0.13280376800299945</double>
         <double>0.0</double>
         <double>-0.2793878726684485</double>
         <double>-0.2166797213021181</double>
         <double>-0.20965243609956977</double>
         <double>0.5406575581235843</double>
         <double>0.39722580898428866</double>
         <double>0.34327007642522367</double>
         <double>-0.16640631262896155</double>
         <double>-0.23475530168221154</double>
         <double>-0.16210140544795396</double>
         <double>-0.15086987077914873</double>
         <double>0.20206649443517033</double>
         <double>0.3905561788919532</double>
         <double>0.5569945501430369</double>
         <double>0.6283350507150401</double>
         <double>-0.18469746874648343</double>
         <double>-0.20735772934836472</double>
         <double>-0.1797715811321826</double>
         <double>-0.10380382585500604</double>
         <double>0.0</double>
         <double>0.29805084802500864</double>
         <double>0.0</double>
         <double>0.0</double>
         <double>0.0</double>
         <double>0.0</double>
         <double>0.0</double>
         <double>0.0</double>
         <double>0.0</double>
         <double>0.0</double>
         <double>0.0</double>
         <double>0.0</double>
         <double>0.0</double>
         <double>0.0</double>
         <double>1.0000000000000029</double>
         <double>0.673294741891254</double>
         <double>0.8841917425987749</double>
         <double>0.846403513470085</double>
         <double>0.5453041122722881</double>
         <double>0.8229049717609658</double>
         <double>-0.48089057603188695</double>
         <double>-0.6242044191194831</double>
         <double>-0.3604813114589724</double>
         <double>-0.49289263158745583</double>
         <double>-0.4990504271500836</double>
         <double>-0.5557427774852891</double>
         <double>0.5030933930899659</double>
         <double>0.5055169193594657</double>
         <double>0.546677110079381</double>
         <double>0.5505504485417168</double>
         <double>0.5466076862826232</double>
         <double>0.6108805830933145</double>
         <double>-0.149398084872296</double>
         <double>-0.5131894298477558</double>
         <double>-0.4026465991572851</double>
         <double>0.32839140451480797</double>
         <double>0.2670909006315292</double>
         <double>0.3236565963703386</double>
         <double>-0.2493726634198611</double>
         <double>0.0</double>
         <double>-0.1870124599161393</double>
         <double>-0.31266290414564013</double>
         <double>-0.2823987656636441</double>
         <double>0.5170934855276187</double>
         <double>0.568326047687636</double>
         <double>0.2988997972209559</double>
         <double>-0.2737867056976311</double>
         <double>-0.28524723345221975</double>
         <double>-0.2956235228555716</double>
         <double>-0.33172152280056527</double>
         <double>0.19313693639584742</double>
         <double>0.3614899579678308</double>
         <double>0.6561670488368629</double>
         <double>0.6160650187329263</double>
         <double>-0.2621305319687798</double>
         <double>-0.2768155757215615</double>
         <double>-0.21938709827116384</double>
         <double>-0.17600494053647958</double>
         <double>0.0</double>
         <double>0.3157983241303773</double>
         <double>0.0</double>
         <double>0.0</double>
         <double>0.0</double>
         <double>0.0</double>
         <double>0.0</double>
         <double>0.0</double>
         <double>0.0</double>
         <double>0.0</double>
         <double>0.0</double>
         <double>0.0</double>
         <double>0.0</double>
         <double>0.0</double>
         <double>0.0</double>
         <double>1.0000000000000326</double>
         <double>0.5943520932599843</double>
         <double>0.572673726248404</double>
         <double>0.4054081303785561</double>
         <double>0.5698070709740115</double>
         <double>-0.2527213738636102</double>
         <double>-0.345610728027314</double>
         <double>-0.28083481695946977</double>
         <double>-0.346074372847616</double>
         <double>-0.28012510612675234</double>
         <double>-0.3156284677051342</double>
         <double>0.31784243976700083</double>
         <double>0.2486863507736508</double>
         <double>0.27885003500414585</double>
         <double>0.3331906725758386</double>
         <double>0.3085337223589279</double>
         <double>0.3076860393855084</double>
         <double>-0.13751318076624164</double>
         <double>-0.3180603904838669</double>
         <double>-0.21707694660620647</double>
         <double>0.16805975205054327</double>
         <double>0.14793712708569107</double>
         <double>0.17753068931071123</double>
         <double>-0.1434386213501777</double>
         <double>0.0</double>
         <double>-0.1319133016900199</double>
         <double>-0.15118094687538966</double>
         <double>-0.18778136608874432</double>
         <double>0.35411085901097994</double>
         <double>0.3559871325011629</double>
         <double>0.15705964124991137</double>
         <double>-0.22578920853491835</double>
         <double>-0.21601751545680853</double>
         <double>-0.22169292800671808</double>
         <double>-0.1591732739440313</double>
         <double>0.09231110062155035</double>
         <double>0.22115919919819815</double>
         <double>0.3503393295880994</double>
         <double>0.38199307528600696</double>
         <double>-0.20540734259168472</double>
         <double>-0.2140033142995192</double>
         <double>-0.20075786830818282</double>
         <double>-0.14272303281668755</double>
         <double>0.0</double>
         <double>0.33664531659483604</double>
         <double>0.0</double>
         <double>0.0</double>
         <double>0.0</double>
         <double>0.0</double>
         <double>0.0</double>
         <double>0.0</double>
         <double>0.0</double>
         <double>0.0</double>
         <double>0.0</double>
         <double>0.0</double>
         <double>0.0</double>
         <double>0.0</double>
         <double>0.0</double>
         <double>0.0</double>
         <double>1.000000000000012</double>
         <double>0.8783875551623522</double>
         <double>0.5755061747185924</double>
         <double>0.8742895614234325</double>
         <double>-0.4369359041790235</double>
         <double>-0.6709214068001428</double>
         <double>-0.2733546908014706</double>
         <double>-0.4763764163503806</double>
         <double>-0.4522687117514845</double>
         <double>-0.4939948807373897</double>
         <double>0.4267241471294843</double>
         <double>0.5237272580102499</double>
         <double>0.5128036508198905</double>
         <double>0.5860133082421922</double>
         <double>0.5458501766384836</double>
         <double>0.6529230764390841</double>
         <double>-0.19235533341308853</double>
         <double>-0.5048398829960414</double>
         <double>-0.3930527753302124</double>
         <double>0.3318508073953426</double>
         <double>0.27913145542224604</double>
         <double>0.2913966357336507</double>
         <double>-0.1977529875440554</double>
         <double>0.0</double>
         <double>-0.1296925966660312</double>
         <double>-0.28976326201745245</double>
         <double>-0.2722791250260866</double>
         <double>0.4424062684797346</double>
         <double>0.5950814639751287</double>
         <double>0.2649150864481444</double>
         <double>-0.21305403481889468</double>
         <double>-0.2371492152087341</double>
         <double>-0.25497899102418164</double>
         <double>-0.3736882348884027</double>
         <double>0.22000670239357176</double>
         <double>0.320421172326372</double>
         <double>0.6485392470485691</double>
         <double>0.5466147245868281</double>
         <double>-0.22753337582468222</double>
         <double>-0.23951083619402821</double>
         <double>-0.15698710248214717</double>
         <double>-0.10494429875508564</double>
         <double>0.0</double>
         <double>0.3007440448969212</double>
         <double>0.0</double>
         <double>0.0</double>
         <double>0.0</double>
         <double>0.0</double>
         <double>0.0</double>
         <double>0.0</double>
         <double>0.0</double>
         <double>0.0</double>
         <double>0.0</double>
         <double>0.0</double>
         <double>0.0</double>
         <double>0.0</double>
         <double>0.0</double>
         <double>0.0</double>
         <double>0.0</double>
         <double>1.0000000000000266</double>
         <double>0.43754103204617734</double>
         <double>0.8025082812956792</double>
         <double>-0.33392380060672106</double>
         <double>-0.6549640962527229</double>
         <double>-0.21841558394387425</double>
         <double>-0.4961801274253936</double>
         <double>-0.3868710284399839</double>
         <double>-0.5747854797619065</double>
         <double>0.46787871229173</double>
         <double>0.5522752392012698</double>
         <double>0.44465966677146274</double>
         <double>0.634719999436001</double>
         <double>0.6031559933510303</double>
         <double>0.6616883717688935</double>
         <double>-0.1878761007008274</double>
         <double>-0.5252088917190039</double>
         <double>-0.4160751159697072</double>
         <double>0.29563917030539083</double>
         <double>0.2238529888264596</double>
         <double>0.28546946644321175</double>
         <double>-0.2327713027258895</double>
         <double>0.0</double>
         <double>-0.23277643534891929</double>
         <double>-0.31375049520963616</double>
         <double>-0.326820939579021</double>
         <double>0.42566331512123684</double>
         <double>0.6372444076425019</double>
         <double>0.23681936411770907</double>
         <double>-0.24931057313896435</double>
         <double>-0.351190694296621</double>
         <double>-0.2934759511379098</double>
         <double>-0.38754813365407675</double>
         <double>0.160147369325804</double>
         <double>0.2772971951693544</double>
         <double>0.7310572535786164</double>
         <double>0.4927253205921951</double>
         <double>-0.25449678801682</double>
         <double>-0.2860979886708661</double>
         <double>-0.24084747839974072</double>
         <double>-0.16943931945140717</double>
         <double>0.0</double>
         <double>0.30944246686127264</double>
         <double>0.0</double>
         <double>0.0</double>
         <double>0.0</double>
         <double>0.0</double>
         <double>0.0</double>
         <double>0.0</double>
         <double>0.0</double>
         <double>0.0</double>
         <double>0.0</double>
         <double>0.0</double>
         <double>0.0</double>
         <double>0.0</double>
         <double>0.0</double>
         <double>0.0</double>
         <double>0.0</double>
         <double>0.0</double>
         <double>1.0000000000000144</double>
         <double>0.7593616861609738</double>
         <double>-0.37971535578853505</double>
         <double>-0.32029785889284335</double>
         <double>-0.19622628576784004</double>
         <double>-0.1918048928079303</double>
         <double>-0.2770830348416863</double>
         <double>-0.1879406255282441</double>
         <double>0.02862073820529538</double>
         <double>0.2502774306330829</double>
         <double>0.3121426542127756</double>
         <double>0.2100495389465145</double>
         <double>0.013609241930853241</double>
         <double>0.3513352965663005</double>
         <double>-0.10438117938968902</double>
         <double>-0.1394544491721254</double>
         <double>-0.09765432193292545</double>
         <double>0.2614300048382098</double>
         <double>0.19317102244091722</double>
         <double>0.12378158203476732</double>
         <double>0.1025668276706594</double>
         <double>0.0</double>
         <double>0.29456433396343057</double>
         <double>-0.14178227752717115</double>
         <double>-0.027266312194750463</double>
         <double>0.06666657400775182</double>
         <double>0.2033307481573486</double>
         <double>0.11577320478840196</double>
         <double>0.06502084083628669</double>
         <double>0.1632279121208175</double>
         <double>0.012794161964615552</double>
         <double>-0.21030084049781242</double>
         <double>0.14737947239672033</double>
         <double>0.16259917213486938</double>
         <double>0.1444553618966741</double>
         <double>0.24489679553205979</double>
         <double>0.04452253436843078</double>
         <double>0.04474746230918299</double>
         <double>0.288244787436653</double>
         <double>0.3106065393532733</double>
         <double>0.0</double>
         <double>0.03338227664646528</double>
         <double>0.0</double>
         <double>0.0</double>
         <double>0.0</double>
         <double>0.0</double>
         <double>0.0</double>
         <double>0.0</double>
         <double>0.0</double>
         <double>0.0</double>
         <double>0.0</double>
         <double>0.0</double>
         <double>0.0</double>
         <double>0.0</double>
         <double>0.0</double>
         <double>0.0</double>
         <double>0.0</double>
         <double>0.0</double>
         <double>0.0</double>
         <double>1.0000000000000338</double>
         <double>-0.4337853766898425</double>
         <double>-0.5938962001172151</double>
         <double>-0.23266522291743558</double>
         <double>-0.3701462722947361</double>
         <double>-0.39370828874028013</double>
         <double>-0.4320274787171948</double>
         <double>0.3213490657229226</double>
         <double>0.47106674500863127</double>
         <double>0.47902120380356095</double>
         <double>0.5183903318388493</double>
         <double>0.4121257613169601</double>
         <double>0.6153300308255398</double>
         <double>-0.16424106179915232</double>
         <double>-0.43182572244638334</double>
         <double>-0.3451815766578955</double>
         <double>0.32583687597492395</double>
         <double>0.2382407587557731</double>
         <double>0.2495677907151752</double>
         <double>-0.12570102913639583</double>
         <double>0.0</double>
         <double>0.04026866262611394</double>
         <double>-0.2329488918243644</double>
         <double>-0.20288231297782747</double>
         <double>0.3120056427097764</double>
         <double>0.5080165550026409</double>
         <double>0.21594904591920833</double>
         <double>-0.1381504238075687</double>
         <double>-0.10412930802208492</double>
         <double>-0.19629442532846425</double>
         <double>-0.3677444219241238</double>
         <double>0.18794204174977758</double>
         <double>0.27220462884717855</double>
         <double>0.5164178279403425</double>
         <double>0.45489850142300464</double>
         <double>-0.13525060849920092</double>
         <double>-0.16794954966891787</double>
         <double>-0.008987961359701339</double>
         <double>0.01865380775358099</double>
         <double>0.0</double>
         <double>0.2063935239152668</double>
         <double>0.0</double>
         <double>0.0</double>
         <double>0.0</double>
         <double>0.0</double>
         <double>0.0</double>
         <double>0.0</double>
         <double>0.0</double>
         <double>0.0</double>
         <double>0.0</double>
         <double>0.0</double>
         <double>0.0</double>
         <double>0.0</double>
         <double>0.0</double>
         <double>0.0</double>
         <double>0.0</double>
         <double>0.0</double>
         <double>0.0</double>
         <double>0.0</double>
         <double>1.0000000000000353</double>
         <double>0.39284031592011426</double>
         <double>0.4509115996210657</double>
         <double>0.15838958906981734</double>
         <double>0.6057685429464654</double>
         <double>0.34599968145283</double>
         <double>-0.12095671140203576</double>
         <double>-0.17970784830734315</double>
         <double>-0.3599101960403938</double>
         <double>-0.41669072122988937</double>
         <double>-0.36539342518917567</double>
         <double>-0.3069238436560914</double>
         <double>-0.005291975172019849</double>
         <double>0.11589234933712678</double>
         <double>0.19772479382503577</double>
         <double>-0.20712611723574686</double>
         <double>-0.1516443647626067</double>
         <double>-0.22257063208549613</double>
         <double>0.18410250885210402</double>
         <double>0.0</double>
         <double>-0.024355449379332594</double>
         <double>-0.06722297664970436</double>
         <double>0.008483685349823437</double>
         <double>-0.41746580809887945</double>
         <double>-0.29308625004776007</double>
         <double>-0.2932829322182358</double>
         <double>0.046359717970815194</double>
         <double>0.11766737896191945</double>
         <double>0.055852040044754254</double>
         <double>0.19680255129277285</double>
         <double>-0.07003199784993892</double>
         <double>-0.279775864135161</double>
         <double>-0.22406310817562955</double>
         <double>-0.3498639311266019</double>
         <double>0.08741772407354673</double>
         <double>0.18462878121221746</double>
         <double>0.06987975720913464</double>
         <double>0.07561872715753502</double>
         <double>0.0</double>
         <double>-0.1304482161992127</double>
         <double>0.0</double>
         <double>0.0</double>
         <double>0.0</double>
         <double>0.0</double>
         <double>0.0</double>
         <double>0.0</double>
         <double>0.0</double>
         <double>0.0</double>
         <double>0.0</double>
         <double>0.0</double>
         <double>0.0</double>
         <double>0.0</double>
         <double>0.0</double>
         <double>0.0</double>
         <double>0.0</double>
         <double>0.0</double>
         <double>0.0</double>
         <double>0.0</double>
         <double>0.0</double>
         <double>0.9999999999999848</double>
         <double>0.11410259634146419</double>
         <double>0.46022584695669677</double>
         <double>0.3353650626273862</double>
         <double>0.5332094777984213</double>
         <double>-0.3122194134335295</double>
         <double>-0.2913706485863829</double>
         <double>-0.3161047505180551</double>
         <double>-0.5265171856172172</double>
         <double>-0.5130660942653452</double>
         <double>-0.49749970206385896</double>
         <double>0.08004860188924014</double>
         <double>0.3761586621776246</double>
         <double>0.2942261593443011</double>
         <double>-0.2167033828698626</double>
         <double>-0.150464017138831</double>
         <double>-0.1942511717679479</double>
         <double>0.18591266605659929</double>
         <double>0.0</double>
         <double>0.12931938342490704</double>
         <double>0.20203832450672277</double>
         <double>0.14632427623485394</double>
         <double>-0.3074117588855722</double>
         <double>-0.507179687300858</double>
         <double>-0.18190144775541958</double>
         <double>0.16989962077405657</double>
         <double>0.2391815015614364</double>
         <double>0.21701769687673428</double>
         <double>0.29786900953884266</double>
         <double>-0.14970921151291003</double>
         <double>-0.1857262073779982</double>
         <double>-0.5191224039298085</double>
         <double>-0.34857028591767725</double>
         <double>0.1803220831910917</double>
         <double>0.21837792872831094</double>
         <double>0.22498171926793273</double>
         <double>0.14217553683133397</double>
         <double>0.0</double>
         <double>-0.21079623851211624</double>
         <double>0.0</double>
         <double>0.0</double>
         <double>0.0</double>
         <double>0.0</double>
         <double>0.0</double>
         <double>0.0</double>
         <double>0.0</double>
         <double>0.0</double>
         <double>0.0</double>
         <double>0.0</double>
         <double>0.0</double>
         <double>0.0</double>
         <double>0.0</double>
         <double>0.0</double>
         <double>0.0</double>
         <double>0.0</double>
         <double>0.0</double>
         <double>0.0</double>
         <double>0.0</double>
         <double>0.0</double>
         <double>0.9999999999999742</double>
         <double>0.2010192611615259</double>
         <double>0.4758371328669145</double>
         <double>0.2950218079014648</double>
         <double>-0.12010064220367887</double>
         <double>-0.01039186865736405</double>
         <double>-0.2586272459305158</double>
         <double>-0.12256618048896449</double>
         <double>-0.16664899146431572</double>
         <double>-0.08253272377992121</double>
         <double>0.003925355040311857</double>
         <double>0.046347566531027264</double>
         <double>-0.048288627750617055</double>
         <double>-0.15484363455332284</double>
         <double>-0.1794274901026539</double>
         <double>-0.24828280280444812</double>
         <double>-0.023384449878838677</double>
         <double>0.0</double>
         <double>0.028918381227899644</double>
         <double>0.0056885664929047786</double>
         <double>2.737827534751757E-4</double>
         <double>-0.41106025713367983</double>
         <double>-0.12117244236916343</double>
         <double>-0.29950000373951013</double>
         <double>-0.03043553518491379</double>
         <double>0.11952091611816303</double>
         <double>-0.03472732410462922</double>
         <double>-0.006939266058620183</double>
         <double>-0.11840623178013504</double>
         <double>-0.29203815393639543</double>
         <double>-0.14960228647276816</double>
         <double>-0.3905291495923229</double>
         <double>-0.0635032381196335</double>
         <double>0.05191882189175819</double>
         <double>0.051014847198707726</double>
         <double>0.017344649108588923</double>
         <double>0.0</double>
         <double>-0.1626951866637977</double>
         <double>0.0</double>
         <double>0.0</double>
         <double>0.0</double>
         <double>0.0</double>
         <double>0.0</double>
         <double>0.0</double>
         <double>0.0</double>
         <double>0.0</double>
         <double>0.0</double>
         <double>0.0</double>
         <double>0.0</double>
         <double>0.0</double>
         <double>0.0</double>
         <double>0.0</double>
         <double>0.0</double>
         <double>0.0</double>
         <double>0.0</double>
         <double>0.0</double>
         <double>0.0</double>
         <double>0.0</double>
         <double>0.0</double>
         <double>1.0000000000000158</double>
         <double>0.17419905732159854</double>
         <double>0.4518658537806107</double>
         <double>-0.28759786176261365</double>
         <double>-0.09963352826395656</double>
         <double>-0.19424353686146834</double>
         <double>-0.3010011822733883</double>
         <double>-0.2809923965913781</double>
         <double>-0.26282390734965</double>
         <double>0.11746017307276384</double>
         <double>0.2333786822305852</double>
         <double>0.05018747711676703</double>
         <double>-0.1665163469747633</double>
         <double>-0.1604129828224034</double>
         <double>-0.24360814963616959</double>
         <double>0.08162821931207598</double>
         <double>0.0</double>
         <double>0.25651122800765436</double>
         <double>0.2231979729884032</double>
         <double>0.16874465003584274</double>
         <double>-0.30512530605856186</double>
         <double>-0.308580795925732</double>
         <double>-0.16684943368575314</double>
         <double>0.09255479230358642</double>
         <double>0.19323772773088077</double>
         <double>0.1091951662097015</double>
         <double>0.11692578529607138</double>
         <double>-0.11414798512242283</double>
         <double>-0.2033225655109033</double>
         <double>-0.45306037501606694</double>
         <double>-0.3322759125470942</double>
         <double>0.1325205739364341</double>
         <double>0.0812670208861651</double>
         <double>0.14792307969879373</double>
         <double>0.07661988892924948</double>
         <double>0.0</double>
         <double>-0.2308827141662501</double>
         <double>0.0</double>
         <double>0.0</double>
         <double>0.0</double>
         <double>0.0</double>
         <double>0.0</double>
         <double>0.0</double>
         <double>0.0</double>
         <double>0.0</double>
         <double>0.0</double>
         <double>0.0</double>
         <double>0.0</double>
         <double>0.0</double>
         <double>0.0</double>
         <double>0.0</double>
         <double>0.0</double>
         <double>0.0</double>
         <double>0.0</double>
         <double>0.0</double>
         <double>0.0</double>
         <double>0.0</double>
         <double>0.0</double>
         <double>0.0</double>
         <double>1.0000000000000167</double>
         <double>0.2759179968824575</double>
         <double>-0.1600587940261471</double>
         <double>-0.25932091449018096</double>
         <double>-0.30208411504582067</double>
         <double>-0.34009788501189137</double>
         <double>-0.36315835116040274</double>
         <double>-0.29080725288890186</double>
         <double>-2.3257305582828828E-4</double>
         <double>0.2219686667096287</double>
         <double>0.2293536725913768</double>
         <double>-0.1850546998619027</double>
         <double>-0.1949317835947299</double>
         <double>-0.26030225897244297</double>
         <double>0.15377499774991293</double>
         <double>0.0</double>
         <double>0.06875331025129165</double>
         <double>0.05743799954571307</double>
         <double>0.11180056425471868</double>
         <double>-0.44138000603413324</double>
         <double>-0.2771809640188961</double>
         <double>-0.3046704803817636</double>
         <double>0.052612833840250624</double>
         <double>0.17590767525185078</double>
         <double>0.08038320722333381</double>
         <double>0.19421804936295284</double>
         <double>-0.11143091562243027</double>
         <double>-0.28890291791576866</double>
         <double>-0.30785252524017936</double>
         <double>-0.42010798829532103</double>
         <double>0.13895813312861674</double>
         <double>0.14943350104780412</double>
         <double>0.0984155963421317</double>
         <double>0.0881078463641774</double>
         <double>0.0</double>
         <double>-0.09858894936700985</double>
         <double>0.0</double>
         <double>0.0</double>
         <double>0.0</double>
         <double>0.0</double>
         <double>0.0</double>
         <double>0.0</double>
         <double>0.0</double>
         <double>0.0</double>
         <double>0.0</double>
         <double>0.0</double>
         <double>0.0</double>
         <double>0.0</double>
         <double>0.0</double>
         <double>0.0</double>
         <double>0.0</double>
         <double>0.0</double>
         <double>0.0</double>
         <double>0.0</double>
         <double>0.0</double>
         <double>0.0</double>
         <double>0.0</double>
         <double>0.0</double>
         <double>0.0</double>
         <double>1.0000000000000147</double>
         <double>-0.444888861529597</double>
         <double>-0.1402334927832001</double>
         <double>-0.32453883708815917</double>
         <double>-0.45553246639041406</double>
         <double>-0.4187330776181748</double>
         <double>-0.36092374819494694</double>
         <double>0.0485654826579083</double>
         <double>0.3046736219536769</double>
         <double>0.21314582579588062</double>
         <double>-0.14531575353974463</double>
         <double>-0.15916909605317506</double>
         <double>-0.20038188844152666</double>
         <double>0.21156330939619555</double>
         <double>0.0</double>
         <double>0.23678794699048597</double>
         <double>0.1466376528651792</double>
         <double>0.13908283347652844</double>
         <double>-0.3514779201479716</double>
         <double>-0.352913341280286</double>
         <double>-0.19734032607590812</double>
         <double>0.11308615082396688</double>
         <double>0.24440601258581482</double>
         <double>0.12297375870897424</double>
         <double>0.19421804936294948</double>
         <double>-0.06567185626324447</double>
         <double>-0.20546303956363351</double>
         <double>-0.429644096661678</double>
         <double>-0.3656468562880764</double>
         <double>0.14569556792675134</double>
         <double>0.19138685389471638</double>
         <double>0.23040806319493223</double>
         <double>0.14471426809018872</double>
         <double>0.0</double>
         <double>-0.2269601461733171</double>
         <double>0.0</double>
         <double>0.0</double>
         <double>0.0</double>
         <double>0.0</double>
         <double>0.0</double>
         <double>0.0</double>
         <double>0.0</double>
         <double>0.0</double>
         <double>0.0</double>
         <double>0.0</double>
         <double>0.0</double>
         <double>0.0</double>
         <double>0.0</double>
         <double>0.0</double>
         <double>0.0</double>
         <double>0.0</double>
         <double>0.0</double>
         <double>0.0</double>
         <double>0.0</double>
         <double>0.0</double>
         <double>0.0</double>
         <double>0.0</double>
         <double>0.0</double>
         <double>0.0</double>
         <double>0.9999999999999744</double>
         <double>0.2789989543093197</double>
         <double>0.41428060686456963</double>
         <double>0.3035102677649475</double>
         <double>0.33844646346663965</double>
         <double>0.3837635979239981</double>
         <double>-0.10844345709204488</double>
         <double>-0.38973910649406907</double>
         <double>-0.2898960956597419</double>
         <double>0.08076420348571559</double>
         <double>0.15240842307658908</double>
         <double>0.18745814503390615</double>
         <double>-0.29704606835147995</double>
         <double>0.0</double>
         <double>-0.24277056967198904</double>
         <double>-0.20344776385912258</double>
         <double>-0.2621742912512768</double>
         <double>0.3337995572557603</double>
         <double>0.33172573301845104</double>
         <double>0.15259950666940444</double>
         <double>-0.2954532736000358</double>
         <double>-0.3224006968831066</double>
         <double>-0.25890678088568514</double>
         <double>-0.17723298995645928</double>
         <double>0.0671877445329613</double>
         <double>0.22357310484079224</double>
         <double>0.4755531272111349</double>
         <double>0.38390178362984484</double>
         <double>-0.23379981115402407</double>
         <double>-0.205988799222889</double>
         <double>-0.2883484817853338</double>
         <double>-0.24562201674668738</double>
         <double>0.0</double>
         <double>0.2455280485760315</double>
         <double>0.0</double>
         <double>0.0</double>
         <double>0.0</double>
         <double>0.0</double>
         <double>0.0</double>
         <double>0.0</double>
         <double>0.0</double>
         <double>0.0</double>
         <double>0.0</double>
         <double>0.0</double>
         <double>0.0</double>
         <double>0.0</double>
         <double>0.0</double>
         <double>0.0</double>
         <double>0.0</double>
         <double>0.0</double>
         <double>0.0</double>
         <double>0.0</double>
         <double>0.0</double>
         <double>0.0</double>
         <double>0.0</double>
         <double>0.0</double>
         <double>0.0</double>
         <double>0.0</double>
         <double>0.0</double>
         <double>0.9999999999999931</double>
         <double>0.3153096807785963</double>
         <double>0.3634786332134106</double>
         <double>0.3533932630039755</double>
         <double>0.5050549163403227</double>
         <double>-0.14593199802142187</double>
         <double>-0.4493227864393113</double>
         <double>-0.3663197678499571</double>
         <double>0.22885730106318677</double>
         <double>0.1187921587972354</double>
         <double>0.18048058479109055</double>
         <double>-0.2737107686133461</double>
         <double>0.0</double>
         <double>-0.05163581113063953</double>
         <double>-0.22796845560426146</double>
         <double>-0.29179103250732735</double>
         <double>0.2356337794892136</double>
         <double>0.4169370242519034</double>
         <double>0.08628862156979138</double>
         <double>-0.19615149381809774</double>
         <double>-0.17662967352616563</double>
         <double>-0.26901158404556014</double>
         <double>-0.304334652969293</double>
         <double>0.11742231771462484</double>
         <double>0.15018268645950336</double>
         <double>0.47769950605752043</double>
         <double>0.34449595358235047</double>
         <double>-0.16154861396695105</double>
         <double>-0.19754738617967085</double>
         <double>-0.10602758273514634</double>
         <double>-0.12372207012299594</double>
         <double>0.0</double>
         <double>0.10810299668164376</double>
         <double>0.0</double>
         <double>0.0</double>
         <double>0.0</double>
         <double>0.0</double>
         <double>0.0</double>
         <double>0.0</double>
         <double>0.0</double>
         <double>0.0</double>
         <double>0.0</double>
         <double>0.0</double>
         <double>0.0</double>
         <double>0.0</double>
         <double>0.0</double>
         <double>0.0</double>
         <double>0.0</double>
         <double>0.0</double>
         <double>0.0</double>
         <double>0.0</double>
         <double>0.0</double>
         <double>0.0</double>
         <double>0.0</double>
         <double>0.0</double>
         <double>0.0</double>
         <double>0.0</double>
         <double>0.0</double>
         <double>0.0</double>
         <double>0.9999999999999872</double>
         <double>0.2753392531551173</double>
         <double>0.2523129417171382</double>
         <double>0.36940996903674034</double>
         <double>-0.06748569726091243</double>
         <double>-0.2920670361663176</double>
         <double>-0.25763842734618664</double>
         <double>0.2672793645762362</double>
         <double>0.22990224279926802</double>
         <double>0.2678247047433148</double>
         <double>-0.13010558357698684</double>
         <double>0.0</double>
         <double>-0.08055197973722211</double>
         <double>-0.19391951431021817</double>
         <double>-0.15587917686958622</double>
         <double>0.38296609979589874</double>
         <double>0.3279967335320836</double>
         <double>0.25453257513279576</double>
         <double>-0.15565389736822605</double>
         <double>-0.1047249797712322</double>
         <double>-0.1298091873423679</double>
         <double>-0.28528933820941865</double>
         <double>0.12865131438956356</double>
         <double>0.34141113689009267</double>
         <double>0.33095333177747643</double>
         <double>0.48271457672552465</double>
         <double>-0.1287267392710583</double>
         <double>-0.1495316863013203</double>
         <double>-0.03863910309726105</double>
         <double>-0.08761396873218438</double>
         <double>0.0</double>
         <double>0.13211146625216164</double>
         <double>0.0</double>
         <double>0.0</double>
         <double>0.0</double>
         <double>0.0</double>
         <double>0.0</double>
         <double>0.0</double>
         <double>0.0</double>
         <double>0.0</double>
         <double>0.0</double>
         <double>0.0</double>
         <double>0.0</double>
         <double>0.0</double>
         <double>0.0</double>
         <double>0.0</double>
         <double>0.0</double>
         <double>0.0</double>
         <double>0.0</double>
         <double>0.0</double>
         <double>0.0</double>
         <double>0.0</double>
         <double>0.0</double>
         <double>0.0</double>
         <double>0.0</double>
         <double>0.0</double>
         <double>0.0</double>
         <double>0.0</double>
         <double>0.0</double>
         <double>0.9999999999999769</double>
         <double>0.5276599704303031</double>
         <double>0.550026477556589</double>
         <double>-0.10581498134404883</double>
         <double>-0.43488439959283093</double>
         <double>-0.4622556665707829</double>
         <double>0.15892399131329793</double>
         <double>0.052184455842190974</double>
         <double>0.13684370165832344</double>
         <double>-0.3296030665562815</double>
         <double>0.0</double>
         <double>-0.12042682922486364</double>
         <double>-0.06456453461725419</double>
         <double>-0.15570141634323617</double>
         <double>0.3381252398535237</double>
         <double>0.5081757085237225</double>
         <double>0.2129759927741704</double>
         <double>-0.2156875730251745</double>
         <double>-0.33360336393220635</double>
         <double>-0.24471046927184315</double>
         <double>-0.36763123757495353</double>
         <double>0.09939327074831719</double>
         <double>0.1401300321001521</double>
         <double>0.5252843941352667</double>
         <double>0.2989402502611583</double>
         <double>-0.24441532092097681</double>
         <double>-0.2639821054705813</double>
         <double>-0.2874080999135228</double>
         <double>-0.2771651647940891</double>
         <double>0.0</double>
         <double>0.16467911437028146</double>
         <double>0.0</double>
         <double>0.0</double>
         <double>0.0</double>
         <double>0.0</double>
         <double>0.0</double>
         <double>0.0</double>
         <double>0.0</double>
         <double>0.0</double>
         <double>0.0</double>
         <double>0.0</double>
         <double>0.0</double>
         <double>0.0</double>
         <double>0.0</double>
         <double>0.0</double>
         <double>0.0</double>
         <double>0.0</double>
         <double>0.0</double>
         <double>0.0</double>
         <double>0.0</double>
         <double>0.0</double>
         <double>0.0</double>
         <double>0.0</double>
         <double>0.0</double>
         <double>0.0</double>
         <double>0.0</double>
         <double>0.0</double>
         <double>0.0</double>
         <double>0.0</double>
         <double>1.0000000000000027</double>
         <double>0.4163787300167426</double>
         <double>-0.010678059638961818</double>
         <double>-0.34268723215465263</double>
         <double>-0.44798211777982466</double>
         <double>0.10738098217700201</double>
         <double>0.05652822218118638</double>
         <double>0.16152772056822964</double>
         <double>-0.34807066420002414</double>
         <double>0.0</double>
         <double>-0.2364923422700497</double>
         <double>-0.05068685920176913</double>
         <double>-0.10842440597808384</double>
         <double>0.44722198223145326</double>
         <double>0.5659221578466066</double>
         <double>0.2500466717923147</double>
         <double>-0.26232539919567827</double>
         <double>-0.3934576362515484</double>
         <double>-0.30751627176663016</double>
         <double>-0.3165652252108139</double>
         <double>0.06662967009595376</double>
         <double>0.159610179595978</double>
         <double>0.5321648378696859</double>
         <double>0.31352247784735104</double>
         <double>-0.2465854334517936</double>
         <double>-0.3784347481807827</double>
         <double>-0.4205933822408061</double>
         <double>-0.39130912280938357</double>
         <double>0.0</double>
         <double>0.23192827203334146</double>
         <double>0.0</double>
         <double>0.0</double>
         <double>0.0</double>
         <double>0.0</double>
         <double>0.0</double>
         <double>0.0</double>
         <double>0.0</double>
         <double>0.0</double>
         <double>0.0</double>
         <double>0.0</double>
         <double>0.0</double>
         <double>0.0</double>
         <double>0.0</double>
         <double>0.0</double>
         <double>0.0</double>
         <double>0.0</double>
         <double>0.0</double>
         <double>0.0</double>
         <double>0.0</double>
         <double>0.0</double>
         <double>0.0</double>
         <double>0.0</double>
         <double>0.0</double>
         <double>0.0</double>
         <double>0.0</double>
         <double>0.0</double>
         <double>0.0</double>
         <double>0.0</double>
         <double>0.0</double>
         <double>0.9999999999999742</double>
         <double>-0.1611103679171924</double>
         <double>-0.45081615026829314</double>
         <double>-0.4436320957007019</double>
         <double>0.19309547723573472</double>
         <double>0.10549938505807216</double>
         <double>0.15296743288449297</double>
         <double>-0.28841163615091625</double>
         <double>0.0</double>
         <double>-0.0407928676276853</double>
         <double>-0.22052368747802303</double>
         <double>-0.15017525873834406</double>
         <double>0.32061775286074257</double>
         <double>0.5269758206693241</double>
         <double>0.13875275863435257</double>
         <double>-0.17012495524290996</double>
         <double>-0.23883534627560887</double>
         <double>-0.21783877742633037</double>
         <double>-0.4082870677483806</double>
         <double>0.1368381836377126</double>
         <double>0.17065777888347658</double>
         <double>0.5463430603901291</double>
         <double>0.3517163836444097</double>
         <double>-0.21259325566651582</double>
         <double>-0.23191046425723394</double>
         <double>-0.19182349771711724</double>
         <double>-0.20760251342214134</double>
         <double>0.0</double>
         <double>0.07353124363539404</double>
         <double>0.0</double>
         <double>0.0</double>
         <double>0.0</double>
         <double>0.0</double>
         <double>0.0</double>
         <double>0.0</double>
         <double>0.0</double>
         <double>0.0</double>
         <double>0.0</double>
         <double>0.0</double>
         <double>0.0</double>
         <double>0.0</double>
         <double>0.0</double>
         <double>0.0</double>
         <double>0.0</double>
         <double>0.0</double>
         <double>0.0</double>
         <double>0.0</double>
         <double>0.0</double>
         <double>0.0</double>
         <double>0.0</double>
         <double>0.0</double>
         <double>0.0</double>
         <double>0.0</double>
         <double>0.0</double>
         <double>0.0</double>
         <double>0.0</double>
         <double>0.0</double>
         <double>0.0</double>
         <double>0.0</double>
         <double>0.9999999999999618</double>
         <double>0.13904561770592844</double>
         <double>0.0811687141619787</double>
         <double>0.17131899660325225</double>
         <double>0.21313067802063876</double>
         <double>0.19478033770491</double>
         <double>0.050779710983928625</double>
         <double>0.0</double>
         <double>0.03225492836353067</double>
         <double>0.11504097212978759</double>
         <double>0.14319476529146424</double>
         <double>0.003244287123485007</double>
         <double>-0.03453333568731816</double>
         <double>0.2501629079401617</double>
         <double>0.09253012629535315</double>
         <double>0.07577059699976982</double>
         <double>0.059340124440500366</double>
         <double>0.11006120739202291</double>
         <double>0.3724797358547863</double>
         <double>0.14104728998269828</double>
         <double>-0.12963727130676103</double>
         <double>-0.07853906224597519</double>
         <double>0.05012143860043345</double>
         <double>0.04257318583779407</double>
         <double>0.040061375856995096</double>
         <double>0.033832399651853</double>
         <double>0.0</double>
         <double>-0.07136229753319108</double>
         <double>0.0</double>
         <double>0.0</double>
         <double>0.0</double>
         <double>0.0</double>
         <double>0.0</double>
         <double>0.0</double>
         <double>0.0</double>
         <double>0.0</double>
         <double>0.0</double>
         <double>0.0</double>
         <double>0.0</double>
         <double>0.0</double>
         <double>0.0</double>
         <double>0.0</double>
         <double>0.0</double>
         <double>0.0</double>
         <double>0.0</double>
         <double>0.0</double>
         <double>0.0</double>
         <double>0.0</double>
         <double>0.0</double>
         <double>0.0</double>
         <double>0.0</double>
         <double>0.0</double>
         <double>0.0</double>
         <double>0.0</double>
         <double>0.0</double>
         <double>0.0</double>
         <double>0.0</double>
         <double>0.0</double>
         <double>0.0</double>
         <double>0.9999999999999697</double>
         <double>0.40789291059584953</double>
         <double>-0.11265862217292871</double>
         <double>-0.13208114865470316</double>
         <double>-0.10375908035951373</double>
         <double>0.31850805477714134</double>
         <double>0.0</double>
         <double>0.14734847476308624</double>
         <double>0.22829775187966148</double>
         <double>0.30722809269816026</double>
         <double>-0.23811546212821605</double>
         <double>-0.3720921811616701</double>
         <double>0.012813652091399603</double>
         <double>0.32286054441047196</double>
         <double>0.2709513231914205</double>
         <double>0.3210864391220989</double>
         <double>0.278512729113646</double>
         <double>-0.039303039600789014</double>
         <double>-0.15501591658535163</double>
         <double>-0.44658534507505304</double>
         <double>-0.3477110804181827</double>
         <double>0.32051064821706415</double>
         <double>0.2326818573283022</double>
         <double>0.28960961871409335</double>
         <double>0.21710349136842022</double>
         <double>0.0</double>
         <double>-0.1144158218658219</double>
         <double>0.0</double>
         <double>0.0</double>
         <double>0.0</double>
         <double>0.0</double>
         <double>0.0</double>
         <double>0.0</double>
         <double>0.0</double>
         <double>0.0</double>
         <double>0.0</double>
         <double>0.0</double>
         <double>0.0</double>
         <double>0.0</double>
         <double>0.0</double>
         <double>0.0</double>
         <double>0.0</double>
         <double>0.0</double>
         <double>0.0</double>
         <double>0.0</double>
         <double>0.0</double>
         <double>0.0</double>
         <double>0.0</double>
         <double>0.0</double>
         <double>0.0</double>
         <double>0.0</double>
         <double>0.0</double>
         <double>0.0</double>
         <double>0.0</double>
         <double>0.0</double>
         <double>0.0</double>
         <double>0.0</double>
         <double>0.0</double>
         <double>0.0</double>
         <double>1.0000000000000073</double>
         <double>-0.13169373804874793</double>
         <double>0.05839959141834925</double>
         <double>-0.09160360373592316</double>
         <double>0.38758020573461266</double>
         <double>0.0</double>
         <double>0.04602175198949129</double>
         <double>0.08728202091898755</double>
         <double>0.15853629028282262</double>
         <double>-0.17335927879954346</double>
         <double>-0.3650231561866594</double>
         <double>-0.046865505327807984</double>
         <double>0.30212719419612866</double>
         <double>0.25683304651368505</double>
         <double>0.2846496166818984</double>
         <double>0.3495218805286387</double>
         <double>-0.0712556266269792</double>
         <double>-0.027678043985552986</double>
         <double>-0.3444803434179793</double>
         <double>-0.18138361750696644</double>
         <double>0.23266875569708637</double>
         <double>0.23910988281955697</double>
         <double>0.2771498121363485</double>
         <double>0.31055461309179067</double>
         <double>0.0</double>
         <double>-0.008149147570942806</double>
         <double>0.0</double>
         <double>0.0</double>
         <double>0.0</double>
         <double>0.0</double>
         <double>0.0</double>
         <double>0.0</double>
         <double>0.0</double>
         <double>0.0</double>
         <double>0.0</double>
         <double>0.0</double>
         <double>0.0</double>
         <double>0.0</double>
         <double>0.0</double>
         <double>0.0</double>
         <double>0.0</double>
         <double>0.0</double>
         <double>0.0</double>
         <double>0.0</double>
         <double>0.0</double>
         <double>0.0</double>
         <double>0.0</double>
         <double>0.0</double>
         <double>0.0</double>
         <double>0.0</double>
         <double>0.0</double>
         <double>0.0</double>
         <double>0.0</double>
         <double>0.0</double>
         <double>0.0</double>
         <double>0.0</double>
         <double>0.0</double>
         <double>0.0</double>
         <double>0.0</double>
         <double>1.000000000000017</double>
         <double>0.549234242066337</double>
         <double>0.5999985074342047</double>
         <double>-0.013327839537901145</double>
         <double>0.0</double>
         <double>-0.01583904617773178</double>
         <double>-0.125739388552642</double>
         <double>-0.10786424609580808</double>
         <double>0.21251582801310165</double>
         <double>0.22269301569102476</double>
         <double>0.48979115947772944</double>
         <double>-0.02362316601837283</double>
         <double>-0.004868865677054755</double>
         <double>-0.013038720603460676</double>
         <double>-0.08292037262055406</double>
         <double>0.445688319852676</double>
         <double>0.5307354353884056</double>
         <double>0.23841232440567586</double>
         <double>0.25259721623285986</double>
         <double>-0.03324260131893133</double>
         <double>-0.01573052285796468</double>
         <double>0.052758958563591904</double>
         <double>0.055688165180382325</double>
         <double>0.0</double>
         <double>0.019525337103540815</double>
         <double>0.0</double>
         <double>0.0</double>
         <double>0.0</double>
         <double>0.0</double>
         <double>0.0</double>
         <double>0.0</double>
         <double>0.0</double>
         <double>0.0</double>
         <double>0.0</double>
         <double>0.0</double>
         <double>0.0</double>
         <double>0.0</double>
         <double>0.0</double>
         <double>0.0</double>
         <double>0.0</double>
         <double>0.0</double>
         <double>0.0</double>
         <double>0.0</double>
         <double>0.0</double>
         <double>0.0</double>
         <double>0.0</double>
         <double>0.0</double>
         <double>0.0</double>
         <double>0.0</double>
         <double>0.0</double>
         <double>0.0</double>
         <double>0.0</double>
         <double>0.0</double>
         <double>0.0</double>
         <double>0.0</double>
         <double>0.0</double>
         <double>0.0</double>
         <double>0.0</double>
         <double>0.0</double>
         <double>0.9999999999999899</double>
         <double>0.5473120655550371</double>
         <double>0.13932570490410037</double>
         <double>0.0</double>
         <double>-0.059965337428604874</double>
         <double>-0.12482362545571611</double>
         <double>-0.06508352320598179</double>
         <double>0.22759881835081766</double>
         <double>0.13891962017296525</double>
         <double>0.5277992341671311</double>
         <double>0.0040603919423225256</double>
         <double>0.05647829574121372</double>
         <double>-0.006440720607477133</double>
         <double>-0.030699360540491678</double>
         <double>0.39013629364886143</double>
         <double>0.6034648790671399</double>
         <double>0.206603581810415</double>
         <double>0.3158824464619454</double>
         <double>0.009042408726488774</double>
         <double>0.032650799560238725</double>
         <double>0.04972148258114409</double>
         <double>0.1114374502120685</double>
         <double>0.0</double>
         <double>0.04563429890412759</double>
         <double>0.0</double>
         <double>0.0</double>
         <double>0.0</double>
         <double>0.0</double>
         <double>0.0</double>
         <double>0.0</double>
         <double>0.0</double>
         <double>0.0</double>
         <double>0.0</double>
         <double>0.0</double>
         <double>0.0</double>
         <double>0.0</double>
         <double>0.0</double>
         <double>0.0</double>
         <double>0.0</double>
         <double>0.0</double>
         <double>0.0</double>
         <double>0.0</double>
         <double>0.0</double>
         <double>0.0</double>
         <double>0.0</double>
         <double>0.0</double>
         <double>0.0</double>
         <double>0.0</double>
         <double>0.0</double>
         <double>0.0</double>
         <double>0.0</double>
         <double>0.0</double>
         <double>0.0</double>
         <double>0.0</double>
         <double>0.0</double>
         <double>0.0</double>
         <double>0.0</double>
         <double>0.0</double>
         <double>0.0</double>
         <double>0.9999999999999923</double>
         <double>-0.11550039199966881</double>
         <double>0.0</double>
         <double>-0.09320169144902324</double>
         <double>-0.12912187976309022</double>
         <double>-0.10999445671832839</double>
         <double>0.27966648632313407</double>
         <double>0.2054304523414153</double>
         <double>0.5719085181308778</double>
         <double>-0.02449146703102761</double>
         <double>-0.0679681287395164</double>
         <double>-0.025196436061655888</double>
         <double>-0.052860198690663315</double>
         <double>0.43463256213179136</double>
         <double>0.5668442997379124</double>
         <double>0.2605377709310987</double>
         <double>0.3105763126539154</double>
         <double>-0.00430702472089957</double>
         <double>0.010719569768287309</double>
         <double>-0.03824223423770101</double>
         <double>-0.026660230814637535</double>
         <double>0.0</double>
         <double>0.047311369076614714</double>
         <double>0.0</double>
         <double>0.0</double>
         <double>0.0</double>
         <double>0.0</double>
         <double>0.0</double>
         <double>0.0</double>
         <double>0.0</double>
         <double>0.0</double>
         <double>0.0</double>
         <double>0.0</double>
         <double>0.0</double>
         <double>0.0</double>
         <double>0.0</double>
         <double>0.0</double>
         <double>0.0</double>
         <double>0.0</double>
         <double>0.0</double>
         <double>0.0</double>
         <double>0.0</double>
         <double>0.0</double>
         <double>0.0</double>
         <double>0.0</double>
         <double>0.0</double>
         <double>0.0</double>
         <double>0.0</double>
         <double>0.0</double>
         <double>0.0</double>
         <double>0.0</double>
         <double>0.0</double>
         <double>0.0</double>
         <double>0.0</double>
         <double>0.0</double>
         <double>0.0</double>
         <double>0.0</double>
         <double>0.0</double>
         <double>0.0</double>
         <double>1.0000000000000004</double>
         <double>0.0</double>
         <double>0.202232664714944</double>
         <double>0.05009516190570296</double>
         <double>0.1403259059750384</double>
         <double>-0.1891879114132506</double>
         <double>-0.23592868661505287</double>
         <double>-0.012099506125443086</double>
         <double>0.24984558101114065</double>
         <double>0.27340837696087344</double>
         <double>0.33069819918879106</double>
         <double>0.1805836807214329</double>
         <double>-0.00310139916380278</double>
         <double>0.03004234325508826</double>
         <double>-0.22704399218258134</double>
         <double>-0.08003624361017045</double>
         <double>0.2718968698845628</double>
         <double>0.27491221682048145</double>
         <double>0.35527246355215314</double>
         <double>0.36111213390496544</double>
         <double>0.0</double>
         <double>-0.06082812787709583</double>
         <double>0.0</double>
         <double>0.0</double>
         <double>0.0</double>
         <double>0.0</double>
         <double>0.0</double>
         <double>0.0</double>
         <double>0.0</double>
         <double>0.0</double>
         <double>0.0</double>
         <double>0.0</double>
         <double>0.0</double>
         <double>0.0</double>
         <double>0.0</double>
         <double>0.0</double>
         <double>0.0</double>
         <double>0.0</double>
         <double>0.0</double>
         <double>0.0</double>
         <double>0.0</double>
         <double>0.0</double>
         <double>0.0</double>
         <double>0.0</double>
         <double>0.0</double>
         <double>0.0</double>
         <double>0.0</double>
         <double>0.0</double>
         <double>0.0</double>
         <double>0.0</double>
         <double>0.0</double>
         <double>0.0</double>
         <double>0.0</double>
         <double>0.0</double>
         <double>0.0</double>
         <double>0.0</double>
         <double>0.0</double>
         <double>0.0</double>
         <double>0.0</double>
         <double>0.0</double>
         <double>0.0</double>
         <double>0.0</double>
         <double>0.0</double>
         <double>0.0</double>
         <double>0.0</double>
         <double>0.0</double>
         <double>0.0</double>
         <double>0.0</double>
         <double>0.0</double>
         <double>0.0</double>
         <double>0.0</double>
         <double>0.0</double>
         <double>0.0</double>
         <double>0.0</double>
         <double>0.0</double>
         <double>0.0</double>
         <double>0.0</double>
         <double>0.0</double>
         <double>0.0</double>
         <double>0.0</double>
         <double>0.0</double>
         <double>0.0</double>
         <double>0.0</double>
         <double>0.0</double>
         <double>0.0</double>
         <double>0.0</double>
         <double>0.0</double>
         <double>0.0</double>
         <double>0.0</double>
         <double>0.0</double>
         <double>0.0</double>
         <double>0.0</double>
         <double>0.0</double>
         <double>0.0</double>
         <double>0.0</double>
         <double>0.0</double>
         <double>0.0</double>
         <double>0.0</double>
         <double>0.0</double>
         <double>0.0</double>
         <double>0.0</double>
         <double>0.0</double>
         <double>0.0</double>
         <double>0.0</double>
         <double>0.0</double>
         <double>0.0</double>
         <double>0.0</double>
         <double>0.0</double>
         <double>0.0</double>
         <double>0.0</double>
         <double>0.0</double>
         <double>0.0</double>
         <double>0.0</double>
         <double>0.0</double>
         <double>0.0</double>
         <double>0.0</double>
         <double>0.0</double>
         <double>0.0</double>
         <double>0.9999999999999664</double>
         <double>0.09216144318994708</double>
         <double>0.297721622001139</double>
         <double>-0.33207083660755</double>
         <double>-0.13608519310550193</double>
         <double>-0.13613312582327303</double>
         <double>0.1745172111861824</double>
         <double>0.25517782783494736</double>
         <double>0.1467263440755566</double>
         <double>-0.07014001273636433</double>
         <double>0.014631183662950875</double>
         <double>-0.13421183186068367</double>
         <double>-0.2722058924490473</double>
         <double>-0.15136453427273436</double>
         <double>0.2048695747028734</double>
         <double>0.2461034304680441</double>
         <double>0.317064024623084</double>
         <double>0.2478766284420718</double>
         <double>0.0</double>
         <double>-0.2342123671092285</double>
         <double>0.0</double>
         <double>0.0</double>
         <double>0.0</double>
         <double>0.0</double>
         <double>0.0</double>
         <double>0.0</double>
         <double>0.0</double>
         <double>0.0</double>
         <double>0.0</double>
         <double>0.0</double>
         <double>0.0</double>
         <double>0.0</double>
         <double>0.0</double>
         <double>0.0</double>
         <double>0.0</double>
         <double>0.0</double>
         <double>0.0</double>
         <double>0.0</double>
         <double>0.0</double>
         <double>0.0</double>
         <double>0.0</double>
         <double>0.0</double>
         <double>0.0</double>
         <double>0.0</double>
         <double>0.0</double>
         <double>0.0</double>
         <double>0.0</double>
         <double>0.0</double>
         <double>0.0</double>
         <double>0.0</double>
         <double>0.0</double>
         <double>0.0</double>
         <double>0.0</double>
         <double>0.0</double>
         <double>0.0</double>
         <double>0.0</double>
         <double>0.0</double>
         <double>0.0</double>
         <double>0.0</double>
         <double>0.9999999999999913</double>
         <double>0.2438066765279669</double>
         <double>-0.12848134159991248</double>
         <double>-0.0693032186254488</double>
         <double>-0.06923872051355227</double>
         <double>0.05270265837216426</double>
         <double>0.012228088053278912</double>
         <double>0.054414876001049786</double>
         <double>-0.024805994333572817</double>
         <double>-0.0891452391715594</double>
         <double>-0.17370233004809252</double>
         <double>-0.2841081141070278</double>
         <double>-0.27403198830276293</double>
         <double>0.05857138065753718</double>
         <double>0.018162856913919063</double>
         <double>-0.015348434277451677</double>
         <double>-0.006498493391433445</double>
         <double>0.0</double>
         <double>-0.09995635160577492</double>
         <double>0.0</double>
         <double>0.0</double>
         <double>0.0</double>
         <double>0.0</double>
         <double>0.0</double>
         <double>0.0</double>
         <double>0.0</double>
         <double>0.0</double>
         <double>0.0</double>
         <double>0.0</double>
         <double>0.0</double>
         <double>0.0</double>
         <double>0.0</double>
         <double>0.0</double>
         <double>0.0</double>
         <double>0.0</double>
         <double>0.0</double>
         <double>0.0</double>
         <double>0.0</double>
         <double>0.0</double>
         <double>0.0</double>
         <double>0.0</double>
         <double>0.0</double>
         <double>0.0</double>
         <double>0.0</double>
         <double>0.0</double>
         <double>0.0</double>
         <double>0.0</double>
         <double>0.0</double>
         <double>0.0</double>
         <double>0.0</double>
         <double>0.0</double>
         <double>0.0</double>
         <double>0.0</double>
         <double>0.0</double>
         <double>0.0</double>
         <double>0.0</double>
         <double>0.0</double>
         <double>0.0</double>
         <double>0.0</double>
         <double>0.9999999999999789</double>
         <double>-0.07120619697964507</double>
         <double>-0.14963080119487523</double>
         <double>-0.0072744667525786915</double>
         <double>0.1513508883425079</double>
         <double>0.10629761645586973</double>
         <double>0.08108212919966906</double>
         <double>-0.03965385128932057</double>
         <double>-0.06851254279673616</double>
         <double>-0.16867820574912554</double>
         <double>-0.3050693692308288</double>
         <double>-0.22667272627101098</double>
         <double>0.09699034346947925</double>
         <double>0.06669237368834063</double>
         <double>0.08352892720767764</double>
         <double>0.0802401876907118</double>
         <double>0.0</double>
         <double>-0.09693715057126526</double>
         <double>0.0</double>
         <double>0.0</double>
         <double>0.0</double>
         <double>0.0</double>
         <double>0.0</double>
         <double>0.0</double>
         <double>0.0</double>
         <double>0.0</double>
         <double>0.0</double>
         <double>0.0</double>
         <double>0.0</double>
         <double>0.0</double>
         <double>0.0</double>
         <double>0.0</double>
         <double>0.0</double>
         <double>0.0</double>
         <double>0.0</double>
         <double>0.0</double>
         <double>0.0</double>
         <double>0.0</double>
         <double>0.0</double>
         <double>0.0</double>
         <double>0.0</double>
         <double>0.0</double>
         <double>0.0</double>
         <double>0.0</double>
         <double>0.0</double>
         <double>0.0</double>
         <double>0.0</double>
         <double>0.0</double>
         <double>0.0</double>
         <double>0.0</double>
         <double>0.0</double>
         <double>0.0</double>
         <double>0.0</double>
         <double>0.0</double>
         <double>0.0</double>
         <double>0.0</double>
         <double>0.0</double>
         <double>0.0</double>
         <double>0.0</double>
         <double>1.0000000000000488</double>
         <double>0.29968131803414855</double>
         <double>0.35928726410535533</double>
         <double>-0.17154152622200775</double>
         <double>-0.2655478261838939</double>
         <double>-0.2095327638516496</double>
         <double>-0.12347832081859994</double>
         <double>0.10640247764252783</double>
         <double>0.3220248758086801</double>
         <double>0.39805030658121426</double>
         <double>0.4176206708130839</double>
         <double>-0.25685581505441757</double>
         <double>-0.3359279289206186</double>
         <double>-0.3152732153542633</double>
         <double>-0.3170602702863126</double>
         <double>0.0</double>
         <double>0.2585799522636553</double>
         <double>0.0</double>
         <double>0.0</double>
         <double>0.0</double>
         <double>0.0</double>
         <double>0.0</double>
         <double>0.0</double>
         <double>0.0</double>
         <double>0.0</double>
         <double>0.0</double>
         <double>0.0</double>
         <double>0.0</double>
         <double>0.0</double>
         <double>0.0</double>
         <double>0.0</double>
         <double>0.0</double>
         <double>0.0</double>
         <double>0.0</double>
         <double>0.0</double>
         <double>0.0</double>
         <double>0.0</double>
         <double>0.0</double>
         <double>0.0</double>
         <double>0.0</double>
         <double>0.0</double>
         <double>0.0</double>
         <double>0.0</double>
         <double>0.0</double>
         <double>0.0</double>
         <double>0.0</double>
         <double>0.0</double>
         <double>0.0</double>
         <double>0.0</double>
         <double>0.0</double>
         <double>0.0</double>
         <double>0.0</double>
         <double>0.0</double>
         <double>0.0</double>
         <double>0.0</double>
         <double>0.0</double>
         <double>0.0</double>
         <double>0.0</double>
         <double>0.0</double>
         <double>1.0000000000000004</double>
         <double>0.20142183087361734</double>
         <double>-0.22548335639885803</double>
         <double>-0.26690359698920774</double>
         <double>-0.31940264517668904</double>
         <double>-0.3716873453307624</double>
         <double>0.12686257089524364</double>
         <double>0.14024949909035317</double>
         <double>0.5226003405006433</double>
         <double>0.3037159130506981</double>
         <double>-0.24125441957549107</double>
         <double>-0.31832264217266587</double>
         <double>-0.2843489088822922</double>
         <double>-0.2909594568644939</double>
         <double>0.0</double>
         <double>0.17750155357464753</double>
         <double>0.0</double>
         <double>0.0</double>
         <double>0.0</double>
         <double>0.0</double>
         <double>0.0</double>
         <double>0.0</double>
         <double>0.0</double>
         <double>0.0</double>
         <double>0.0</double>
         <double>0.0</double>
         <double>0.0</double>
         <double>0.0</double>
         <double>0.0</double>
         <double>0.0</double>
         <double>0.0</double>
         <double>0.0</double>
         <double>0.0</double>
         <double>0.0</double>
         <double>0.0</double>
         <double>0.0</double>
         <double>0.0</double>
         <double>0.0</double>
         <double>0.0</double>
         <double>0.0</double>
         <double>0.0</double>
         <double>0.0</double>
         <double>0.0</double>
         <double>0.0</double>
         <double>0.0</double>
         <double>0.0</double>
         <double>0.0</double>
         <double>0.0</double>
         <double>0.0</double>
         <double>0.0</double>
         <double>0.0</double>
         <double>0.0</double>
         <double>0.0</double>
         <double>0.0</double>
         <double>0.0</double>
         <double>0.0</double>
         <double>0.0</double>
         <double>0.0</double>
         <double>0.0</double>
         <double>1.0000000000000175</double>
         <double>-0.09323353251568377</double>
         <double>-0.07239519172902269</double>
         <double>-0.07804613597916536</double>
         <double>-0.015910460349831925</double>
         <double>0.3438198921028413</double>
         <double>0.5354588775747732</double>
         <double>0.1854195830592838</double>
         <double>0.25785755123351417</double>
         <double>-0.10981536108724767</double>
         <double>-0.1470746441864779</double>
         <double>-0.06109495444004935</double>
         <double>-0.08531931899624723</double>
         <double>0.0</double>
         <double>0.08939877367691274</double>
         <double>0.0</double>
         <double>0.0</double>
         <double>0.0</double>
         <double>0.0</double>
         <double>0.0</double>
         <double>0.0</double>
         <double>0.0</double>
         <double>0.0</double>
         <double>0.0</double>
         <double>0.0</double>
         <double>0.0</double>
         <double>0.0</double>
         <double>0.0</double>
         <double>0.0</double>
         <double>0.0</double>
         <double>0.0</double>
         <double>0.0</double>
         <double>0.0</double>
         <double>0.0</double>
         <double>0.0</double>
         <double>0.0</double>
         <double>0.0</double>
         <double>0.0</double>
         <double>0.0</double>
         <double>0.0</double>
         <double>0.0</double>
         <double>0.0</double>
         <double>0.0</double>
         <double>0.0</double>
         <double>0.0</double>
         <double>0.0</double>
         <double>0.0</double>
         <double>0.0</double>
         <double>0.0</double>
         <double>0.0</double>
         <double>0.0</double>
         <double>0.0</double>
         <double>0.0</double>
         <double>0.0</double>
         <double>0.0</double>
         <double>0.0</double>
         <double>0.0</double>
         <double>0.0</double>
         <double>0.0</double>
         <double>1.000000000000012</double>
         <double>0.13039582059607593</double>
         <double>0.3698259802885972</double>
         <double>0.17217977768907497</double>
         <double>0.005753819364264626</double>
         <double>-0.11680962444982727</double>
         <double>-0.30121027326312577</double>
         <double>-0.1586494412161455</double>
         <double>0.24461823102326563</double>
         <double>0.28776816075138395</double>
         <double>0.2226642368541037</double>
         <double>0.3049881852969697</double>
         <double>0.0</double>
         <double>-0.12221245414434291</double>
         <double>0.0</double>
         <double>0.0</double>
         <double>0.0</double>
         <double>0.0</double>
         <double>0.0</double>
         <double>0.0</double>
         <double>0.0</double>
         <double>0.0</double>
         <double>0.0</double>
         <double>0.0</double>
         <double>0.0</double>
         <double>0.0</double>
         <double>0.0</double>
         <double>0.0</double>
         <double>0.0</double>
         <double>0.0</double>
         <double>0.0</double>
         <double>0.0</double>
         <double>0.0</double>
         <double>0.0</double>
         <double>0.0</double>
         <double>0.0</double>
         <double>0.0</double>
         <double>0.0</double>
         <double>0.0</double>
         <double>0.0</double>
         <double>0.0</double>
         <double>0.0</double>
         <double>0.0</double>
         <double>0.0</double>
         <double>0.0</double>
         <double>0.0</double>
         <double>0.0</double>
         <double>0.0</double>
         <double>0.0</double>
         <double>0.0</double>
         <double>0.0</double>
         <double>0.0</double>
         <double>0.0</double>
         <double>0.0</double>
         <double>0.0</double>
         <double>0.0</double>
         <double>0.0</double>
         <double>0.0</double>
         <double>0.0</double>
         <double>0.999999999999984</double>
         <double>0.049132299286696206</double>
         <double>0.3157948232559571</double>
         <double>-0.017617673312799252</double>
         <double>-0.04964578181061962</double>
         <double>-0.30654261313530273</double>
         <double>-0.15704198847729856</double>
         <double>0.21012560785643758</double>
         <double>0.2296795257016814</double>
         <double>0.38607128407060864</double>
         <double>0.32432212695854157</double>
         <double>0.0</double>
         <double>-0.18473985598892376</double>
         <double>0.0</double>
         <double>0.0</double>
         <double>0.0</double>
         <double>0.0</double>
         <double>0.0</double>
         <double>0.0</double>
         <double>0.0</double>
         <double>0.0</double>
         <double>0.0</double>
         <double>0.0</double>
         <double>0.0</double>
         <double>0.0</double>
         <double>0.0</double>
         <double>0.0</double>
         <double>0.0</double>
         <double>0.0</double>
         <double>0.0</double>
         <double>0.0</double>
         <double>0.0</double>
         <double>0.0</double>
         <double>0.0</double>
         <double>0.0</double>
         <double>0.0</double>
         <double>0.0</double>
         <double>0.0</double>
         <double>0.0</double>
         <double>0.0</double>
         <double>0.0</double>
         <double>0.0</double>
         <double>0.0</double>
         <double>0.0</double>
         <double>0.0</double>
         <double>0.0</double>
         <double>0.0</double>
         <double>0.0</double>
         <double>0.0</double>
         <double>0.0</double>
         <double>0.0</double>
         <double>0.0</double>
         <double>0.0</double>
         <double>0.0</double>
         <double>0.0</double>
         <double>0.0</double>
         <double>0.0</double>
         <double>0.0</double>
         <double>0.0</double>
         <double>0.9999999999999777</double>
         <double>0.03761530250869856</double>
         <double>-0.012531714183382628</double>
         <double>-0.043269126475861626</double>
         <double>-0.295625301586396</double>
         <double>-0.08508268844217753</double>
         <double>0.1848367834332284</double>
         <double>0.18744605987120289</double>
         <double>0.3040298608212957</double>
         <double>0.30146876376209186</double>
         <double>0.0</double>
         <double>-0.1830293730493098</double>
         <double>0.0</double>
         <double>0.0</double>
         <double>0.0</double>
         <double>0.0</double>
         <double>0.0</double>
         <double>0.0</double>
         <double>0.0</double>
         <double>0.0</double>
         <double>0.0</double>
         <double>0.0</double>
         <double>0.0</double>
         <double>0.0</double>
         <double>0.0</double>
         <double>0.0</double>
         <double>0.0</double>
         <double>0.0</double>
         <double>0.0</double>
         <double>0.0</double>
         <double>0.0</double>
         <double>0.0</double>
         <double>0.0</double>
         <double>0.0</double>
         <double>0.0</double>
         <double>0.0</double>
         <double>0.0</double>
         <double>0.0</double>
         <double>0.0</double>
         <double>0.0</double>
         <double>0.0</double>
         <double>0.0</double>
         <double>0.0</double>
         <double>0.0</double>
         <double>0.0</double>
         <double>0.0</double>
         <double>0.0</double>
         <double>0.0</double>
         <double>0.0</double>
         <double>0.0</double>
         <double>0.0</double>
         <double>0.0</double>
         <double>0.0</double>
         <double>0.0</double>
         <double>0.0</double>
         <double>0.0</double>
         <double>0.0</double>
         <double>0.0</double>
         <double>0.0</double>
         <double>1.0000000000000027</double>
         <double>-0.14314884902894429</double>
         <double>0.022767687487657225</double>
         <double>-0.2834451941482001</double>
         <double>-0.15915084563486023</double>
         <double>0.21864414523699552</double>
         <double>0.09111746206764017</double>
         <double>0.1640578254278609</double>
         <double>0.1437273777165465</double>
         <double>0.0</double>
         <double>0.014257235546726805</double>
         <double>0.0</double>
         <double>0.0</double>
         <double>0.0</double>
         <double>0.0</double>
         <double>0.0</double>
         <double>0.0</double>
         <double>0.0</double>
         <double>0.0</double>
         <double>0.0</double>
         <double>0.0</double>
         <double>0.0</double>
         <double>0.0</double>
         <double>0.0</double>
         <double>0.0</double>
         <double>0.0</double>
         <double>0.0</double>
         <double>0.0</double>
         <double>0.0</double>
         <double>0.0</double>
         <double>0.0</double>
         <double>0.0</double>
         <double>0.0</double>
         <double>0.0</double>
         <double>0.0</double>
         <double>0.0</double>
         <double>0.0</double>
         <double>0.0</double>
         <double>0.0</double>
         <double>0.0</double>
         <double>0.0</double>
         <double>0.0</double>
         <double>0.0</double>
         <double>0.0</double>
         <double>0.0</double>
         <double>0.0</double>
         <double>0.0</double>
         <double>0.0</double>
         <double>0.0</double>
         <double>0.0</double>
         <double>0.0</double>
         <double>0.0</double>
         <double>0.0</double>
         <double>0.0</double>
         <double>0.0</double>
         <double>0.0</double>
         <double>0.0</double>
         <double>0.0</double>
         <double>0.0</double>
         <double>0.9999999999999842</double>
         <double>0.25574529832672277</double>
         <double>0.15809295598168963</double>
         <double>0.17839441843342513</double>
         <double>0.011988886468610462</double>
         <double>0.1313175241036029</double>
         <double>-0.015956330617187514</double>
         <double>0.05479994530245325</double>
         <double>0.0</double>
         <double>0.023578790933285847</double>
         <double>0.0</double>
         <double>0.0</double>
         <double>0.0</double>
         <double>0.0</double>
         <double>0.0</double>
         <double>0.0</double>
         <double>0.0</double>
         <double>0.0</double>
         <double>0.0</double>
         <double>0.0</double>
         <double>0.0</double>
         <double>0.0</double>
         <double>0.0</double>
         <double>0.0</double>
         <double>0.0</double>
         <double>0.0</double>
         <double>0.0</double>
         <double>0.0</double>
         <double>0.0</double>
         <double>0.0</double>
         <double>0.0</double>
         <double>0.0</double>
         <double>0.0</double>
         <double>0.0</double>
         <double>0.0</double>
         <double>0.0</double>
         <double>0.0</double>
         <double>0.0</double>
         <double>0.0</double>
         <double>0.0</double>
         <double>0.0</double>
         <double>0.0</double>
         <double>0.0</double>
         <double>0.0</double>
         <double>0.0</double>
         <double>0.0</double>
         <double>0.0</double>
         <double>0.0</double>
         <double>0.0</double>
         <double>0.0</double>
         <double>0.0</double>
         <double>0.0</double>
         <double>0.0</double>
         <double>0.0</double>
         <double>0.0</double>
         <double>0.0</double>
         <double>0.0</double>
         <double>0.0</double>
         <double>0.0</double>
         <double>1.0000000000000038</double>
         <double>0.20752127637460813</double>
         <double>0.3640912292550482</double>
         <double>0.012775562682926544</double>
         <double>-0.09214024943197502</double>
         <double>0.049266601934905736</double>
         <double>-0.004904652583104502</double>
         <double>0.0</double>
         <double>0.08904547800620086</double>
         <double>0.0</double>
         <double>0.0</double>
         <double>0.0</double>
         <double>0.0</double>
         <double>0.0</double>
         <double>0.0</double>
         <double>0.0</double>
         <double>0.0</double>
         <double>0.0</double>
         <double>0.0</double>
         <double>0.0</double>
         <double>0.0</double>
         <double>0.0</double>
         <double>0.0</double>
         <double>0.0</double>
         <double>0.0</double>
         <double>0.0</double>
         <double>0.0</double>
         <double>0.0</double>
         <double>0.0</double>
         <double>0.0</double>
         <double>0.0</double>
         <double>0.0</double>
         <double>0.0</double>
         <double>0.0</double>
         <double>0.0</double>
         <double>0.0</double>
         <double>0.0</double>
         <double>0.0</double>
         <double>0.0</double>
         <double>0.0</double>
         <double>0.0</double>
         <double>0.0</double>
         <double>0.0</double>
         <double>0.0</double>
         <double>0.0</double>
         <double>0.0</double>
         <double>0.0</double>
         <double>0.0</double>
         <double>0.0</double>
         <double>0.0</double>
         <double>0.0</double>
         <double>0.0</double>
         <double>0.0</double>
         <double>0.0</double>
         <double>0.0</double>
         <double>0.0</double>
         <double>0.0</double>
         <double>0.0</double>
         <double>0.0</double>
         <double>0.9999999999999742</double>
         <double>0.4089265980533961</double>
         <double>-0.1645720133881867</double>
         <double>-0.2265918999836202</double>
         <double>-0.2552457944916094</double>
         <double>-0.2291678479019352</double>
         <double>0.0</double>
         <double>0.2413006432238869</double>
         <double>0.0</double>
         <double>0.0</double>
         <double>0.0</double>
         <double>0.0</double>
         <double>0.0</double>
         <double>0.0</double>
         <double>0.0</double>
         <double>0.0</double>
         <double>0.0</double>
         <double>0.0</double>
         <double>0.0</double>
         <double>0.0</double>
         <double>0.0</double>
         <double>0.0</double>
         <double>0.0</double>
         <double>0.0</double>
         <double>0.0</double>
         <double>0.0</double>
         <double>0.0</double>
         <double>0.0</double>
         <double>0.0</double>
         <double>0.0</double>
         <double>0.0</double>
         <double>0.0</double>
         <double>0.0</double>
         <double>0.0</double>
         <double>0.0</double>
         <double>0.0</double>
         <double>0.0</double>
         <double>0.0</double>
         <double>0.0</double>
         <double>0.0</double>
         <double>0.0</double>
         <double>0.0</double>
         <double>0.0</double>
         <double>0.0</double>
         <double>0.0</double>
         <double>0.0</double>
         <double>0.0</double>
         <double>0.0</double>
         <double>0.0</double>
         <double>0.0</double>
         <double>0.0</double>
         <double>0.0</double>
         <double>0.0</double>
         <double>0.0</double>
         <double>0.0</double>
         <double>0.0</double>
         <double>0.0</double>
         <double>0.0</double>
         <double>0.0</double>
         <double>0.9999999999999748</double>
         <double>-0.2547492339222475</double>
         <double>-0.07439776752736502</double>
         <double>-0.09101903141714121</double>
         <double>-0.06938345897819735</double>
         <double>0.0</double>
         <double>0.1998088749917986</double>
         <double>0.0</double>
         <double>0.0</double>
         <double>0.0</double>
         <double>0.0</double>
         <double>0.0</double>
         <double>0.0</double>
         <double>0.0</double>
         <double>0.0</double>
         <double>0.0</double>
         <double>0.0</double>
         <double>0.0</double>
         <double>0.0</double>
         <double>0.0</double>
         <double>0.0</double>
         <double>0.0</double>
         <double>0.0</double>
         <double>0.0</double>
         <double>0.0</double>
         <double>0.0</double>
         <double>0.0</double>
         <double>0.0</double>
         <double>0.0</double>
         <double>0.0</double>
         <double>0.0</double>
         <double>0.0</double>
         <double>0.0</double>
         <double>0.0</double>
         <double>0.0</double>
         <double>0.0</double>
         <double>0.0</double>
         <double>0.0</double>
         <double>0.0</double>
         <double>0.0</double>
         <double>0.0</double>
         <double>0.0</double>
         <double>0.0</double>
         <double>0.0</double>
         <double>0.0</double>
         <double>0.0</double>
         <double>0.0</double>
         <double>0.0</double>
         <double>0.0</double>
         <double>0.0</double>
         <double>0.0</double>
         <double>0.0</double>
         <double>0.0</double>
         <double>0.0</double>
         <double>0.0</double>
         <double>0.0</double>
         <double>0.0</double>
         <double>0.0</double>
         <double>0.0</double>
         <double>1.000000000000002</double>
         <double>0.08027094334921997</double>
         <double>0.351899571782714</double>
         <double>0.2766411186255815</double>
         <double>0.0</double>
         <double>-0.09292012951537412</double>
         <double>0.0</double>
         <double>0.0</double>
         <double>0.0</double>
         <double>0.0</double>
         <double>0.0</double>
         <double>0.0</double>
         <double>0.0</double>
         <double>0.0</double>
         <double>0.0</double>
         <double>0.0</double>
         <double>0.0</double>
         <double>0.0</double>
         <double>0.0</double>
         <double>0.0</double>
         <double>0.0</double>
         <double>0.0</double>
         <double>0.0</double>
         <double>0.0</double>
         <double>0.0</double>
         <double>0.0</double>
         <double>0.0</double>
         <double>0.0</double>
         <double>0.0</double>
         <double>0.0</double>
         <double>0.0</double>
         <double>0.0</double>
         <double>0.0</double>
         <double>0.0</double>
         <double>0.0</double>
         <double>0.0</double>
         <double>0.0</double>
         <double>0.0</double>
         <double>0.0</double>
         <double>0.0</double>
         <double>0.0</double>
         <double>0.0</double>
         <double>0.0</double>
         <double>0.0</double>
         <double>0.0</double>
         <double>0.0</double>
         <double>0.0</double>
         <double>0.0</double>
         <double>0.0</double>
         <double>0.0</double>
         <double>0.0</double>
         <double>0.0</double>
         <double>0.0</double>
         <double>0.0</double>
         <double>0.0</double>
         <double>0.0</double>
         <double>0.0</double>
         <double>0.0</double>
         <double>0.0</double>
         <double>0.9999999999999805</double>
         <double>0.14068478109502514</double>
         <double>0.4107968673204248</double>
         <double>0.0</double>
         <double>-0.12915796644094552</double>
         <double>0.0</double>
         <double>0.0</double>
         <double>0.0</double>
         <double>0.0</double>
         <double>0.0</double>
         <double>0.0</double>
         <double>0.0</double>
         <double>0.0</double>
         <double>0.0</double>
         <double>0.0</double>
         <double>0.0</double>
         <double>0.0</double>
         <double>0.0</double>
         <double>0.0</double>
         <double>0.0</double>
         <double>0.0</double>
         <double>0.0</double>
         <double>0.0</double>
         <double>0.0</double>
         <double>0.0</double>
         <double>0.0</double>
         <double>0.0</double>
         <double>0.0</double>
         <double>0.0</double>
         <double>0.0</double>
         <double>0.0</double>
         <double>0.0</double>
         <double>0.0</double>
         <double>0.0</double>
         <double>0.0</double>
         <double>0.0</double>
         <double>0.0</double>
         <double>0.0</double>
         <double>0.0</double>
         <double>0.0</double>
         <double>0.0</double>
         <double>0.0</double>
         <double>0.0</double>
         <double>0.0</double>
         <double>0.0</double>
         <double>0.0</double>
         <double>0.0</double>
         <double>0.0</double>
         <double>0.0</double>
         <double>0.0</double>
         <double>0.0</double>
         <double>0.0</double>
         <double>0.0</double>
         <double>0.0</double>
         <double>0.0</double>
         <double>0.0</double>
         <double>0.0</double>
         <double>0.0</double>
         <double>0.0</double>
         <double>0.9999999999999777</double>
         <double>0.40467104866003606</double>
         <double>0.0</double>
         <double>-0.1848184913875799</double>
         <double>0.0</double>
         <double>0.0</double>
         <double>0.0</double>
         <double>0.0</double>
         <double>0.0</double>
         <double>0.0</double>
         <double>0.0</double>
         <double>0.0</double>
         <double>0.0</double>
         <double>0.0</double>
         <double>0.0</double>
         <double>0.0</double>
         <double>0.0</double>
         <double>0.0</double>
         <double>0.0</double>
         <double>0.0</double>
         <double>0.0</double>
         <double>0.0</double>
         <double>0.0</double>
         <double>0.0</double>
         <double>0.0</double>
         <double>0.0</double>
         <double>0.0</double>
         <double>0.0</double>
         <double>0.0</double>
         <double>0.0</double>
         <double>0.0</double>
         <double>0.0</double>
         <double>0.0</double>
         <double>0.0</double>
         <double>0.0</double>
         <double>0.0</double>
         <double>0.0</double>
         <double>0.0</double>
         <double>0.0</double>
         <double>0.0</double>
         <double>0.0</double>
         <double>0.0</double>
         <double>0.0</double>
         <double>0.0</double>
         <double>0.0</double>
         <double>0.0</double>
         <double>0.0</double>
         <double>0.0</double>
         <double>0.0</double>
         <double>0.0</double>
         <double>0.0</double>
         <double>0.0</double>
         <double>0.0</double>
         <double>0.0</double>
         <double>0.0</double>
         <double>0.0</double>
         <double>0.0</double>
         <double>0.0</double>
         <double>0.0</double>
         <double>1.000000000000054</double>
         <double>0.0</double>
         <double>-0.1585009939892094</double>
         <double>0.0</double>
         <double>0.0</double>
         <double>0.0</double>
         <double>0.0</double>
         <double>0.0</double>
         <double>0.0</double>
         <double>0.0</double>
         <double>0.0</double>
         <double>0.0</double>
         <double>0.0</double>
         <double>0.0</double>
         <double>0.0</double>
         <double>0.0</double>
         <double>0.0</double>
         <double>0.0</double>
         <double>0.0</double>
         <double>0.0</double>
         <double>0.0</double>
         <double>0.0</double>
         <double>0.0</double>
         <double>0.0</double>
         <double>0.0</double>
         <double>0.0</double>
         <double>0.0</double>
         <double>0.0</double>
         <double>0.0</double>
         <double>0.0</double>
         <double>0.0</double>
         <double>0.0</double>
         <double>0.0</double>
         <double>0.0</double>
         <double>0.0</double>
         <double>0.0</double>
         <double>0.0</double>
         <double>0.0</double>
         <double>0.0</double>
         <double>0.0</double>
         <double>0.0</double>
         <double>0.0</double>
         <double>0.0</double>
         <double>0.0</double>
         <double>0.0</double>
         <double>0.0</double>
         <double>0.0</double>
         <double>0.0</double>
         <double>0.0</double>
         <double>0.0</double>
         <double>0.0</double>
         <double>0.0</double>
         <double>0.0</double>
         <double>0.0</double>
         <double>0.0</double>
         <double>0.0</double>
         <double>0.0</double>
         <double>0.0</double>
         <double>0.0</double>
         <double>0.0</double>
         <double>0.0</double>
         <double>0.0</double>
         <double>0.0</double>
         <double>0.0</double>
         <double>0.0</double>
         <double>0.0</double>
         <double>0.0</double>
         <double>0.0</double>
         <double>0.0</double>
         <double>0.0</double>
         <double>0.0</double>
         <double>0.0</double>
         <double>0.0</double>
         <double>0.0</double>
         <double>0.0</double>
         <double>0.0</double>
         <double>0.0</double>
         <double>0.0</double>
         <double>0.0</double>
         <double>0.0</double>
         <double>0.0</double>
         <double>0.0</double>
         <double>0.0</double>
         <double>0.0</double>
         <double>0.0</double>
         <double>0.0</double>
         <double>0.0</double>
         <double>0.0</double>
         <double>0.0</double>
         <double>0.0</double>
         <double>0.0</double>
         <double>0.0</double>
         <double>0.0</double>
         <double>0.0</double>
         <double>0.0</double>
         <double>0.0</double>
         <double>0.0</double>
         <double>0.0</double>
         <double>0.0</double>
         <double>0.0</double>
         <double>0.0</double>
         <double>0.0</double>
         <double>0.0</double>
         <double>0.0</double>
         <double>0.0</double>
         <double>0.0</double>
         <double>0.0</double>
         <double>0.0</double>
         <double>0.0</double>
         <double>0.0</double>
         <double>0.0</double>
         <double>0.0</double>
         <double>0.0</double>
         <double>0.0</double>
         <double>0.0</double>
         <double>0.0</double>
         <double>0.0</double>
         <double>0.0</double>
         <double>0.9999999999999761</double>
      </values>
   </indicatorCorrelations>
</dataInformation>
