# Supplementary material for: Social media addiction and emotions during the disaster recovery period—The moderating role of post-COVID timing
Source: PLoS One. 2022 Oct 20;17(10):e0274898. doi: 10.1371/journal.pone.0274898 (PMC9584413; doi:10.1371/journal.pone.0274898)
Supplement: S1 File — (ZIP) [file pone.0274898.s001.zip › Copy of Dewan - Covid/4 weeks data.txt.meta]

<DataFileSettings locked="false" separator="COMMA" missingValue="null" escapeSign="NONE" locale="EN">
   <groupModel>
      <groupDefinition name="GROUP_Week(0.0)" hits="198" logic="AND">
         <term operator="EQUALS" leftTerm="0.0" name="Week"/>
         <id>14c71652-9eb2-4c75-adae-13ab36d8fe90</id>
      </groupDefinition>
      <groupDefinition name="GROUP_Week(2.0)" hits="406" logic="AND">
         <term operator="EQUALS" leftTerm="2.0" name="Week"/>
         <id>9d97b501-e049-4f4f-bb23-2b8a85085510</id>
      </groupDefinition>
      <groupDefinition name="GROUP_Week(4.0)" hits="223" logic="AND">
         <term operator="EQUALS" leftTerm="4.0" name="Week"/>
         <id>e95d8ed1-03e9-4186-8201-817e459e8388</id>
      </groupDefinition>
      <groupDefinition name="GROUP_Week(6.0)" hits="327" logic="AND">
         <term operator="EQUALS" leftTerm="6.0" name="Week"/>
         <id>8087127c-2b1e-4152-922e-235a4761b439</id>
      </groupDefinition>
   </groupModel>
   <text></text>
   <active>false</active>
</DataFileSettings>
