# Supplementary material for: Social media addiction and emotions during the disaster recovery period—The moderating role of post-COVID timing
Source: PLoS One. 2022 Oct 20;17(10):e0274898. doi: 10.1371/journal.pone.0274898 (PMC9584413; doi:10.1371/journal.pone.0274898)
Supplement: S1 File — (ZIP) [file pone.0274898.s001.zip › Copy of Dewan - Covid/A Physical issues - SM hours as mediator - no SM hours direct.splsm]

iGSsnvtZMzKPNvFO+xGucw7RdCku2vbEypPUYmZz/ude83vsPOSDXxYHmNE//bplgQMd4yYSC22v
IJcMbd7Uzyc5qTeUX1qOrt+MmlX6th35cs+LcU/QzH19DKI0uHb0kpRTBcadH9iCdmxdJNSkuvLi
eiRgre+tj6jB2comqqAFdTJUYmXjJ5OmolTZYFsU9ObK8TAfaFrJ2TOOeJHW29Jy5CCeuaqEl1gB
9TiTLY8/noeC7x7+aJOAqTJg9NDDsrN1kGdVu/PFfHYspQ/dis2d+KhTwgjqsT+8t2qFY/p0cS0Q
KmLwLAcV1HqWCg3DCldkeCZMcttbjEhs8R5ILsvEljmMBuexkSRrACw5vx7nU7/Sn1SFQHXRXBHg
nndFGiger+4+rdvdNbI9X5HJJ8VzEf9rIDRMQ5KJXN1ePB50w1X0xHx07cMjIM9YJ6dLvsfeZRPN
fXWYFAcXnxaW5srVbJ7Sv/lpa6528oedbOcvdOM4+5C3YQSyuqt2gAYlpnKYmQ8yr00Vhp5zkSey
Gm3XAc8UeahPHfRcv3HQYycLMv99Gjw+x51kGy2PdoaTjj3VlnwPVgnBElto9M5jAFIUTwgraUOq
xbLRe7f703EvKVNFbXHHPevOF2R8idhKnjK+Qh/NaB5KCMmLqFurqx3kr0Lok2BrX+17bWyQ+XqV
Ooy2WhgG51gNuGarjfa3yNQJr8OlEt73ooSc1oGpsaC2AKQY+hiXYComoGqN5Kxa9gbdROC57J2/
Tk+ys07dEnegEZQRORGo7ptxGGTOx/VOgZIMjFHpIihzFpnaPzgKGwxB+eoj1mBr5asEn9FSHhfe
/NQpQTA00IeoKs1kCEUpj2BebFiJPjPtGwcUS0xb3P5HeVeNPiem3pfXa7e/mAOz23IWc24SRGM4
Wj59FdJYMkFtZqkey2vNc/pKB2CE21NOmuSHwfjlGVvM5iBMam1UfGzqQBAALfgYWH+GG8n8XhhT
1S6VZDgVlUDXQLGKnKSSgl5qCOseby98Hp3RCDYO3IZjCZXBx7AYy8GD4SI7tlpUeH/zPRObVzYG
ZHsNdFv4QIH5rfFuMO2fwK76z1lQaDi3iB/Wam0nfKlROutZiEX8KWuPfeyV+eN5LTEoLbtlOM2g
7Xdd+TLLa+wbVdSu1dPOnn8aNRBpRZ0me1gRJOvDV4Y7rzPhJl74dbH0f1segqS2Cp8Ek8dTW+hd
FowRAKyoCjLXBgALm7Fgiri5WF3Fm/3nQUSCS2Vn8OWWjFoyxBLhl912bfQ2DPv9oYcfWXNZxGLD
lP8GGg7raw3jyl7NRS3PmnbSUgg554W1Rgh9BRg465sG31hJ+I/cynAHmcfH4z2rw73qtIAkFzLU
effbOL8wvrLBQW/BBQnmM2DYLm8Gcw3dRLNhPJlR7t0noU1SjGoaUeY21dYRE72eMSaBRfAJFx98
8h4fOx7mwThBNZFnsdcKrx3GSyn47Tg0gkGWsfJ+cMZJTCTalDD3NHwdLYY9sIBZuEshkHHNjqg2
hW/ppa5MtkQ/NV1fUdlTIL+ZcV+5mn4KR5Bn8yLJQCr2RiNYD0WKq/8V7RhFkKWvzWbzJHDLlXCE
JEV7zjmyGG1iEIjb7hinH8rlczt7/jfiLSXuC8VX/GwKHEXMusqlkOvHAqrPOkAVmmgpOQfXxDFg
4pzFTMNqqtwiFtibALmH1FVyMYbD9yA4iTF3VgMT1BUd3NFGiDjxRbkd1DJbG0+583DzJIDfeiV2
FvTmyvEwH2haydkzjniR1ttZ3j7JuTb9q0Appop5Sgrxi0uuNIqrEVSXziNkh0uX6rKzdZBnVbvz
xXx2LKUP3Yr+uSy1Ugm62yIbVbnzTTFX/hDDFZuKzJVNWVyr9mgZde0hguewLYI5BseJUaswOxbd
H6VcdAAn1bu0TqNcGy/8mAOz23IWc24SRGM4Wj59FdJYMkFtZqkey2vNc/pKB2CE21NOmuSHwfjl
GVvM5iBMam1UfGzqQBAALfgYWH+GG8n8XhhT1S6VZDgVlUDXQLGKnKSSgl5qCOseby98Hp3RCDYO
3IZjCZXBx7AYy8GD4SI7tlpUeH/zPRObVzYGZHsNdFv4QIH5rfFuMO2fwK76z1lQaDi3iB/Wam0n
fKlROutZiEX8KWuPfeyV+eN5LTEhSpHAaA2+xd+p5YcI49lL9TJDcBsQxGSDYGsmRqaLIpdpaTmS
AtKafQxVdPUtf3dgtVT150F1xrNaIJdUQ7E6cl1hdvkhtOhnwI2ZdklZWzAPhqdDc+lZF1Ix524c
wF4XXCYcDP68GE8RvWz9yeVzViO6HXchNVkwSkw4fM5zHWxNjsUf03XRoHntTRi4Gs/X7oBvNNUF
PHTC6/gJCOvmMKbmmZv2Vco5m8/1y7qbC78pLX2pnyuTST22ibpC30xAY/edPIIMJo+F3yTacMPT
FZMIvXVUb041r/BvyzZ5nkoAzEt+8GTX5iXNbVGJwGBUHvblBeq/3lCDBwHka1GeNDt1sDFW0mP7
NJfSVDAExa1kkPDDatuUsEb9TV4i+BEKB8RxfCAkk1Blp/+pcfDeW/RxrTSx4aX2Qs/inhBDcZAt
DOVRXVQn5f1VTnLTgbnY1DFyRPiJRRjEjFxn3jYcFB+pNf+6U+ikrD6a+3DtrXoYhPQwI/o0enKq
hdsCTumzSakcfyk7XUY1nTEwXkx/KreNowDRD933yCR6279L1hq5vyEQpLri3liCZCh+1LmVXOYA
qF0vT6/d5kABrA/z2psJT61cqr8mHLChdGiYNUZRiIlg0vdyfE7PmWgr8m47R8DHJTt8dS0jNZ/s
1kIDR2nkwcf4cVBKd2BWg1dK+Mgbx1cH2VUq93KvhRr4TIt6cAYc/3ESN7vLesVpoEHm2FKpwMOn
VxNKhlkEXrzlzzAjWLo4otn6pZQE588wbRO7GR67EEKHN7nqXuDY7ATlk5BHTHNTUKP79uNluZpx
rR5wfuqduKEr9Axb5L48GPIiU0fWgLkMm1av2W0xyZqhcqtquBbVXuMlWZ3uPV1xkruOZehrnyNO
lbSrbjJ5qMrgsDjxyd/C6f7c0LaxzIlULI7L1hPA9JcpzKzdoSpLBeYTHvR0vppuRYHsrks9kclS
dNPO4HbuuMfxzh0JUnZcKa25OdzVBKYWJlPLFC0JlbrWW5KpeFzMKz0xoZGd53O+rOuO4dRjZ9xB
SF77xwzYrwAqOFprjN9a7+LarPQBUYyJQKcu3lPmbYNTmY0/fjeHolA3y9SHqZlU7Vh2gKhwaZ62
B9FbdBZ67KlqbluyFcBTGgrerk9ppclog0p2Q6fyNXQO9kY+QEy1Dkrzerq3IKkfdoGw1GzsS58z
Yks7pIsixFBaK9RVl5oKQ3Fms3QjSurzoABnCc974M3YDGU45G4CiMu2jR79AFgY/36m+u7dJ6FN
UoxqGlHmNtXWERO9njEmgUXwCRcffPIeHzse5sE4QTWRZ7HXCq8dxksp+O04NIJBlrHyfnDGSUwk
2pQw9zR8HS2GPbCAWbhLIZBxzY6oNoVv6aWuTLZEPzVdX1HZUyC/mXFfuZp+CkeQZ/MiyUAq9kYj
WA9Fiqv/Fe0YRZClr81m8yRwy5VwhCRFe845shhtYhCI2+4Ypx/K5XM7e/434i0l7gvFV/xsChxF
yeFOds2He3cY2N+OaGLyR/UyQ3AbEMRkg2BrJkamiyKXaWk5kgLSmn0MVXT1LX93YLVU9edBdcaz
WiCXVEOxOnJdYXb5IbToZ8CNmXZJWVswD4anQ3PpWRdSMeduHMBeDGMYzwTBGPeCYLeofsqTcP7V
+ywX3gzzBNggqOF9VOBsTY7FH9N10aB57U0YuBrPO9jYuBneD6h41qHKPqN51oqHueh1U1X0uz3s
pKLzuILxJYopVu2pfOvBynD+5JXOmD2WC/rsIQGJr8OaFxoLj05ZpJZvZKf4uvHbdubAPEY1y1PS
6jO3drZiFnb5suQtDjxEWVuYRGY01gV/sfnRozahA03CK5E5AAdgLiTuCfz/X4FcXGqVuOgREOMd
ARX3YDO+Dxg9uBKoHYvBetCtNgIlsWzW2jyUXFKhZrbKUE3hBe4djtWS0vvcBQERZWxMarncJqGJ
Ln66perLKjHSaOE+MEtImmZMJsBV25TavTnE7tAWxwXMIsk8xrs7xTmIERsjRN2/0PzG2+fUO/BJ
4Sq3jaMA0Q/d98gketu/S9Yaub8hEKS64t5YgmQoftS5lVzmAKhdL0+v3eZAAawP89qbCU+tXKq/
JhywoXRomDVGUYiJYNL3cnxOz5loK/Juz8R5s5C4kzNvrDGuvKh35kdp5MHH+HFQSndgVoNXSvi9
VvjOH5KdM+B9+yd+aFUdnw0w3ELdyPoB0IMNQeH90IVSs1qUexghHqoduSdmA8FAY/edPIIMJo+F
3yTacMPTFZMIvXVUb041r/BvyzZ5nkoAzEt+8GTX5iXNbVGJwGBUHvblBeq/3lCDBwHka1GeNDt1
sDFW0mP7NJfSVDAExa1kkPDDatuUsEb9TV4i+BEKB8RxfCAkk1Blp/+pcfDeW/RxrTSx4aX2Qs/i
nhBDcZAtDOVRXVQn5f1VTnLTgbnY1DFyRPiJRRjEjFxn3jYcFB+pNf+6U+ikrD6a+3DtrX9jnmNo
CH073ItBOy4HSijWnFZjPN6ACIvcLTGCOrzg10sz3hnBuZuOyH5ltGCQSXxNexpB4UgCqPgcNCIq
iFEt9OJAF78D/La9IlPUsBPAqJXQZ/kd0Q5C5qkOjUWpW7PHC88oxN5k6+DSwaGsAtnVw4RpZcbk
R5vyr1zzqF7SMHUXrizR7eUl0NdMDaR38414dIvX+Pt1WQjzRdFjg8zenRGQGfw7S11de87wX2Aj
XcYbm1CEeLPKVhm5f4hU7TQRYuB6zHGbLmnSd4pJUCxAfwfIn/aP3CG70ncNwkgoD3yuQBrU2F4b
Chp1ag0IYa2DPMQFdxzNEqgC1yKqOKVcr+TfQe3sJhyp3HyQtiSQJP88nOMtQh4wx7mM6JDFRx9e
rYbdMKN4/yOo84vcU9NT6LXO9gHOMW2z1MdHNplrhmseWKWUd1f3HxhbMlUELslg+sqqHElDd+fY
4nVK3+SGYwe1W0HeBTCGe60wkELV/xtNc2gO9uEwJwm0IL76hyhkuZRRRMNY/Ir4CPfEUPiF9KP2
mnzgsHpvAl1xoZLwPy383FvwRsAszk88A8eUUnqVfJcx7b0ORJmxhLLke8KskQCszb+nFEdDLdj3
2f+HNnDZESdXCYKdoFTqOQK5YUZRiIlg0vdyfE7PmWgr8m4i7RLl6LRLUglMNEypQGFOR2nkwcf4
cVBKd2BWg1dK+PyCUs928wwi9wTenhqSoxiWXn+dc5iueayPivsH6jUFMgwJH7Bih5qRZAeHbDnp
IOLpcU7kf/1kYtQbVCoMQvwyq/FZTlFrbMSE++wfCWc60nlK8p/6AHVcRlkZDF4hVCEAwfSCvVxp
A4z1Us7a/iftODSCQZax8n5wxklMJNqUeShOE4dNTOhqYDzJRHkyqfaKunYCnAdm3zZNNPJ/fU13
47dfdlPhZ8+DLQZbbWANUoZDHLY6tfh7P0olUjsxKo05OO4zPECVi8buC2oizGkBxpzkzVT4BMn0
+bFnb7opPWSRN+dbxJWI7sAFWxnjoHwSlfkzxMq0lzq5CCmjJX96GIT0MCP6NHpyqoXbAk7ps0mp
HH8pO11GNZ0xMF5Mfyq3jaMA0Q/d98gketu/S9Yaub8hEKS64t5YgmQoftS5lVzmAKhdL0+v3eZA
AawP83STtSEjd6KSdXDzuClbqaXla9BjxxrLoeVqcbfstsAeicFErUMZ7H69zWxl2LAyL2vne2jB
S1nEFqnYl9e1rUS2C649WOx3ob/eYPKum1BtN0UbofbpLcNMavX4iRoHKvD05fYFatdwi3aelspC
Rg4MoDZkbk3H1DGkZKhhQIn/QXQN+XMJEKq4LKjqB1+CbLPHC88oxN5k6+DSwaGsAtnw2OJ+IXwb
Gmoa0KHqwpm7MHUXrizR7eUl0NdMDaR384uzsEHEjEo9zhmaXh3g1XGYC3t3ebSOCj3AaygU5zZJ
C8stTIREpdal7Jy/jxe74omoZ+AQVmgcVr4T28zXCiAg91iZ84C+sX2+VLI+p6BHNBFi4HrMcZsu
adJ3iklQLP14BFGmjyX8d5jVxxZ3fk0ksN+2dSwRQZuihuVZMW/t17vdtkkTbsiHew3+PNLDPlyv
5N9B7ewmHKncfJC2JJDyFmmBi8Lvg9freROKJ5Y0TZY+BTnsJ6rFVJvxZxtTE7RLFc+Syg+avhXe
kw1TPw+Gax5YpZR3V/cfGFsyVQQuyWD6yqocSUN359jidUrf5KzrBl1fduH0lLosQ0qESMvMPT4X
tumGpJZmH61pv6UBdF5AKaEWLfRH5JmLFwDHYtqh9NKsMbfSI1K/hVbBJhtIrt+bm3yT8anpwSpE
ynrgSqvPhCWImxauyqLvobfk9POiw7fIeUmW7V9xr8ATRwBL2CbkRK0a4ys29sSKwHr6Nnuzotlf
+I7KO7IAIUiBc5ESnrhJQ6GLqc9TywLpN7KkekyhtytsZ2HfUXT61J9yW9MwllVzJl/WrNfNSwvI
ZR32p927gdp176xl1XSOmSLMuRfhBB9CtFAoZk3EhUpNxOshxTKwYyltg8rsQ7rRqRIL8Zi9Jf7C
0oIitl8/dyLHwVY9PR/c58sFJvL2Hb0TSICpaGLmOAOt7aV1ciC9QjcHvvJkBEKXpMJGC7EmclRn
SV/Slh7kXAueJPwE8ALMp002tCAeaHEJ/PLYu2texO6KbeTWIdlpjdbUf0kXwLio2yUZQDBdB3my
19d5F6h/C7eT2XO39yVMqmx0wbL1nDz7vnSQULRhKvfcSFTlR2xqsG+Q75nhk6bw4/sj6RzwdHTU
KtYW6/ZFHPRsY6wy8cYJF0Lgz58EhwXyoabiJfJWiaNxagEZUWXwX2gKq3rn1I+KRljVqOGhwuOl
AWayOh/AJQWXI6PNgTjCsF4aoNac0qWOC7MkX7OPZyf0fs+tjv1ill/odmFB8uaa98/C5GEUc8mE
dD0ulhxEP96UH+qMj/Z8/i+t8x3AdbUjx0X5kkMRCz9QRuXIgvxrbvqDooX0o/aafOCwem8CXXGh
kvA/LfzcW/BGwCzOTzwDx5RSepV8lzHtvQ5EmbGEsuR7wkl/pJXtgCkk4J0nHw7S5p0fSyr9HcNv
kzYa6at93j44dkvveoEgUODv+b7+ZkZT4Udqoi61/HAFu3qctm0GRpCeTMiAqZYN3mIzh2UFx5AW
PTL6Sa7juBMhoekQp22RCnpRQxPkqy649DnEgHiT6nOIvh6SI9yrKyF6JLWznKxaiXNEewKmkQnT
aMD+IbMN++lNE2zL484BEa8BwRk0pmf3rMp80VLAyUPG9S1u39pl9AOtLW2zt32iUxIaFoKQ866k
5LA7QmhjOq4wwWZ8p41ezeemm9Kt7jOmnDUspu/2QgYJx65r7Vo8xxCrhfURAg8Igx/53zCClk4H
vlcC7yG0zS1MXIVay6TBnoQkQf5NSuPXUcwgupnYU2JMs8eJB0tpfELN/cUw0zF2/VZBoFqbANFi
W5Wg4aLUvwI+4DERnYfJQWNfynTmBBRGfq36GxsYdBoST4z4t6Yo/0t643R8VajYfoHz0f1pvTt6
cbbzZ+UOijf8ggSBbtGa8HRJ/ySwmD1YS4hW3H/p1u5fRU1gcI0pxIYdyPHuHy/0k40fDFyy2gyt
1x9DX7qtmhr0JGmetgfRW3QWeuypam5bshW2U8CLIJi6nF8uAWBY9RWkMX1iIP3cSKV01ILrQvuf
yjIpdnrQ5cBmShnn2RgpeJXg+AwfK2XFreATS+U4dm0xJA5ZOl10O9JAF5+blmKPIVO0TrUroI++
3UaM7ihpHmyytw8npTA8duXwdChrMqLKzXwScUYw90CzVB0lEC4fYS6v9e0EZ+vRUoCke+0C8Hki
U0fWgLkMm1av2W0xyZqhgdjhyz7txjd30DsuNzpJLE/ZFm+Owppbkpt+dzOBbx3gsDjxyd/C6f7c
0LaxzIlULI7L1hPA9JcpzKzdoSpLBeYTHvR0vppuRYHsrks9kcl0qV4EQY3/aov1uGytU1/d14lu
OaEbc2CCct8GPZilBolzRHsCppEJ02jA/iGzDftLQvfNXHtsbdN0W1mcPENw96zKfNFSwMlDxvUt
bt/aZfQDrS1ts7d9olMSGhaCkPNJ9HjhTl8//uFogs/u842ZnYV4vwb62pW0oX/mEvLILEIGCceu
a+1aPMcQq4X1EQIPCIMf+d8wgpZOB75XAu8htM0tTFyFWsukwZ6EJEH+TUrj11HMILqZ2FNiTLPH
iQdLaXxCzf3FMNMxdv1WQaBamwDRYluVoOGi1L8CPuAxEZ2HyUFjX8p05gQURn6t+hsbGHQaEk+M
+LemKP9LeuN0fFWo2H6B89H9ab07enG282flDoo3/IIEgW7RmvB0Sf8ksJg9WEuIVtx/6dbuX0VN
t6BNaItHz5Z/OHCVvHCLEgxcstoMrdcfQ1+6rZoa9CRpnrYH0Vt0FnrsqWpuW7IVIPemZW2BVfyz
Ft7bu4/HxzF9YiD93EildNSC60L7n8p14qWtMBR7zQ+4ruUL++d9OMOGvRmP9F1BpjnENixroUzg
gcKtd3Y2vg9oyFL+jpQ0EWLgesxxmy5p0neKSVAs0CNNbTEi3vJmJgZsvEDvrCSw37Z1LBFBm6KG
5Vkxb+3Xu922SRNuyId7Df480sM+XK/k30Ht7CYcqdx8kLYkkIVfVhw/WNL/2KJ0o5Um+64xEPfN
KDusWNzNDEMtyJiHU+i1zvYBzjFts9THRzaZa4ZrHlillHdX9x8YWzJVBC7JYPrKqhxJQ3fn2OJ1
St/koGNgijv4NAMWSGpFgllmiQBZjcH5ZWCxgkWMSaRVJH+H5SjWRzQMo+mO3IHcuiS1/rAv9Mv5
SaucR3D0II4rTkXoG1zP0iTFVhfSVmnnqkQuZlgb4idcvvKz7yeygoB5AWShl0+2OXYZpPlGCgOF
0crUOmdIO1zNv5l0hnlPpLTgFOJ6iWYsHaqbiPulJpL4zl6H8zWfPYBz4aTKdLykd72eMSaBRfAJ
Fx988h4fOx65QmmWFBaAIr23REIZVDjq7Tg0gkGWsfJ+cMZJTCTalDD3NHwdLYY9sIBZuEshkHFQ
TTYkY+Y6OjQKP8qAby4mUdlTIL+ZcV+5mn4KR5Bn8yLJQCr2RiNYD0WKq/8V7RhFkKWvzWbzJHDL
lXCEJEV7ByOxqk615e25+FjuErvB7vLVs31lWdvNI1kLZNF00qT+rRxnUeyMEvpwgzhgACCbRlGI
iWDS93J8Ts+ZaCvybs0KzkIZHDYF51SY5L2KlnZFko9dbzJjNC46R/sQpGET7ulaUpZfKl/bUlbg
hUgJfuFFSDRESngBI5Vf7UEhDGcE7VhxZYTIgpD4okaedtFOZRIW9zQpJAV1SxSzGpJNnEP4QAhG
1JbA/T3JRVb99ihqbVR8bOpAEAAt+BhYf4YbmN1i5cPwQ0+NCPPrGqqpak08j5TFQLCSXf/QD+N1
HDC4+iSr99hqXL1OQGb6/5VF/44hHmoeFsajl42UYVFp84GCjh1ftHe+AEUJad8qN5tLcEQqpN1Z
LOn/zRdOFrRLmSiKXU5JgNq0PORzwwfknDgJ+eCjm6NpdmEVZcHyqVRxIhgqf8kyRBliV4qXIV7M
ElvPFygA6MPjOFfYVeCZgdSGCDtU9QkxDq6D873Z64JD4/aWeuTKgiFqz51Twl2HopgRF6QfXLzk
0woXRvdOdNbyyw5Ux6MCRUdT7GkbFagXAtEU8yWU54GH39swi/9Gc5b2V4AKihiJowMfSUDQQodb
x9UHlQBK3Rfe/mUQwDPSWDJBbWapHstrzXP6Sgdg4NR0G6C7H2wZGAiVaW199mptVHxs6kAQAC34
GFh/hhvJ/F4YU9UulWQ4FZVA10CxOYttqoZ2jKkpYnSEaASoyAg2DtyGYwmVwcewGMvBg+EiO7Za
VHh/8z0Tm1c2BmR7DXRb+ECB+a3xbjDtn8Cu+s42dBcqwggx1Eyipl4QPTwms034kJFXIF/zhe99
LSPt6Apy20bRTVY2zo/VBS/2KvvsMW9+Vu/tVJ2cCSsaVFgSiZcZjUdX+bdKkDfofCCNPfBBzi0j
8qJbE9NqZq3aMBZCMWXc0dYxpGIMzZT0nZQcz1ftBpY0ro5rouuLu9Dtq45mu1ut8/beM09aO15m
iqC5WnQriN+PUmsTSrnd43cz7DS4EmWv7Nm3dsAtnHATzMCEVToS4BbaoxN9SU5n63TDVfTEfHTt
wyMgz1gnp0u+x95lE819dZgUBxefFpbmYzoZT6blAhaz8g31+m1bTC904zj7kLdhBLK6q3aABiWm
cpiZDzKvTRWGnnORJ7IabdcBzxR5qE8d9Fy/cdBjJwsy/30aPD7HnWQbLY92hpNr6FKA6P4qS/kC
ZWaLB1NL7bkC5tJgKUfO61DVtM42oly85r+tR0pweB431ggJGlQjpCZvs7lw/CkkFXL4og6poypS
rkaj+w4qHzPWs6cbGMVwCTM+qS3yGcLIsDqxZ/Eax4gRcwgvlpSC/73+d+N5wfy6Oxden2UR8LCm
re+irHOW9leACooYiaMDH0lA0EKHW8fVB5UASt0X3v5lEMAz0lgyQW1mqR7La81z+koHYODUdBug
ux9sGRgIlWltffZqbVR8bOpAEAAt+BhYf4YbyfxeGFPVLpVkOBWVQNdAsTmLbaqGdoypKWJ0hGgE
qMgINg7chmMJlcHHsBjLwYPhIju2WlR4f/M9E5tXNgZkew10W/hAgfmt8W4w7Z/ArvrONnQXKsII
MdRMoqZeED08Z21VWlJAaWLlcdtVNq4rY1YFhbJQ0a5Vpq6jvkUp+6m8Y+yFaiusOf7BXW63I+YZ
/kelxoDHYsQLi3tv72yAvC6ZYe9XYHFnOJMnY6lsPeExMRuxMjIkdniacifSla/Ix6aUaFIWGMgO
p9FckHUpyvB6UZyPwP+Jpe6i7ZArTX6YPZYL+uwhAYmvw5oXGguPe3PDxb2+cvMIwXs6KWInQcYJ
F0Lgz58EhwXyoabiJfIOPERZW5hEZjTWBX+x+dGjNqEDTcIrkTkAB2AuJO4J/BEMMaa672S8oawP
CFXM66RgM74PGD24Eqgdi8F60K02AiWxbNbaPJRcUqFmtspQTeEF7h2O1ZLS+9wFARFlbExqudwm
oYkufrql6ssqMdJoJMgaE5AaNOupo4CBRi2doUJhnKEhJGdnzVcoZtT7/75cvOa/rUdKcHgeN9YI
CRpUkGmMdtfxE6o6ExYbESsNrIcD3KQp/NNh0UiNK3t8vDbFcAkzPqkt8hnCyLA6sWfxGrU6meEu
c1sC1o6oHX/3kd+upt+tvLea7ANKx8j+LRtzlvZXgAqKGImjAx9JQNBCh1vH1QeVAErdF97+ZRDA
M9JYMkFtZqkey2vNc/pKB2Dg1HQboLsfbBkYCJVpbX32am1UfGzqQBAALfgYWH+GG8n8XhhT1S6V
ZDgVlUDXQLE5i22qhnaMqSlidIRoBKjICDYO3IZjCZXBx7AYy8GD4SI7tlpUeH/zPRObVzYGZHsN
dFv4QIH5rfFuMO2fwK76zjZ0FyrCCDHUTKKmXhA9PCmHQhfk6qsksa1GN1L8p5pWBYWyUNGuVaau
o75FKfupGWcqnDuKN7RaLPnVSRF1l29SNmWY7LbH2o14fzDdBMr53o/jaopaIyVzcznZE4r6BdqS
y+osl9nH/sGKcjgqbi8HqJ+f9a7ga5wQjT2yzIZCBgnHrmvtWjzHEKuF9RECDwiDH/nfMIKWTge+
VwLvIbTNLUxchVrLpMGehCRB/k1K49dRzCC6mdhTYkyzx4kHS2l8Qs39xTDTMXb9VkGgWpsA0WJb
laDhotS/Aj7gMRGdh8lBY1/KdOYEFEZ+rfobGxh0GhJPjPi3pij/S3rjdHxVqNh+gfPR/Wm9O3px
tvNn5Q6KN/yCBIFu0ZrwdEn/JLCYPVhLiFbcf+nW7l9FTfeGklGXGem9ZNPCodOJdN3QYdHcuCjJ
pQcNDcGNIBTTs8cLzyjE3mTr4NLBoawC2cr4rVGuJFGflRBNhSZ1G09kLFKSOmoXRbu9Z3VsAlOA
zO8cSYRHP09gmVqT5mW5S1tZOfS7YjGYHpxdiAZTr10E7VhxZYTIgpD4okaedtFOZRIW9zQpJAV1
SxSzGpJNnEP4QAhG1JbA/T3JRVb99ihqbVR8bOpAEAAt+BhYf4YbmN1i5cPwQ0+NCPPrGqqpak08
j5TFQLCSXf/QD+N1HDC4+iSr99hqXL1OQGb6/5VF/44hHmoeFsajl42UYVFp84GCjh1ftHe+AEUJ
ad8qN5tLcEQqpN1ZLOn/zRdOFrRLmSiKXU5JgNq0PORzwwfknDgJ+eCjm6NpdmEVZcHyqVS4YIIc
G/gQ5H0JSLWqNG4V0DQgzeJ9XXztkQtZkzoUaM/BKh9agf/8EnZZiaj/gHv4uo2lrucl55BTx1r3
/+dX8GGyHo2aZUMEBJMyP/2KVwf4QVRxS+zK3SXp8TW/E3wcDaxKDM5FdUIPRp3/RU6qQGP3nTyC
DCaPhd8k2nDD01p/B18fr7nOmsbhGz2LgQ+x91TxlxJjM/BL9JDRREkCm101S9XkoCOIfnVWf8sv
bTQ7dbAxVtJj+zSX0lQwBMWuB1DJ16DRYsjPBHK84syNCgfEcXwgJJNQZaf/qXHw3lv0ca00seGl
9kLP4p4QQ3GQLQzlUV1UJ+X9VU5y04G52NQxckT4iUUYxIxcZ942HH6+ZLnguqc6w3l4u3PTXQPo
4IeThoD0XRzsbf3NGvTAekETU4eddtRoghQvVIwTApgkGYmAolMAS/mK74PiwwlD4/aWeuTKgiFq
z51Twl2HdDTV5h7fblEoU8CO3/tjoFqr3zgX9Lr8tm9qxShAle3uim3k1iHZaY3W1H9JF8C4NBFi
4HrMcZsuadJ3iklQLNAjTW0xIt7yZiYGbLxA76wksN+2dSwRQZuihuVZMW/t17vdtkkTbsiHew3+
PNLDPlyv5N9B7ewmHKncfJC2JJCFX1YcP1jS/9iidKOVJvuuMRD3zSg7rFjczQxDLciYh1Potc72
Ac4xbbPUx0c2mWuGax5YpZR3V/cfGFsyVQQuyWD6yqocSUN359jidUrf5KBjYIo7+DQDFkhqRYJZ
Zol3tiaDSDIGasKd7p89HtzSElvPFygA6MPjOFfYVeCZgb1yjr5Sdg78jbMBpbFlGTqMj84j+75t
tqyApXvO30J+vBmDO3CmaTOygCcrHSRFz0qhLyHR5ceGlSiamIBxFhDs1ujotoSeQqc8NU1797XX
OAKS5RjMUKme4/ErdbhJHNBSUiX584Ms5/3cJ+KmlmHgOs479YpDtd7XMEFF6Ne9eiUWcpSr7g9l
s7B2E9HALbH3VPGXEmMz8Ev0kNFESQKtIo14jBso6IvIIohTbxljJsmGIp9Qc44b57o2BjhdWPyO
ZzVNegGPDL2t+segVvo9iU61bQrg/X6hBxNrNEMN7hWvbePgut4zvgEx+YhMGJc8CZbP4tTa+61X
O80GgbeStRpogHJhAWXZe921RZDC6Apy20bRTVY2zo/VBS/2KtGhgFtSJzm6iYWz6MoyG/Upqa0M
35Ueri+tdC1esY8lQHkp73vMLf6ae0V+kWESquWMWD0IU0ULYhjDM/ioWhXiTcbl5Gu3NCgdMHq0
Pp49BO1YcWWEyIKQ+KJGnnbRTmUSFvc0KSQFdUsUsxqSTZxD+EAIRtSWwP09yUVW/fYoam1UfGzq
QBAALfgYWH+GG5jdYuXD8ENPjQjz6xqqqWpNPI+UxUCwkl3/0A/jdRwwuPokq/fYaly9TkBm+v+V
Rf+OIR5qHhbGo5eNlGFRafOBgo4dX7R3vgBFCWnfKjebS3BEKqTdWSzp/80XTha0S5koil1OSYDa
tDzkc8MH5Jw4Cfngo5ujaXZhFWXB8qlUkxvywlfqaLxgoFejbZgf56StpKKyMDtOxfPUIzPDWYFQ
tFexrB1aZzcuzZ94y1zlyWJbeTLaevT6oK+E6xKSiS5mWBviJ1y+8rPvJ7KCgHmi2pTwQGJ32sfa
FJGCxTFdqfiM3/ijWCXraqE8dWJJ1Gpdqa4RTuWy0dmb+uKWriRtFcaCXSFPhUxbLC6wTVHFarBv
kO+Z4ZOm8OP7I+kc8HR01CrWFuv2RRz0bGOsMvHGCRdC4M+fBIcF8qGm4iXyIO9FeqLBrFvM/t8L
VzISK6rcwk2OdmKE+hGViifSSX4c0myp9kwNt9lMNEDVbo5knNKljguzJF+zj2cn9H7PrY79YpZf
6HZhQfLmmvfPwuSbTSTT/t8W0sGqoUFcqfFhGiimAExwicHk8bRMN/WLg+E00TTsHZEz9qQymuT+
FNijjieJHL1N1lodd1FrbqbxgGinbLTX+D/giX0/mMCka5CUh6oWE/Pa/Delat1wnKklASyogXOi
Nb6xjX/1B16I57Fc47cDGlaxjib66oNLHA4S2OdKqfShTAD18sOGLbhoeU7kzPuPK/7m87Ox+QOW
BBJs/s1t0rOfwNxT5tr+jIWYW2nR9MyAinwrKMtDKB4p3MytVg94iGvJ6REGIalLWpDgi7xaqzZO
EDJT0frprJPVU4uL038fhuoo3lmgit6xSIURuNTvMJ+xPDMLi0G5MExqmV4y5A8Y2wlRp9y7Foqy
OCIaVeLfxOY4WwfLrCYksN+2dSwRQZuihuVZMW/tNgxU1cKZa/EFL5k6ohCjEpZ012AWBlnN9l+N
Normg1KOlUJUqgvtxcoPko7aKMnVji2RX/nkfjjqz1tNbclYMeaG0cCRJEC9iDfgbwZO7kFVfuB2
jwzVlRJHYAkJRsT8Mn7GuyY7iV95br0ZXKUEyxW5ssCdsPN2eoGXlKo60ftpgMaDV6MY9NOCnfcQ
LtY0Ox2OiflrZ+p+y+tvwJ/8pyp84bTaTziBe4ormdzOD0OR46ypCTw3BRVI9ZANrsvAYFSz1Zls
5YX+9t7nR00T4QrvzPDGJof8RITQnBUAjCCjw/GaixvavzO1MM9g5FS3NO1UGeh4lvIfXFdNbg/x
NMQSsgtrZFXI5LN1m4hRkackJX4Vjg5RkhHXYhD/ajgskVKT+wBNuBZJBGCo0pr3mESiz+3SgVJr
xrOOgg7V0cOwH476XiojTQ+rhRweZ/PneIEdBqwE24Ik4lrl4q/XWb2eMSaBRfAJFx988h4fOx65
QmmWFBaAIr23REIZVDjq7Tg0gkGWsfJ+cMZJTCTalDD3NHwdLYY9sIBZuEshkHE6GrUquqZi0FE/
31dke9SNUdlTIL+ZcV+5mn4KR5Bn8yLJQCr2RiNYD0WKq/8V7RhFkKWvzWbzJHDLlXCEJEV7YUly
xKy+gmQturoZZ/UNVAEHVF/ozt2SpB2yu+npUj5M8kfSt+dfftRL2MH5VdfivrCBAwLZmq2HhxX8
E97CM/jtIk0BFmhuIJyxNo3axmI7eWsKJ/sJLInIRcxJaSQtkVXl/6IH5NVecYK1tS2XLNtSlN9C
h848NQa0/KpXHBje2InADcUJWHTCmevJ1LieH9XLYZKZad6yJUdlz+y7A4ueUYWkRkx4mgFsRlj3
VqMBgqjYfuoJJlrD3mAECVfkQPyeLWXZ3oQy0KawGH4SFdKVRVSp9K6YeD+SgF2zbUQBymnWpI4L
RJC5+oPMgLIm6yivVcO4lHbOzpWAOY9lNOapBr8vIdUmVfwOdPSgmliKsjgiGlXi38TmOFsHy6wm
JLDftnUsEUGbooblWTFv7TYMVNXCmWvxBS+ZOqIQoxJNPI+UxUCwkl3/0A/jdRwwjpVCVKoL7cXK
D5KO2ijJ1Y4tkV/55H446s9bTW3JWDHmhtHAkSRAvYg34G8GTu5BVy+14LfqOxfd/XGFOQ+Oqhd0
em6ZXO2loL4sAlaH6n9GUYiJYNL3cnxOz5loK/JuXAtaP0Bv/8RJQQI7hAUH5IslTecFkEZIhAxf
8obMSREMzFRb45CpWpRBbHpvMRrgitwTHNB6Z9KXsgbRGDwFay82Zo3jneFK9UsaGFrNexlPDxNI
IhGm8y7JZXzzM/5larBvkO+Z4ZOm8OP7I+kc8HR01CrWFuv2RRz0bGOsMvHGCRdC4M+fBIcF8qGm
4iXybl1WOwddKu6lrLA6aTeU5LLbzgJzyFilSQaFEM3Bbgwc0myp9kwNt9lMNEDVbo5knNKljguz
JF+zj2cn9H7PrY79YpZf6HZhQfLmmvfPwuQVD8ywxcKLWf/NhsaKA8li6bULNR4qNe6lTjfkKnor
Kh4BAANxFKhpICt3wu9SSH7yVpy89Zo+3VnVqlB5CoQ8/0X3E3pi0guHm92GoBRLBbRBjj7UnK7u
FwQaObE2I7BI7WTIGrErpkZsUqhkVuDdNBFi4HrMcZsuadJ3iklQLLFC+/cwWVi5NjSistbAXAEk
sN+2dSwRQZuihuVZMW/t17vdtkkTbsiHew3+PNLDPlyv5N9B7ewmHKncfJC2JJD4kCN00Uy5/YLz
rtiFGQqJMRD3zSg7rFjczQxDLciYh1Potc72Ac4xbbPUx0c2mWuGax5YpZR3V/cfGFsyVQQuyWD6
yqocSUN359jidUrf5A0ES8pCT9KwVL9zVEgmIpf9QSwFn3btcTXdeJxKp/cbI4J/Pmw4MGjmcz2u
8Qwr3zrXS3mkoNJfhvKonSde9381uTBag/EDZEGVcite4HS8gMZ0I/dqvhOlYQ/Ai8uRjiuSuqT+
gl1r5hK2KSMRz69lEhb3NCkkBXVLFLMakk2cWGBPHZtQJiKGHrCzohqccGptVHxs6kAQAC34GFh/
hhuY3WLlw/BDT40I8+saqqlqTTyPlMVAsJJd/9AP43UcMFB9uMOvfdCnSjGatQwun7r/jiEeah4W
xqOXjZRhUWnzgYKOHV+0d74ARQlp3yo3m0twRCqk3Vks6f/NF04WtEuZKIpdTkmA2rQ85HPDB+Sc
nhFwV8bLHJCgpqUapqQeQWoHXXjOQTSlTgTHHRrMvsqIwPfiilo0O500MBgeKpqHfjEReikqChwo
ZcbPHelK3vGzfV1H1Bc9u3XiEc8g7SW2+o4rRN2/wdrhJw1xO2WRNIAVRmBFLOhUzztI5z7Ipc1i
6vcri9K0xb3eyk12nCg2Ds+9qUBUI77741s/xu/mdcgjijm71JcMRrWOZCd5/c18EnFGMPdAs1Qd
JRAuH2H0DDPKzOY2pq3PSK916jhoNDt1sDFW0mP7NJfSVDAExTdKBZayIxctM684di0c4Uyzj+4T
NyunT7onVopmbU3TSjfgiXwD9Zlm1pA+y2qzEUtGulaapLiwNQPK4PFv86sQsc0JLZE/6pffmvHI
udp21UnUun1c6xtAm8l3yBQX0Sr5edDZCZ60ZVo2h1W14qtKGEkPPql/yo42EfwgMlHT3RJs7rtG
o7Pj/ULAUdWRss3ZdQOV8kvOJ/+0ThPoHkKhX6HtonZnlPXAanEPoxGY6AkL3uBJRo+6PySW6O+U
yOA6zjv1ikO13tcwQUXo1716JRZylKvuD2WzsHYT0cAtsfdU8ZcSYzPwS/SQ0URJAq0ijXiMGyjo
i8giiFNvGWPjBj63iDy7LpWSBTuF8+UX/I5nNU16AY8Mva36x6BW+j2JTrVtCuD9fqEHE2s0Qw3u
Fa9t4+C63jO+ATH5iEwYlnJWkbDXt0ERnt2tjaFuMsuEriHBgRXiogQSWXch586Jt9lwTMKelfSv
+nFHoMGUa3jFOoyFN1mQ+guMaEaO0E7VruMHbwFDIGneVNdJ6ZxHu81fsqKNXwMLPOm/ZSJ5yslD
Gx9RoG4rQxSorJeGfnSrlXKjj3mxD99Ik/vpg2leHx/wLP2XBR0qszOwCjsjfCCRcs1bfNExpQAO
Nb7taeIlWyzMQ7YUgJJ0uIpBoKDMwIRVOhLgFtqjE31JTmfrDR5Tl9qntL1KveP9x4AascXU//Fl
lOn1TlbUHU+Uh11LGzVET7670z/c4F2hBxjtfJM9d+XyStbVYB81yEBx/MTBdkKb9JRN31cXFkC4
N7kEzELFkmfOT7NueZt8qwT9zyz5BFXAMLg1uDDIly8PuNCCsG6X7n0FDcDXHj7RW5ahkCNaL3pr
2w51BKm48zgLuRgbfdistDNFXvlQEyjh0+QDqOq8lhXdR90HpbiibFlcfTJpPnaUT7wu+HS5+V4j
ZRIW9zQpJAV1SxSzGpJNnFhgTx2bUCYihh6ws6IanHBqbVR8bOpAEAAt+BhYf4YbmN1i5cPwQ0+N
CPPrGqqpak08j5TFQLCSXf/QD+N1HDBQfbjDr33Qp0oxmrUMLp+6/44hHmoeFsajl42UYVFp84GC
jh1ftHe+AEUJad8qN5tLcEQqpN1ZLOn/zRdOFrRLmSiKXU5JgNq0PORzwwfknJ4RcFfGyxyQoKal
GqakHkFqB114zkE0pU4Exx0azL7KiMD34opaNDudNDAYHiqah34xEXopKgocKGXGzx3pSt4MX4nj
B06fYTJKPI6JAHr3efxlUa7zIQaNMYHc+72I7J356h/asrO37jj/OgQA8o3NYur3K4vStMW93spN
dpwoNg7PvalAVCO+++NbP8bv5nXII4o5u9SXDEa1jmQnef3NfBJxRjD3QLNUHSUQLh9h9Awzyszm
Nqatz0ivdeo4aDQ7dbAxVtJj+zSX0lQwBMU3SgWWsiMXLTOvOHYtHOFMs4/uEzcrp0+6J1aKZm1N
00o34Il8A/WZZtaQPstqsxFLRrpWmqS4sDUDyuDxb/OrELHNCS2RP+qX35rxyLnadtVJ1Lp9XOsb
QJvJd8gUF9Eq+XnQ2QmetGVaNodVteKrShhJDz6pf8qONhH8IDJR05wWx1j07lIuWa26bot25zQJ
PHwC65HWiye6nfzc1tBRWUdBCofT5q+wrxlaGu3fdMVzEf9rIDRMQ5KJXN1ePB7SWDJBbWapHstr
zXP6Sgdg4NR0G6C7H2wZGAiVaW199mptVHxs6kAQAC34GFh/hhvJ/F4YU9UulWQ4FZVA10CxVwWf
82BRuDcPlvgMeIWbpAg2DtyGYwmVwcewGMvBg+EiO7ZaVHh/8z0Tm1c2BmR7DXRb+ECB+a3xbjDt
n8Cu+i25XA7X70OPGgDdoa1pZ3mUoyKP8miOHYkjkfcZjy1mItX5DJSlh945Pw+aCEjSXuIQDF9c
iGi8+OC/6Nuw8X/Ihh0TgSLaO1/UnQnchCQd0F46G0HrbhIYoGssm/QbwCr3X9kAEPeyJJ03x3qj
ydCeEXBXxssckKCmpRqmpB5BagddeM5BNKVOBMcdGsy+yojA9+KKWjQ7nTQwGB4qmod+MRF6KSoK
HChlxs8d6UreUp6XWUNXG6O9CnrpJ2SVRrEbANPS9xlqLUFzsl9aIwqoY22IxcMFa1KEtvbM7aV6
DwiDH/nfMIKWTge+VwLvIZ/5lXayERs6uWK9K1loamdK49dRzCC6mdhTYkyzx4kHS2l8Qs39xTDT
MXb9VkGgWpsA0WJblaDhotS/Aj7gMRH2irp2ApwHZt82TTTyf31NGxh0GhJPjPi3pij/S3rjdHxV
qNh+gfPR/Wm9O3pxtvNn5Q6KN/yCBIFu0ZrwdEn/yxz6U2J8gVOe+vNb4BWGxtMDgQovHf+qlOOE
lTrZnO6zxwvPKMTeZOvg0sGhrALZcwI+bgRxHYTSszHYoNCrcDDdLw81tI6jHnMsUMHOmnGir8Kx
8KKR1jHiA+vkuzw1UgajzN6K5fYCKF2NOKvZUIP1yei9MU5VLO4ZUTueM3PoCQve4ElGj7o/JJbo
75TI4DrOO/WKQ7Xe1zBBRejXvXolFnKUq+4PZbOwdhPRwC2x91TxlxJjM/BL9JDRREkCrSKNeIwb
KOiLyCKIU28ZY+MGPreIPLsulZIFO4Xz5Rf8jmc1TXoBjwy9rfrHoFb6PYlOtW0K4P1+oQcTazRD
De4Vr23j4LreM74BMfmITBiWclaRsNe3QRGe3a2NoW4yy4SuIcGBFeKiBBJZdyHnzom32XBMwp6V
9K/6cUegwZRreMU6jIU3WZD6C4xoRo7QTtWu4wdvAUMgad5U10npnKtW4Infebxu1FNb3IK3FZ1B
UA37wof3R6y0Xpy3Do1CNBFi4HrMcZsuadJ3iklQLLFC+/cwWVi5NjSistbAXAEksN+2dSwRQZui
huVZMW/t17vdtkkTbsiHew3+PNLDPlyv5N9B7ewmHKncfJC2JJD4kCN00Uy5/YLzrtiFGQqJMRD3
zSg7rFjczQxDLciYh1Potc72Ac4xbbPUx0c2mWuGax5YpZR3V/cfGFsyVQQuyWD6yqocSUN359ji
dUrf5A0ES8pCT9KwVL9zVEgmIpf9QSwFn3btcTXdeJxKp/cbI4J/Pmw4MGjmcz2u8Qwr3zrXS3mk
oNJfhvKonSde93/eWdE8ZreM6JifvAk3mViZIJg8kmaVNz1/H3FR61b2H76kkmr6gZVRyiI2CvZm
rxiguVp0K4jfj1JrE0q53eN3IgM6caunGqedsSR9f/vQYMzAhFU6EuAW2qMTfUlOZ+t0w1X0xHx0
7cMjIM9YJ6dLvsfeZRPNfXWYFAcXnxaW5iJTR9aAuQybVq/ZbTHJmqEvdOM4+5C3YQSyuqt2gAYl
pnKYmQ8yr00Vhp5zkSeyGm3XAc8UeahPHfRcv3HQYycLMv99Gjw+x51kGy2PdoaTjXZmfIZ0K3oN
/PnJq5mP5h/Vy2GSmWnesiVHZc/suwOLnlGFpEZMeJoBbEZY91ajAYKo2H7qCSZaw95gBAlX5EHX
3eAvIg2a4d/hnWt0ZEhNmlX//CMw8lI3a5+vrVYpFq5cT6By7bx3LKXI+TbbSsuEriHBgRXiogQS
WXch586Jt9lwTMKelfSv+nFHoMGUa3jFOoyFN1mQ+guMaEaO0E7VruMHbwFDIGneVNdJ6ZxdysvA
8aNO5tci771E+wOp8DmkBLdn1lAyHvk4iBa3GB6CgDPpBVgcLHo3ZgnEFMQSZYAwCdYnJqWk3qlC
HH7ezXwScUYw90CzVB0lEC4fYS6v9e0EZ+vRUoCke+0C8HkiU0fWgLkMm1av2W0xyZqhx5n3LDY2
viKCvzage/wEPdaCrgaMPeVYNOaD2hGWSS3gsDjxyd/C6f7c0LaxzIlULI7L1hPA9JcpzKzdoSpL
BeYTHvR0vppuRYHsrks9kclZQ/n2+ng1ASubZyrzgsxDKTRAmsVbYA+3YuVlFJppWsvRDNE1pPWV
Gqf6OxRJ4oAk3ACeW6Isy2nUInKhKT6ypP2QeWY0ewd0i1jBsWXJcCyChSpxF9tJjnbPL8yqZt4M
ZLr7cRX+KA7VisZLjxl/mD2WC/rsIQGJr8OaFxoLjzqAUmSZN1yjLF/8Bu/JS8PGCRdC4M+fBIcF
8qGm4iXyDjxEWVuYRGY01gV/sfnRozahA03CK5E5AAdgLiTuCfzMwIRVOhLgFtqjE31JTmfrYDO+
Dxg9uBKoHYvBetCtNgIlsWzW2jyUXFKhZrbKUE3hBe4djtWS0vvcBQERZWxMarncJqGJLn66perL
KjHSaJqyLsTGxtsgJZXjBl/AlLIgDN59qU3sIzPR+in7NWS3ipz8U73arBo+fk88uoOx4T2rFNeQ
DUp540V1wOpFhLaDPwAvUvvTf8tGfJC1LWaA/kMacWVUFPdiqqpWeQ2O7C0mI4IDfYq0RqwJ9yL9
94nuWqcZC85qrLgGO7XUJxFyvZ4xJoFF8AkXH3zyHh87HrlCaZYUFoAivbdEQhlUOOrtODSCQZax
8n5wxklMJNqUMPc0fB0thj2wgFm4SyGQcTahA03CK5E5AAdgLiTuCfxR2VMgv5lxX7mafgpHkGfz
IslAKvZGI1gPRYqr/xXtGEWQpa/NZvMkcMuVcIQkRXtUoqHQeUNtRe+Kvqm7oV2z1Itdo5lp1qAm
rodzJeCuEDx9MRzRvJH+6IWwj6DZ58sVrWwAffugq+HExK1Ktj1p90brDjw3s3ZJg4MuQs8Si8FE
X0mzwhSwro6sILIhzJrDPCHtJ2n/vVeHG2YVvnbihPkDamil9B5tCeqDgFblWxJlgDAJ1icmpaTe
qUIcft7NfBJxRjD3QLNUHSUQLh9hLq/17QRn69FSgKR77QLweSJTR9aAuQybVq/ZbTHJmqHHmfcs
Nja+IoK/NqB7/AQ91oKuBow95Vg05oPaEZZJLeCwOPHJ38Lp/tzQtrHMiVQsjsvWE8D0lynMrN2h
KksF5hMe9HS+mm5FgeyuSz2RyVlD+fb6eDUBK5tnKvOCzEMpNECaxVtgD7di5WUUmmlay9EM0TWk
9ZUap/o7FEnigCTcAJ5boizLadQicqEpPrKk/ZB5ZjR7B3SLWMGxZclwwJ8OB9UmscOp41/w0bwA
aAxkuvtxFf4oDtWKxkuPGX+YPZYL+uwhAYmvw5oXGguPOoBSZJk3XKMsX/wG78lLw8YJF0Lgz58E
hwXyoabiJfIOPERZW5hEZjTWBX+x+dGjNqEDTcIrkTkAB2AuJO4J/MzAhFU6EuAW2qMTfUlOZ+tg
M74PGD24Eqgdi8F60K02AiWxbNbaPJRcUqFmtspQTeEF7h2O1ZLS+9wFARFlbExqudwmoYkufrql
6ssqMdJomrIuxMbG2yAlleMGX8CUsiAM3n2pTewjM9H6Kfs1ZLeKnPxTvdqsGj5+Tzy6g7HhPasU
15ANSnnjRXXA6kWEtqpqlWP4Ty23dxkDd2vuPK7vdGA/kbvO5aFchlgtSkbOLSYjggN9irRGrAn3
Iv33ie5apxkLzmqsuAY7tdQnEXK9njEmgUXwCRcffPIeHzseuUJplhQWgCK9t0RCGVQ46u04NIJB
lrHyfnDGSUwk2pQw9zR8HS2GPbCAWbhLIZBxNqEDTcIrkTkAB2AuJO4J/FHZUyC/mXFfuZp+CkeQ
Z/MiyUAq9kYjWA9Fiqv/Fe0YRZClr81m8yRwy5VwhCRFe1SiodB5Q21F74q+qbuhXbPUi12jmWnW
oCauh3Ml4K4QPH0xHNG8kf7ohbCPoNnnyxWtbAB9+6Cr4cTErUq2PWn3RusOPDezdkmDgy5CzxKL
XP5Aok8rrMr2yJnNV2vFeSiK6z69Ax+k7Uqb0yoBVdTaWyLCaRVKxlcEyXHaLWDXTw8TSCIRpvMu
yWV88zP+ZWqwb5DvmeGTpvDj+yPpHPB0dNQq1hbr9kUc9GxjrDLxxgkXQuDPnwSHBfKhpuIl8m5d
VjsHXSrupaywOmk3lOSy284Cc8hYpUkGhRDNwW4MHNJsqfZMDbfZTDRA1W6OZJzSpY4LsyRfs49n
J/R+z62O/WKWX+h2YUHy5pr3z8LkFQ/MsMXCi1n/zYbGigPJYum1CzUeKjXupU435Cp6KyoeAQAD
cRSoaSArd8LvUkh+8lacvPWaPt1Z1apQeQqEPP9F9xN6YtILh5vdhqAUSwXBlSqzr6aR8I6fl5mo
DOiRUa4CV39Qq67Ur5LRDduDVDQRYuB6zHGbLmnSd4pJUCyxQvv3MFlYuTY0orLWwFwBJLDftnUs
EUGbooblWTFv7de73bZJE27Ih3sN/jzSwz5cr+TfQe3sJhyp3HyQtiSQ+JAjdNFMuf2C867YhRkK
iTEQ980oO6xY3M0MQy3ImIdT6LXO9gHOMW2z1MdHNplrhmseWKWUd1f3HxhbMlUELslg+sqqHElD
d+fY4nVK3+QNBEvKQk/SsFS/c1RIJiKX/UEsBZ927XE13XicSqf3GyOCfz5sODBo5nM9rvEMK986
10t5pKDSX4byqJ0nXvd/K7l4H2vl5X10E58isYJ3xAjbWoBtCJKxnxkhwQyPmwDVmvs8bOT0iWNy
7JVP1Rty8aY6my5hT5t/wroeutQjd7jCkkKMNolAlzmM5PkddQOMdb2AqjHjRGof+FoWXK0QPl/+
2n7n9g7/w9MAGBZgKhEh5inzvG9gZaTvlar1ALlcr+TfQe3sJhyp3HyQtiSQIVG0i9cVz/qhXG6i
rPLZ5W1MVmD7AhwvECfG+CcSQS0Ke0Ir8V2bXwhsDo/Mv1gEijFwf2SLSrohhInlV3ZDK7MUdaZf
h6NCsLUjaSNkR1RpnrYH0Vt0FnrsqWpuW7IV+WhVhq/y6moQtWltZPeWhYabQLIVWDrn+DyaQNkD
FkYgJRJedf5Rz8VTR2h4qRo6MK6l6dGI83uZuYV8JboI0kHE1Bwbqxy2+iw023nTuLjrKK9Vw7iU
ds7OlYA5j2U05qkGvy8h1SZV/A509KCaWIqyOCIaVeLfxOY4WwfLrCYksN+2dSwRQZuihuVZMW/t
NgxU1cKZa/EFL5k6ohCjEk08j5TFQLCSXf/QD+N1HDCOlUJUqgvtxcoPko7aKMnVji2RX/nkfjjq
z1tNbclYMeaG0cCRJEC9iDfgbwZO7kFXL7Xgt+o7F939cYU5D46qF3R6bplc7aWgviwCVofqf0ZR
iIlg0vdyfE7PmWgr8m5cC1o/QG//xElBAjuEBQfkiyVN5wWQRkiEDF/yhsxJEcEYhQVHsuGaDqUC
xR36sjyFD1JrDIYI7ZM/bbhSI2iYk3NKRBBVdmTmdbFC0cvfD14fH/As/ZcFHSqzM7AKOyN8IJFy
zVt80TGlAA41vu1p4iVbLMxDthSAknS4ikGgoMzAhFU6EuAW2qMTfUlOZ+sNHlOX2qe0vUq94/3H
gBqxxdT/8WWU6fVOVtQdT5SHXUsbNURPvrvTP9zgXaEHGO18kz135fJK1tVgHzXIQHH8xMF2Qpv0
lE3fVxcWQLg3uQTMQsWSZ85Ps255m3yrBP3PLPkEVcAwuDW4MMiXLw+40IKwbpfufQUNwNcePtFb
lqGQI1ovemvbDnUEqbjzOAu5GBt92Ky0M0Ve+VATKOHTJB+u1WGqOLAVKG9y5uqVnlx9Mmk+dpRP
vC74dLn5XiNlEhb3NCkkBXVLFLMakk2cWGBPHZtQJiKGHrCzohqccGptVHxs6kAQAC34GFh/hhuY
3WLlw/BDT40I8+saqqlqTTyPlMVAsJJd/9AP43UcMFB9uMOvfdCnSjGatQwun7r/jiEeah4WxqOX
jZRhUWnzgYKOHV+0d74ARQlp3yo3m0twRCqk3Vks6f/NF04WtEuZKIpdTkmA2rQ85HPDB+ScnhFw
V8bLHJCgpqUapqQeQWoHXXjOQTSlTgTHHRrMvsqIwPfiilo0O500MBgeKpqHfjEReikqChwoZcbP
HelK3uWBUxwgYm5118h94TVZCxuHwude/VijVG0aiCafeA5XGoaamlSOw6rxnOvov0LVvesor1XD
uJR2zs6VgDmPZTTmqQa/LyHVJlX8DnT0oJpYirI4IhpV4t/E5jhbB8usJiSw37Z1LBFBm6KG5Vkx
b+02DFTVwplr8QUvmTqiEKMSTTyPlMVAsJJd/9AP43UcMI6VQlSqC+3Fyg+SjtooydWOLZFf+eR+
OOrPW01tyVgx5obRwJEkQL2IN+BvBk7uQVcvteC36jsX3f1xhTkPjqoXdHpumVztpaC+LAJWh+p/
RlGIiWDS93J8Ts+ZaCvyblwLWj9Ab//ESUECO4QFB+SLJU3nBZBGSIQMX/KGzEkRBVMm+hiMsQgR
5XUKZ9wkSgyZyHOC9nNzYXvcUS2usbWLXuLKjpeE7ijwpijIkYnQTw8TSCIRpvMuyWV88zP+ZWqw
b5DvmeGTpvDj+yPpHPB0dNQq1hbr9kUc9GxjrDLxxgkXQuDPnwSHBfKhpuIl8m5dVjsHXSrupayw
Omk3lOSy284Cc8hYpUkGhRDNwW4MHNJsqfZMDbfZTDRA1W6OZJzSpY4LsyRfs49nJ/R+z62O/WKW
X+h2YUHy5pr3z8LkFQ/MsMXCi1n/zYbGigPJYum1CzUeKjXupU435Cp6KyoeAQADcRSoaSArd8Lv
Ukh+8lacvPWaPt1Z1apQeQqEPP9F9xN6YtILh5vdhqAUSwXxXNLdiyIfNU2bav/ZY+28djGVOzaa
1mosNslEakcP/UBj9508ggwmj4XfJNpww9PfMkSyKLztJaJNzYlbEjMssfdU8ZcSYzPwS/SQ0URJ
AptdNUvV5KAjiH51Vn/LL200O3WwMVbSY/s0l9JUMATFu1Y7gsH5nEHWYm3BmUi9agoHxHF8ICST
UGWn/6lx8N5b9HGtNLHhpfZCz+KeEENxkC0M5VFdVCfl/VVOctOBudjUMXJE+IlFGMSMXGfeNhy4
yomS1MXGiE/d60cWFVqrCdlOFw5op8+n/AXw7Hto81L5hTAyOouEaVed5MJkGQ84jXj7kabiAfvc
0Wfp68vH2xw6WtNB7ppaTAB2i1B09+TuytW0gqpPmwZPPZPreqfm2c39WAuyoRLfbdqofFiY8aY6
my5hT5t/wroeutQjd7jCkkKMNolAlzmM5PkddQOMdb2AqjHjRGof+FoWXK0QPl/+2n7n9g7/w9MA
GBZgKhEh5inzvG9gZaTvlar1ALlcr+TfQe3sJhyp3HyQtiSQIVG0i9cVz/qhXG6irPLZ5W1MVmD7
AhwvECfG+CcSQS0Ke0Ir8V2bXwhsDo/Mv1gEijFwf2SLSrohhInlV3ZDK7MUdaZfh6NCsLUjaSNk
R1RpnrYH0Vt0FnrsqWpuW7IV+WhVhq/y6moQtWltZPeWhYabQLIVWDrn+DyaQNkDFkbqDZLy1Nrq
nnBDfcUD9XNkDY9eji6jsa7eRsdCXlsu/yFA3yjZqL7qwcZCgjfQzgfoCQve4ElGj7o/JJbo75TI
4DrOO/WKQ7Xe1zBBRejXvXolFnKUq+4PZbOwdhPRwC2x91TxlxJjM/BL9JDRREkCrSKNeIwbKOiL
yCKIU28ZY+MGPreIPLsulZIFO4Xz5Rf8jmc1TXoBjwy9rfrHoFb6PYlOtW0K4P1+oQcTazRDDe4V
r23j4LreM74BMfmITBiWclaRsNe3QRGe3a2NoW4yy4SuIcGBFeKiBBJZdyHnzom32XBMwp6V9K/6
cUegwZRreMU6jIU3WZD6C4xoRo7QTtWu4wdvAUMgad5U10npnAAmcyDrJ5ropEVBqLCXcNDsddff
u26pm3Gn/pDinEVN9uXOCEwytDliPDcH5E1rIBJlgDAJ1icmpaTeqUIcft7NfBJxRjD3QLNUHSUQ
Lh9hLq/17QRn69FSgKR77QLweSJTR9aAuQybVq/ZbTHJmqHHmfcsNja+IoK/NqB7/AQ91oKuBow9
5Vg05oPaEZZJLeCwOPHJ38Lp/tzQtrHMiVQsjsvWE8D0lynMrN2hKksF5hMe9HS+mm5FgeyuSz2R
yVlD+fb6eDUBK5tnKvOCzEMpNECaxVtgD7di5WUUmmlay9EM0TWk9ZUap/o7FEnigCTcAJ5boizL
adQicqEpPrKk/ZB5ZjR7B3SLWMGxZclwy8P8QEfwKoiirWOvmASkuW7G6RBILUDMWtPbHbnjAeGg
uVp0K4jfj1JrE0q53eN3IgM6caunGqedsSR9f/vQYMzAhFU6EuAW2qMTfUlOZ+t0w1X0xHx07cMj
IM9YJ6dLvsfeZRPNfXWYFAcXnxaW5iJTR9aAuQybVq/ZbTHJmqEvdOM4+5C3YQSyuqt2gAYlpnKY
mQ8yr00Vhp5zkSeyGm3XAc8UeahPHfRcv3HQYycLMv99Gjw+x51kGy2PdoaTjXZmfIZ0K3oN/PnJ
q5mP5h/Vy2GSmWnesiVHZc/suwOLnlGFpEZMeJoBbEZY91ajAYKo2H7qCSZaw95gBAlX5NSN8pBk
11g+buXlV3yR/wOZz7FePZnFqz4IOCU/ImDm7HllBfo10SohtxlOOGSXsM1i6vcri9K0xb3eyk12
nCg2Ds+9qUBUI77741s/xu/mdcgjijm71JcMRrWOZCd5/c18EnFGMPdAs1QdJRAuH2H0DDPKzOY2
pq3PSK916jhoNDt1sDFW0mP7NJfSVDAExTdKBZayIxctM684di0c4Uyzj+4TNyunT7onVopmbU3T
SjfgiXwD9Zlm1pA+y2qzEUtGulaapLiwNQPK4PFv86sQsc0JLZE/6pffmvHIudp21UnUun1c6xtA
m8l3yBQX0Sr5edDZCZ60ZVo2h1W14qtKGEkPPql/yo42EfwgMlHTMp269zsHOXOsNcHymtw6kVRg
PNCLXGulybT+5PcicZxzdEVSo5oTDMr4EOt76tTUzyz5BFXAMLg1uDDIly8PuNCCsG6X7n0FDcDX
Hj7RW5ahkCNaL3pr2w51BKm48zgLuRgbfdistDNFXvlQEyjh08Hr5g5qvTUj6/DjBNNk8odGfUu9
EfJTbnK7yJP6Cdip0nlK8p/6AHVcRlkZDF4hVIMJqw+jVrwwbty5z0XbCoPtODSCQZax8n5wxklM
JNqUeShOE4dNTOhqYDzJRHkyqfaKunYCnAdm3zZNNPJ/fU0L18UpvcH1gq/vA3NdwG87UoZDHLY6
tfh7P0olUjsxKjNSg0+v0ymPZoNx5aTjBcwBxpzkzVT4BMn0+bFnb7opPWSRN+dbxJWI7sAFWxnj
oFX/dFwtxns6nNVpEu6uNf8c34t4F/HkgrNc2o2W9FrvHBAoZdXmyoYk1g3zLcUcnqRe23/qg0uu
WqD3F1IQBFQ8VJZ1PMD8Kolk/hu2vggsQLf4l2vNTD+JTSmCp6pj9GtUbJtAFlWYz6DEuaYbZLEP
CIMf+d8wgpZOB75XAu8hn/mVdrIRGzq5Yr0rWWhqZ0rj11HMILqZ2FNiTLPHiQdLaXxCzf3FMNMx
dv1WQaBamwDRYluVoOGi1L8CPuAxEfaKunYCnAdm3zZNNPJ/fU0bGHQaEk+M+LemKP9LeuN0fFWo
2H6B89H9ab07enG282flDoo3/IIEgW7RmvB0Sf/LHPpTYnyBU57681vgFYbG0wOBCi8d/6qU44SV
Otmc7rPHC88oxN5k6+DSwaGsAtlzAj5uBHEdhNKzMdig0KtwMN0vDzW0jqMecyxQwc6acfuUaZAS
BgllJGABSJ6wLs6SzRcse9j6sUAJRBZMh860g/XJ6L0xTlUs7hlRO54zc+gJC97gSUaPuj8klujv
lMjgOs479YpDtd7XMEFF6Ne9eiUWcpSr7g9ls7B2E9HALbH3VPGXEmMz8Ev0kNFESQKtIo14jBso
6IvIIohTbxlj4wY+t4g8uy6VkgU7hfPlF/yOZzVNegGPDL2t+segVvo9iU61bQrg/X6hBxNrNEMN
7hWvbePgut4zvgEx+YhMGPLrPZVZu1xsp3zsTR2nYVewOF0ZH7Mm37ZVlU6c1r2S
