# Supplementary material for: Social media addiction and emotions during the disaster recovery period—The moderating role of post-COVID timing
Source: PLoS One. 2022 Oct 20;17(10):e0274898. doi: 10.1371/journal.pone.0274898 (PMC9584413; doi:10.1371/journal.pone.0274898)
Supplement: S1 File — (ZIP) [file pone.0274898.s001.zip › Copy of Dewan - Covid/A Physical issues - SM hours as mediator - no SM hours direct.splsm.meta]

<ModelFileSettings>
   <settings.general locked="false" currentModelName="Dewan - Covid.splsm" multigroupCalculationPossible="true"/>
   <settings.data locked="false" algorithm="MEAN_REPLACEMENT" convergenceLevel="0" skipCompleteDataset="true" modelName="null">
      <OLHWLuOfsdWkgZq>
         <id>b79e0a1a-f340-4657-845e-9d35a698dc1a</id>
         <name>GROUP_Week(1.0)</name>
         <GcpYtSHxifybMEt>631</GcpYtSHxifybMEt>
      </OLHWLuOfsdWkgZq>
      <OLHWLuOfsdWkgZq>
         <id>99f73e58-f0b6-4542-b6e6-0964fa19d0df</id>
         <name>GROUP_Week(3.0)</name>
         <GcpYtSHxifybMEt>674</GcpYtSHxifybMEt>
      </OLHWLuOfsdWkgZq>
      <OLHWLuOfsdWkgZq>
         <id>c064ddce-4ed3-4f17-84ef-3693da6cc091</id>
         <name>GROUP_Week(5.0)</name>
         <GcpYtSHxifybMEt>665</GcpYtSHxifybMEt>
      </OLHWLuOfsdWkgZq>
   </settings.data>
   <settings.algorithm.pls locked="false" innerModelDecoratorId="INNER_MODEL_DECORATOR_PATH_COEFFICIENTS" outerModelDecoratorId="OUTER_MODEL_DECORATOR_WEIGHT_AND_LOADING" constructDecoratorId="CONSTRUCT_DECORATOR_R_SQUARE" pathWeighting="NONE" weightingScheme="PATH" dataMetric="DATA_METRIC_1" maxIterations="300" stopCriterion="7" useLohmoellerMissingValueStyle="false">
      <initialWeights class="java.util.ArrayList">
         <initialWeight mv="Anxiety * Weeks" lv="Moderating Effect 1" weight="1.0"/>
         <initialWeight mv="Fear * Weeks" lv="Moderating Effect 2" weight="1.0"/>
         <initialWeight mv="SM addiction * Weeks" lv="Moderating Effect 3" weight="1.0"/>
         <initialWeight mv="Week" lv="Weeks" weight="1.0"/>
         <initialWeight mv="q1" lv="Gender" weight="1.0"/>
         <initialWeight mv="q10_5" lv="Leisue Time" weight="1.0"/>
         <initialWeight mv="q10_6" lv="Work time" weight="1.0"/>
         <initialWeight mv="q11_1" lv="SM addiction" weight="1.0"/>
         <initialWeight mv="q11_2" lv="SM addiction" weight="1.0"/>
         <initialWeight mv="q11_5" lv="SM addiction" weight="1.0"/>
         <initialWeight mv="q11_6" lv="SM addiction" weight="1.0"/>
         <initialWeight mv="q12_1" lv="Physical issues" weight="1.0"/>
         <initialWeight mv="q12_2" lv="Physical issues" weight="1.0"/>
         <initialWeight mv="q12_3" lv="Physical issues" weight="1.0"/>
         <initialWeight mv="q12_7" lv="Physical issues" weight="1.0"/>
         <initialWeight mv="q12_8" lv="Physical issues" weight="1.0"/>
         <initialWeight mv="q13_13" lv="Anxiety" weight="1.0"/>
         <initialWeight mv="q13_15" lv="Fear" weight="1.0"/>
         <initialWeight mv="q2" lv="Edu" weight="1.0"/>
         <initialWeight mv="q3" lv="Age" weight="1.0"/>
      </initialWeights>
   </settings.algorithm.pls>
   <settings.algorithm.blindfolding locked="false" constructDecoratorId="CROSS_VALIDATED_REDUNDANCY" pathWeighting="NONE" omissionDistance="6"/>
   <settings.algorithm.bootstrapping locked="false" innerModelDecoratorId="innerModelTValues" outerModelDecoratorId="outerModelTValues" constructDecoratorId="CONSTRUCT_DECORATOR_R_SQUARE" pathWeighting="NONE" samples="5000" confidenceIntervalMethod="PERCENTILE_BCA" significanceLevel="0.05" testType="ONE_TAILED" parallelProcessing="true" bootstrappingComplexity="BASIC_BOOTSTRAPPING"/>
   <settings.algorithm.ttest locked="false" pathWeighting="NONE">
      <groupsA class="java.util.HashSet">
         <OLHWLuOfsdWkgZq>
            <id>703acb43-267d-458a-88db-1101d9276705</id>
            <name>GROUP_Week(1.0)</name>
            <GcpYtSHxifybMEt>631</GcpYtSHxifybMEt>
         </OLHWLuOfsdWkgZq>
      </groupsA>
      <groupsB class="java.util.HashSet">
         <OLHWLuOfsdWkgZq>
            <id>3c196c08-0284-4bd9-b58c-66326b13558b</id>
            <name>GROUP_Week(5.0)</name>
            <GcpYtSHxifybMEt>665</GcpYtSHxifybMEt>
         </OLHWLuOfsdWkgZq>
      </groupsB>
   </settings.algorithm.ttest>
</ModelFileSettings>
