# Supplementary material for: Social media addiction and emotions during the disaster recovery period—The moderating role of post-COVID timing
Source: PLoS One. 2022 Oct 20;17(10):e0274898. doi: 10.1371/journal.pone.0274898 (PMC9584413; doi:10.1371/journal.pone.0274898)
Supplement: S1 File — (ZIP) [file pone.0274898.s001.zip › Copy of Dewan - Covid/A Physical issues - SM hours as mediator - no SM hours.splsm]

iGSsnvtZMzKPNvFO+xGucw7RdCku2vbEypPUYmZz/ude83vsPOSDXxYHmNE//bplgQMd4yYSC22v
IJcMbd7Uzyc5qTeUX1qOrt+MmlX6th35cs+LcU/QzH19DKI0uHb0kpRTBcadH9iCdmxdJNSkuvLi
eiRgre+tj6jB2comqqAFdTJUYmXjJ5OmolTZYFsU9ObK8TAfaFrJ2TOOeJHW29Jy5CCeuaqEl1gB
9TiTLY8/noeC7x7+aJOAqTJg9NDDsrN1kGdVu/PFfHYspQ/diqYJIa+uKa8BliDpbQzNyaR0cS0Q
KmLwLAcV1HqWCg3DCldkeCZMcttbjEhs8R5ILsvEljmMBuexkSRrACw5vx7nU7/Sn1SFQHXRXBHg
nndFGiger+4+rdvdNbI9X5HJJ8VzEf9rIDRMQ5KJXN1ePB50w1X0xHx07cMjIM9YJ6dLvsfeZRPN
fXWYFAcXnxaW5srVbJ7Sv/lpa6528oedbOcvdOM4+5C3YQSyuqt2gAYlpnKYmQ8yr00Vhp5zkSey
Gm3XAc8UeahPHfRcv3HQYycLMv99Gjw+x51kGy2PdoaTjj3VlnwPVgnBElto9M5jAFIUTwgraUOq
xbLRe7f703EvKVNFbXHHPevOF2R8idhKnjK+Qh/NaB5KCMmLqFurqx3kr0Lok2BrX+17bWyQ+XqV
Ooy2WhgG51gNuGarjfa3yNQJr8OlEt73ooSc1oGpsaC2AKQY+hiXYComoGqN5Kxa9gbdROC57J2/
Tk+ys07dEnegEZQRORGo7ptxGGTOx/rh2NR8sq2q+rBPBowTNGoKGwxB+eoj1mBr5asEn9FSHhfe
/NQpQTA00IeoKs1kCEUpj2BebFiJPjPtGwcUS0xb3P5HeVeNPiem3pfXa7e/mAOz23IWc24SRGM4
Wj59FdJYMkFtZqkey2vNc/pKB2CE21NOmuSHwfjlGVvM5iBMam1UfGzqQBAALfgYWH+GG8n8XhhT
1S6VZDgVlUDXQLGKnKSSgl5qCOseby98Hp3RCDYO3IZjCZXBx7AYy8GD4SI7tlpUeH/zPRObVzYG
ZHsNdFv4QIH5rfFuMO2fwK76z1lQaDi3iB/Wam0nfKlROutZiEX8KWuPfeyV+eN5LTEoLbtlOM2g
7Xdd+TLLa+wbVdSu1dPOnn8aNRBpRZ0me1gRJOvDV4Y7rzPhJl74dbH0f1segqS2Cp8Ek8dTW+hd
FowRAKyoCjLXBgALm7Fgiri5WF3Fm/3nQUSCS2Vn8OWWjFoyxBLhl912bfQ2DPv9oYcfWXNZxGLD
lP8GGg7raxDfmqK1PLgpVNZ4eyD9q7F/T0fpx88zKMzU75Gyck+KbIGkoqbBtA6c+5stqWwhXaNN
idlbdFDQW8sVAD0803gCgyIy7+ySuE/gLPSwBngNsHtqK8Bog1gQ0IeM/7vlN+A6zjv1ikO13tcw
QUXo172MIeUXAIFGLwmtPYhlK5cWsfdU8ZcSYzPwS/SQ0URJAq0ijXiMGyjoi8giiFNvGWNIyhUz
RLwKNdM6MS30z0ev/I5nNU16AY8Mva36x6BW+j2JTrVtCuD9fqEHE2s0Qw3uFa9t4+C63jO+ATH5
iEwYHEBGD2TorrvgtAts7wWl7UmKK93RtwI7fCkR+/HFFYlOIZ0R0q12ZMoViYtcMf2VZAsw+L/T
jssOEu0oUbVuMSpSFbqVIYWjuxXp1gw9aQLWYIDnx5OopeODWUt6jiGuf4987Qd3YVopFc8WkWva
QUNWV6WlCJxUHHZxiiBlOF+iYytb0SQYCwvjmnXHjYR/N1PB7/PBt7Jz1aZl8WaxJkVhaioD5VlF
5lJ7gVCucyZd/ePgJAn+ghAjTORR0BfC/hDDFZuKzJVNWVyr9mgZde0hguewLYI5BseJUaswOxbd
H6VcdAAn1bu0TqNcGy/8mAOz23IWc24SRGM4Wj59FdJYMkFtZqkey2vNc/pKB2CE21NOmuSHwfjl
GVvM5iBMam1UfGzqQBAALfgYWH+GG8n8XhhT1S6VZDgVlUDXQLGKnKSSgl5qCOseby98Hp3RCDYO
3IZjCZXBx7AYy8GD4SI7tlpUeH/zPRObVzYGZHsNdFv4QIH5rfFuMO2fwK76z1lQaDi3iB/Wam0n
fKlROutZiEX8KWuPfeyV+eN5LTEhSpHAaA2+xd+p5YcI49lL9TJDcBsQxGSDYGsmRqaLIpdpaTmS
AtKafQxVdPUtf3dgtVT150F1xrNaIJdUQ7E6cl1hdvkhtOhnwI2ZdklZWzAPhqdDc+lZF1Ix524c
wF4XXCYcDP68GE8RvWz9yeVzViO6HXchNVkwSkw4fM5zHWxNjsUf03XRoHntTRi4Gs899uFIcogO
kOxDMLHLuwB2MKbmmZv2Vco5m8/1y7qbC78pLX2pnyuTST22ibpC30xAY/edPIIMJo+F3yTacMPT
FZMIvXVUb041r/BvyzZ5nkoAzEt+8GTX5iXNbVGJwGBUHvblBeq/3lCDBwHka1GeNDt1sDFW0mP7
NJfSVDAExa1kkPDDatuUsEb9TV4i+BEKB8RxfCAkk1Blp/+pcfDeW/RxrTSx4aX2Qs/inhBDcZAt
DOVRXVQn5f1VTnLTgbnY1DFyRPiJRRjEjFxn3jYcFB+pNf+6U+ikrD6a+3DtrXoYhPQwI/o0enKq
hdsCTumzSakcfyk7XUY1nTEwXkx/KreNowDRD933yCR6279L1hq5vyEQpLri3liCZCh+1LmVXOYA
qF0vT6/d5kABrA/z2psJT61cqr8mHLChdGiYNUZRiIlg0vdyfE7PmWgr8m47R8DHJTt8dS0jNZ/s
1kIDR2nkwcf4cVBKd2BWg1dK+G4ZLUNRSeed0NdhR9Kvj+4z0Aii0C/+Mv9PSud0pIuV2FKpwMOn
VxNKhlkEXrzlzzAjWLo4otn6pZQE588wbRO7GR67EEKHN7nqXuDY7ATlk5BHTHNTUKP79uNluZpx
rR5wfuqduKEr9Axb5L48GPIiU0fWgLkMm1av2W0xyZqhcqtquBbVXuMlWZ3uPV1xkruOZehrnyNO
lbSrbjJ5qMrgsDjxyd/C6f7c0LaxzIlULI7L1hPA9JcpzKzdoSpLBeYTHvR0vppuRYHsrks9kclS
dNPO4HbuuMfxzh0JUnZcKa25OdzVBKYWJlPLFC0JlbrWW5KpeFzMKz0xoZGd53O+rOuO4dRjZ9xB
SF77xwzYrwAqOFprjN9a7+LarPQBUYyJQKcu3lPmbYNTmY0/fjeHolA3y9SHqZlU7Vh2gKhwaZ62
B9FbdBZ67KlqbluyFcBTGgrerk9ppclog0p2Q6fyNXQO9kY+QEy1Dkrzerq3QbiFjJTpQb0egjeo
SXdjmL+FwglboSqmvSn2x25ADrwjSurzoABnCc974M3YDGU45G4CiMu2jR79AFgY/36m+u7dJ6FN
UoxqGlHmNtXWERO9njEmgUXwCRcffPIeHzse5sE4QTWRZ7HXCq8dxksp+O04NIJBlrHyfnDGSUwk
2pQw9zR8HS2GPbCAWbhLIZBxzY6oNoVv6aWuTLZEPzVdX1HZUyC/mXFfuZp+CkeQZ/MiyUAq9kYj
WA9Fiqv/Fe0YRZClr81m8yRwy5VwhCRFe845shhtYhCI2+4Ypx/K5XM7e/434i0l7gvFV/xsChxF
yeFOds2He3cY2N+OaGLyR/UyQ3AbEMRkg2BrJkamiyKXaWk5kgLSmn0MVXT1LX93YLVU9edBdcaz
WiCXVEOxOnJdYXb5IbToZ8CNmXZJWVswD4anQ3PpWRdSMeduHMBeDGMYzwTBGPeCYLeofsqTcP7V
+ywX3gzzBNggqOF9VOBsTY7FH9N10aB57U0YuBrPF2jQuI2uOy31XomFCLETLoqHueh1U1X0uz3s
pKLzuILxJYopVu2pfOvBynD+5JXOmD2WC/rsIQGJr8OaFxoLj05ZpJZvZKf4uvHbdubAPEY1y1PS
6jO3drZiFnb5suQtDjxEWVuYRGY01gV/sfnRozahA03CK5E5AAdgLiTuCfz/X4FcXGqVuOgREOMd
ARX3YDO+Dxg9uBKoHYvBetCtNgIlsWzW2jyUXFKhZrbKUE3hBe4djtWS0vvcBQERZWxMarncJqGJ
Ln66perLKjHSaOE+MEtImmZMJsBV25TavTnE7tAWxwXMIsk8xrs7xTmIERsjRN2/0PzG2+fUO/BJ
4Sq3jaMA0Q/d98gketu/S9Yaub8hEKS64t5YgmQoftS5lVzmAKhdL0+v3eZAAawP89qbCU+tXKq/
JhywoXRomDVGUYiJYNL3cnxOz5loK/Juz8R5s5C4kzNvrDGuvKh35kdp5MHH+HFQSndgVoNXSviW
b0NM1OYbOA29ICrUZGIdnw0w3ELdyPoB0IMNQeH90IVSs1qUexghHqoduSdmA8FAY/edPIIMJo+F
3yTacMPTFZMIvXVUb041r/BvyzZ5nkoAzEt+8GTX5iXNbVGJwGBUHvblBeq/3lCDBwHka1GeNDt1
sDFW0mP7NJfSVDAExa1kkPDDatuUsEb9TV4i+BEKB8RxfCAkk1Blp/+pcfDeW/RxrTSx4aX2Qs/i
nhBDcZAtDOVRXVQn5f1VTnLTgbnY1DFyRPiJRRjEjFxn3jYcFB+pNf+6U+ikrD6a+3DtrX9jnmNo
CH073ItBOy4HSijWnFZjPN6ACIvcLTGCOrzg10sz3hnBuZuOyH5ltGCQSXxNexpB4UgCqPgcNCIq
iFEt9OJAF78D/La9IlPUsBPAqJXQZ/kd0Q5C5qkOjUWpW7PHC88oxN5k6+DSwaGsAtnVw4RpZcbk
R5vyr1zzqF7SMHUXrizR7eUl0NdMDaR38+/QQC7nfUV+3jkYcMi5FHk9+sR/82XqzrIkeX50uNgZ
XcYbm1CEeLPKVhm5f4hU7TQRYuB6zHGbLmnSd4pJUCxAfwfIn/aP3CG70ncNwkgoD3yuQBrU2F4b
Chp1ag0IYa2DPMQFdxzNEqgC1yKqOKVcr+TfQe3sJhyp3HyQtiSQJP88nOMtQh4wx7mM6JDFRx9e
rYbdMKN4/yOo84vcU9NT6LXO9gHOMW2z1MdHNplrhmseWKWUd1f3HxhbMlUELslg+sqqHElDd+fY
4nVK3+SGYwe1W0HeBTCGe60wkELV/xtNc2gO9uEwJwm0IL76hyhkuZRRRMNY/Ir4CPfEUPiF9KP2
mnzgsHpvAl1xoZLwPy383FvwRsAszk88A8eUUnqVfJcx7b0ORJmxhLLke8KskQCszb+nFEdDLdj3
2f+HNnDZESdXCYKdoFTqOQK5YUZRiIlg0vdyfE7PmWgr8m4i7RLl6LRLUglMNEypQGFOR2nkwcf4
cVBKd2BWg1dK+FMLm4DcR7pviwuYGgBhfyG+tuTYc0Co+Pwer9ltu4fHMgwJH7Bih5qRZAeHbDnp
IOLpcU7kf/1kYtQbVCoMQvwyq/FZTlFrbMSE++wfCWc60nlK8p/6AHVcRlkZDF4hVCEAwfSCvVxp
A4z1Us7a/iftODSCQZax8n5wxklMJNqUeShOE4dNTOhqYDzJRHkyqfaKunYCnAdm3zZNNPJ/fU13
47dfdlPhZ8+DLQZbbWANUoZDHLY6tfh7P0olUjsxKo05OO4zPECVi8buC2oizGkBxpzkzVT4BMn0
+bFnb7opPWSRN+dbxJWI7sAFWxnjoHwSlfkzxMq0lzq5CCmjJX96GIT0MCP6NHpyqoXbAk7ps0mp
HH8pO11GNZ0xMF5Mfyq3jaMA0Q/d98gketu/S9Yaub8hEKS64t5YgmQoftS5lVzmAKhdL0+v3eZA
AawP881SEWMk//bTnn1Go4P4oNoIZrGYst84jGS7r15b5Q70KT9WBMpK9zVKfGFIXcfCax/PQpQc
yYXpN5h1qYFjTla2C649WOx3ob/eYPKum1BtN0UbofbpLcNMavX4iRoHKpGGQYk/yLQWGPgL3GNx
ITYY5V+Q2/mODmpWUSjeSoYDQXQN+XMJEKq4LKjqB1+CbLPHC88oxN5k6+DSwaGsAtnw2OJ+IXwb
Gmoa0KHqwpm7MHUXrizR7eUl0NdMDaR38+hSe02PC6iBRwOGmGwGfAET/AltvyCyqtNVWXPUqfO/
dUs2SWyzcOFeKc101Lji5+rZM30NJAO5evDS4nn2CIinTTa0IB5ocQn88ti7a17EwRPj2OTzwPpz
Yb0mPvgFnWjEwmdqSlpH6OqH7jVlq8TNfBJxRjD3QLNUHSUQLh9hLq/17QRn69FSgKR77QLweSJT
R9aAuQybVq/ZbTHJmqEFo2zbWciz4gJ8IG7Zag214PHnz5Cc/EWHnadZswSALSsUjhZsQfPYVGVG
yzhZFtUsjsvWE8D0lynMrN2hKksF5hMe9HS+mm5FgeyuSz2RyTVQJx/0jB8kGQcuGUQCd1WJOQ0I
A2XZElE1kl0ZpY+uqkny+Q/MH6ipYkEfQlB9HtdLM94Zwbmbjsh+ZbRgkEl8TXsaQeFIAqj4HDQi
KohRLfTiQBe/A/y2vSJT1LATwAzmtxfOsnW+F/n7SDoWnAA1V3iGaAsoI4krlOF/L/TC+I2aEQQC
DGTUpZv0PJVWZwWXFIKjW1n/tVZ+d4z/6P+eTMiAqZYN3mIzh2UFx5AWPTL6Sa7juBMhoekQp22R
Cl4lxry81wyIWgqMSl3d/6KH6P39NyFoxYnZ+TU9EeBBg17DwD/HhrqIHPUVf4C27Y/+DOt1cJrT
fSB8vGsWCm9dpJOdCsKj4Xp6DGgjEavDwbwA1un7QLwx1s4/DCUEjQ0u7iSP2aNPJvbFpGP2Hk4B
wxVCVMWYZh18Ls3Tn/51p002tCAeaHEJ/PLYu2texO6KbeTWIdlpjdbUf0kXwLio2yUZQDBdB3my
19d5F6h/C7eT2XO39yVMqmx0wbL1nDz7vnSQULRhKvfcSFTlR2xqsG+Q75nhk6bw4/sj6RzwdHTU
KtYW6/ZFHPRsY6wy8cYJF0Lgz58EhwXyoabiJfJWiaNxagEZUWXwX2gKq3rn1I+KRljVqOGhwuOl
AWayOh/AJQWXI6PNgTjCsF4aoNac0qWOC7MkX7OPZyf0fs+tjv1ill/odmFB8uaa98/C5GEUc8mE
dD0ulhxEP96UH+qMj/Z8/i+t8x3AdbUjx0X5kkMRCz9QRuXIgvxrbvqDooX0o/aafOCwem8CXXGh
kvA/LfzcW/BGwCzOTzwDx5RSepV8lzHtvQ5EmbGEsuR7wkl/pJXtgCkk4J0nHw7S5p0PvfUdtrP5
Gf6pco3nQ7oaEOxf3EzEX+SzFbiEYNpJ6PgbxOpr5vD5uMg8g7uuq2ueTMiAqZYN3mIzh2UFx5AW
PTL6Sa7juBMhoekQp22RCl4lxry81wyIWgqMSl3d/6KH6P39NyFoxYnZ+TU9EeBBiXNEewKmkQnT
aMD+IbMN++lNE2zL484BEa8BwRk0pmf3rMp80VLAyUPG9S1u39pl9AOtLW2zt32iUxIaFoKQ84Zi
83uV3xRUSigMlv4rFdUTzfwA+EXUN1E7dO3aBw0BBii9wf90vzOxJAekhOGWec1i6vcri9K0xb3e
yk12nChLWrFFY5NC2Dx9Wf+fikhndcgjijm71JcMRrWOZCd5/c18EnFGMPdAs1QdJRAuH2H0DDPK
zOY2pq3PSK916jhonAQ29svtvyeoScw+kUU7pTdKBZayIxctM684di0c4Uyzj+4TNyunT7onVopm
bU3TSjfgiXwD9Zlm1pA+y2qzEaPbGSga1p3peQhq0ddUE9tyv+CbdBy3rIAwjwTFEqBb0GHR3Lgo
yaUHDQ3BjSAU07PHC88oxN5k6+DSwaGsAtkltVJiv5oS2WkiAXfH/rz/ZCxSkjpqF0W7vWd1bAJT
gFuesS0VusDdjGNMiMXC+L6iC0iuw8OeCxIwJsfO51d+nPVgVmDH2zPfJXIsQHWBxdJ5SvKf+gB1
XEZZGQxeIVT1pFLw9zmV43CFqcPdjpwz7Tg0gkGWsfJ+cMZJTCTalHkoThOHTUzoamA8yUR5Mqn2
irp2ApwHZt82TTTyf31NfrSmIeMJwPqbxQ4/40dlg1KGQxy2OrX4ez9KJVI7MSozUoNPr9Mpj2aD
ceWk4wXMAcac5M1U+ATJ9PmxZ2+6KT1kkTfnW8SViO7ABVsZ46C0mYCzXNHkf1eqLnmnuk7mI48N
bj24W+Xoc6139g+8QsOCl+BZNKsWS7ENXEvdJNTTLhQ3gFvYJL+q8wrKqvBp7gsm/80wQvt94yWf
dP0jc2navpEE3ZirhtfRSvKJEEfw71p870gClumE1hIl6r5mxJZ/PHi82/emhrRViORKg9Nmkg1F
mBkev1i74DrRhEYvCbQvhkVsui8UQrXBKvBVD+C4acqg3CgOCGFyFItVVIqyOCIaVeLfxOY4WwfL
rCYksN+2dSwRQZuihuVZMW/tNgxU1cKZa/EFL5k6ohCjEn0xKUMqVK/MJtpaQ3FFYe+OlUJUqgvt
xcoPko7aKMnVji2RX/nkfjjqz1tNbclYMeaG0cCRJEC9iDfgbwZO7kHSjTsRGCDS2kssG32P1c42
6LbjyjtbfUqvvJ9A+KVO9IO9SbvCLCjcEf+fIcdAGx7VSdS6fVzrG0CbyXfIFBfRJHzXU6rMc/eP
BZbrFJLKUbDaK6pSpvyLchFEY9G+5DmpeupI+M4zBynS3Y7P0as8ZWdcxTujCnguESehBY/lKhwN
rEoMzkV1Qg9Gnf9FTqpAY/edPIIMJo+F3yTacMPTWn8HXx+vuc6axuEbPYuBD7H3VPGXEmMz8Ev0
kNFESQKbXTVL1eSgI4h+dVZ/yy9tNDt1sDFW0mP7NJfSVDAExa4HUMnXoNFiyM8EcrzizI0KB8Rx
fCAkk1Blp/+pcfDeW/RxrTSx4aX2Qs/inhBDcZAtDOVRXVQn5f1VTnLTgbnY1DFyRPiJRRjEjFxn
3jYcfr5kueC6pzrDeXi7c9NdA1oXO3M5h9KG8xgykYUW/4Y2RaG6GjjASLArgX4TNWRbwaoM0Uhh
NuJa8C+Y0fyumw+s5xtnrTaOWrOWoUL6j0MkJX4Vjg5RkhHXYhD/ajgsCbevmx5FG+3LNGCCVFYW
8KzXEJtps+f5w6HnRSgbxNc4ApLlGMxQqZ7j8St1uEkc0FJSJfnzgyzn/dwn4qaWYeA6zjv1ikO1
3tcwQUXo1716JRZylKvuD2WzsHYT0cAtsfdU8ZcSYzPwS/SQ0URJAq0ijXiMGyjoi8giiFNvGWMm
yYYin1BzjhvnujYGOF1Y/I5nNU16AY8Mva36x6BW+j2JTrVtCuD9fqEHE2s0Qw3uFa9t4+C63jO+
ATH5iEwYlzwJls/i1Nr7rVc7zQaBt2/GOGNxs21XatUCczHXZOXoCnLbRtFNVjbOj9UFL/Yq2vZg
tdA7ufU0bPDUqK15IWR1GihXWNw9A1ZB3sBO5g5AeSnve8wt/pp7RX6RYRKqiX8juaRfY4dSHDus
T5LLdGmQ9rvr5TTLBXGBqFPbj6IE7VhxZYTIgpD4okaedtFOZRIW9zQpJAV1SxSzGpJNnEP4QAhG
1JbA/T3JRVb99ihqbVR8bOpAEAAt+BhYf4YbmN1i5cPwQ0+NCPPrGqqpak08j5TFQLCSXf/QD+N1
HDC4+iSr99hqXL1OQGb6/5VF/44hHmoeFsajl42UYVFp84GCjh1ftHe+AEUJad8qN5tLcEQqpN1Z
LOn/zRdOFrRLmSiKXU5JgNq0PORzwwfknDgJ+eCjm6NpdmEVZcHyqVRxIhgqf8kyRBliV4qXIV7M
ElvPFygA6MPjOFfYVeCZgdSGCDtU9QkxDq6D873Z64JD4/aWeuTKgiFqz51Twl2H4/ZWWHMY1IsM
OVkfJRpgT1AgwMRCzmOM+zDpPJBi+6KJKc2GArPuL9q/LhbjDhN/18qc5nuBb9O997lpmBJ7VEtN
aANB2Q6AohSNTRE1D/xqsG+Q75nhk6bw4/sj6RzwdHTUKtYW6/ZFHPRsY6wy8cYJF0Lgz58EhwXy
oabiJfIrXFIe6sr3y/ONq1JCc5RtKVjGrieSSehp/fSXSDjwfxzSbKn2TA232Uw0QNVujmSc0qWO
C7MkX7OPZyf0fs+tjv1ill/odmFB8uaa98/C5GPxam6N61ThsFAyBopBNEafb3ditdWUd67+M2+p
3o4XVgWFslDRrlWmrqO+RSn7qW6KOfEdS+0qorQGo1cFIfydfgv77PQ2ihHCZGJ5YBYK+d6P42qK
WiMlc3M52ROK+sP0M0rMSHVaG3xP53zUNQ0aabic4YB9XbTGMkqZOM+xBii9wf90vzOxJAekhOGW
ec1i6vcri9K0xb3eyk12nChLWrFFY5NC2Dx9Wf+fikhndcgjijm71JcMRrWOZCd5/c18EnFGMPdA
s1QdJRAuH2H0DDPKzOY2pq3PSK916jhonAQ29svtvyeoScw+kUU7pTdKBZayIxctM684di0c4Uyz
j+4TNyunT7onVopmbU3TSjfgiXwD9Zlm1pA+y2qzEaPbGSga1p3peQhq0ddUE9vQMMEzVhL/jhs0
N8TAu9prDFyy2gyt1x9DX7qtmhr0JGmetgfRW3QWeuypam5bshVbItiOX1TUwWfxSs0dwoTzMX1i
IP3cSKV01ILrQvufytu5cQ4OgRUEB3QpKxvj875bvwcnFP7QYpkHP1lvMuTsXWEuF8XbeIqwHpfI
OgOT3TQRYuB6zHGbLmnSd4pJUCzQI01tMSLe8mYmBmy8QO+sJLDftnUsEUGbooblWTFv7de73bZJ
E27Ih3sN/jzSwz5cr+TfQe3sJhyp3HyQtiSQhV9WHD9Y0v/YonSjlSb7rjEQ980oO6xY3M0MQy3I
mIdT6LXO9gHOMW2z1MdHNplrhmseWKWUd1f3HxhbMlUELslg+sqqHElDd+fY4nVK3+SgY2CKO/g0
AxZIakWCWWaJV3HTT/1iVfz7HWlQCfK9j4flKNZHNAyj6Y7cgdy6JLU7wppT0UdGCnbC6rNnmkrb
P+/jZgSreYcr006HDeSl+i5mWBviJ1y+8rPvJ7KCgHkJuw8BMj8VKm4IvHinlOjqWyqkkyj969MX
87p8xiN9swYovcH/dL8zsSQHpIThlnnNYur3K4vStMW93spNdpwoS1qxRWOTQtg8fVn/n4pIZ3XI
I4o5u9SXDEa1jmQnef3NfBJxRjD3QLNUHSUQLh9h9AwzyszmNqatz0ivdeo4aJwENvbL7b8nqEnM
PpFFO6U3SgWWsiMXLTOvOHYtHOFMs4/uEzcrp0+6J1aKZm1N00o34Il8A/WZZtaQPstqsxGj2xko
Gtad6XkIatHXVBPbQsbR9pfSt2IH1V9oGFyxJ9Bh0dy4KMmlBw0NwY0gFNOzxwvPKMTeZOvg0sGh
rALZ/kNZFLvHRn4pjkcL2pOGw2QsUpI6ahdFu71ndWwCU4CnDCK2jU2vrGoiRfIOBYFfMVCzQyRj
TQKGkXSs4j3DQe6KbeTWIdlpjdbUf0kXwLg0EWLgesxxmy5p0neKSVAs0CNNbTEi3vJmJgZsvEDv
rCSw37Z1LBFBm6KG5Vkxb+3Xu922SRNuyId7Df480sM+XK/k30Ht7CYcqdx8kLYkkIVfVhw/WNL/
2KJ0o5Um+64xEPfNKDusWNzNDEMtyJiHU+i1zvYBzjFts9THRzaZa4ZrHlillHdX9x8YWzJVBC7J
YPrKqhxJQ3fn2OJ1St/koGNgijv4NAMWSGpFgllmiR7rtnJ2jzTGj9bdtCtyAYKH5SjWRzQMo+mO
3IHcuiS14aTQRDPM7zLN7j2jxIu0eldMo83J8dVxfmsTPMlWq+kkJX4Vjg5RkhHXYhD/ajgsZcdq
PkKQHzA6bjYQ9k63vqLVO2/T8ipDuTRKJauG0B04ApLlGMxQqZ7j8St1uEkc0FJSJfnzgyzn/dwn
4qaWYeA6zjv1ikO13tcwQUXo1716JRZylKvuD2WzsHYT0cAtsfdU8ZcSYzPwS/SQ0URJAq0ijXiM
Gyjoi8giiFNvGWMmyYYin1BzjhvnujYGOF1Y/I5nNU16AY8Mva36x6BW+j2JTrVtCuD9fqEHE2s0
Qw3uFa9t4+C63jO+ATH5iEwYlzwJls/i1Nr7rVc7zQaBt8iMhPL00ogrjISGdrzd5AVWBYWyUNGu
Vaauo75FKfupzOMsy+hGqhZjDn2ENYmAPsr6nX/ZemAyoseGqozVz/wumWHvV2BxZziTJ2OpbD3h
mhIq10N0rdJBOtmb1oi0V1FKbnjFPRDmvwCSi2DJRR4GKL3B/3S/M7EkB6SE4ZZ5zWLq9yuL0rTF
vd7KTXacKEtasUVjk0LYPH1Z/5+KSGd1yCOKObvUlwxGtY5kJ3n9zXwScUYw90CzVB0lEC4fYfQM
M8rM5jamrc9Ir3XqOGicBDb2y+2/J6hJzD6RRTulN0oFlrIjFy0zrzh2LRzhTLOP7hM3K6dPuidW
imZtTdNKN+CJfAP1mWbWkD7LarMRo9sZKBrWnel5CGrR11QT26jH/ODVXdrBRw2hYdd35yDoCnLb
RtFNVjbOj9UFL/YqoLYApBj6GJdgKiagao3krOvpSPg5Rsj3BVW08B6s3qpAeSnve8wt/pp7RX6R
YRKqE2IhhTjVjTw+pbYl/OyFumXXB5tg2qtDHEfmxrmGnss3ASk4wTzbnUZuTkOrnQd08aY6my5h
T5t/wroeutQjdzIXnRGn178WgeLDJNB0mSWMdb2AqjHjRGof+FoWXK0QPl/+2n7n9g7/w9MAGBZg
KhEh5inzvG9gZaTvlar1ALn/DcZWqvAfJ1pH7XhCa4DHIVG0i9cVz/qhXG6irPLZ5W1MVmD7Ahwv
ECfG+CcSQS0Ke0Ir8V2bXwhsDo/Mv1gELd/Ksv6oYKxM91Ln9L7QsxO/x9a14ktIzZAJch0hpcuD
vUm7wiwo3BH/nyHHQBse1UnUun1c6xtAm8l3yBQX0euaBC8LvB2bUf8Op+ZkxZGw2iuqUqb8i3IR
RGPRvuQ5O68BVYMpdVQQJtvhPZFxn6zfDql3wAJ17o2z/wJ8g7LwelGcj8D/iaXuou2QK01+mD2W
C/rsIQGJr8OaFxoLj3tzw8W9vnLzCMF7OiliJ0HGCRdC4M+fBIcF8qGm4iXyDjxEWVuYRGY01gV/
sfnRozahA03CK5E5AAdgLiTuCfwRDDGmuu9kvKGsDwhVzOukYDO+Dxg9uBKoHYvBetCtNgIlsWzW
2jyUXFKhZrbKUE3hBe4djtWS0vvcBQERZWxMarncJqGJLn66perLKjHSaJRaA/lZSoggIV65ksO8
+OAMXLLaDK3XH0Nfuq2aGvQkaZ62B9FbdBZ67KlqbluyFeMcSU5UzgNidlxK5sUfuCcxfWIg/dxI
pXTUgutC+5/KkciQsKp4an9PZoaRct3ZIVXgbSwdnAvcG2vLDRHPYGng0POaTb53fadTqC09xayS
U7ROtSugj77dRozuKGkebLK3DyelMDx25fB0KGsyosrNfBJxRjD3QLNUHSUQLh9hLq/17QRn69FS
gKR77QLweSJTR9aAuQybVq/ZbTHJmqGB2OHLPu3GN3fQOy43OkksT9kWb47CmluSm353M4FvHeCw
OPHJ38Lp/tzQtrHMiVQsjsvWE8D0lynMrN2hKksF5hMe9HS+mm5FgeyuSz2RyXSpXgRBjf9qi/W4
bK1TX90V+OeVR2u3+8DocolT563miXNEewKmkQnTaMD+IbMN+398AhM+WAvJEL4lrLTiKAM/e0Yf
Z5me4eg+08M3mtfO9AOtLW2zt32iUxIaFoKQ8zBpSdEf1fiN/avg9qXFiVPcgCNbPbm1ppQxSHgc
G7TrQgYJx65r7Vo8xxCrhfURAg8Igx/53zCClk4HvlcC7yG0zS1MXIVay6TBnoQkQf5NSuPXUcwg
upnYU2JMs8eJB0tpfELN/cUw0zF2/VZBoFqbANFiW5Wg4aLUvwI+4DERnYfJQWNfynTmBBRGfq36
GxsYdBoST4z4t6Yo/0t643R8VajYfoHz0f1pvTt6cbbzZ+UOijf8ggSBbtGa8HRJ/ySwmD1YS4hW
3H/p1u5fRU10lZuUeTR9yMpHuShvoHqJLLRDjKASzdFQvFomb43BDKPD8ZqLG9q/M7Uwz2DkVLep
Qg7ueOh7nBzkiwEdWJVFWNwY1PFb0H84/NDzcax6JxkX/UIj4vbrgON/rKlaUMe6zV7g/+d3TXh8
cOArcWnnglLG9npCdnoDShtfd5MFK0Bj9508ggwmj4XfJNpww9MjmOPOm21ka/5Cb1AmQxK0sfdU
8ZcSYzPwS/SQ0URJAptdNUvV5KAjiH51Vn/LL200O3WwMVbSY/s0l9JUMATFNuNI95OaravTOqfv
GPoMhgoHxHF8ICSTUGWn/6lx8N5b9HGtNLHhpfZCz+KeEENxkC0M5VFdVCfl/VVOctOBudjUMXJE
+IlFGMSMXGfeNhxZnYtcaQsAwUDJxoJwFWK+VqfD2s/oF5HIaRr6do+50jt5awon+wksichFzElp
JC3BRLM2uxmBubM24ckfEJ3YFDHWIPsVoW0wedrVCWqw7Eu/COyzX1HSYLwXifCUDOI96Z6BsaFC
I/grUx0mLFn9aA/IgargFFnbdsY8tUQNPELioKzRZOQbhDFjkJNoF0mwqKFovsWNx1yfpzvmvSi5
DI2n3ggHpcWwoce5hZ5DHEcdFLmP83YdX9mIyZEeYYrnx8/hC0BRGhzRroMoaYYRokImDTn+nScE
V7+ct7pf7+ttDQwf3n3gjMIJcbMqHNdbKHrCH9zfHaV5o21YXRkezXwScUYw90CzVB0lEC4fYS6v
9e0EZ+vRUoCke+0C8HkiU0fWgLkMm1av2W0xyZqhjWbTBbxiUSLeqT3ZGPG+AL3NWgRDToJLdXjZ
1dXd7OLgsDjxyd/C6f7c0LaxzIlULI7L1hPA9JcpzKzdoSpLBeYTHvR0vppuRYHsrks9kclLb2cg
1GJrPTcDwV67u6RwHodGBIkEg/tg1bdmY3/yzmZzd4VInLGG2XUfm8FeaiCePS+vopNangfVz9NX
U4yU8o2C8BqsU5GsguNz0uqxj9PMBDt390wVz/74nbylBT2H6P39NyFoxYnZ+TU9EeBBskuvseUY
kvqbNfnGKd+iBXGkXYrwM+uJ99BQtOzwGaxDVxd1wuddeN0HcqlNTIb8rJdota8QRSyLhlv4Co/Q
0xQlQ3JqQmL9/ksMyqFYaZUKIFL+2/2NltxNQjkMemHweS8oQzkKqmdTd78D4zy80Xj0X6GR+ScU
Cff4PU/68Hs0EWLgesxxmy5p0neKSVAsX21vSY/OBPtKpds+bbMa8SSw37Z1LBFBm6KG5Vkxb+3X
u922SRNuyId7Df480sM+XK/k30Ht7CYcqdx8kLYkkCv2pHz0TDU6eimhGjTUnIdSeE74ZgFhsAf6
4oREqKABU+i1zvYBzjFts9THRzaZa4ZrHlillHdX9x8YWzJVBC7JYPrKqhxJQ3fn2OJ1St/k4y3A
6uxWgnxjaxn2zr4mhT97NoQU8qPHuA0mj8BnHzEPcUDOuspW1wanlv55Fi0jjuS/0BwFNGIVmDJg
jeFvZb8hYCYqw6aFT6CN/BrsJ4fsCgVuL9nRsFlp8e/1NgvUCSSK9ozt5vtAiVeGD/8jfF8btelY
KgG0Oc3BhTf3uHrLhK4hwYEV4qIEEll3IefOibfZcEzCnpX0r/pxR6DBlGt4xTqMhTdZkPoLjGhG
jtBO1a7jB28BQyBp3lTXSemccPivetUC/qMRIkUrP62iH7rj/DSq423lDIKHPTzI+aY0EWLgesxx
my5p0neKSVAssUL79zBZWLk2NKKy1sBcASSw37Z1LBFBm6KG5Vkxb+3Xu922SRNuyId7Df480sM+
XK/k30Ht7CYcqdx8kLYkkPiQI3TRTLn9gvOu2IUZCokxEPfNKDusWNzNDEMtyJiHU+i1zvYBzjFt
s9THRzaZa4ZrHlillHdX9x8YWzJVBC7JYPrKqhxJQ3fn2OJ1St/kDQRLykJP0rBUv3NUSCYil/1B
LAWfdu1xNd14nEqn9xsjgn8+bDgwaOZzPa7xDCvfOtdLeaSg0l+G8qidJ173f+mLUNvNYEq3ib1u
aR0gPLLjLZasJY2huvivcu7LNIpnBipdp67UFXHmV5fiqsdxPGUSFvc0KSQFdUsUsxqSTZxYYE8d
m1AmIoYesLOiGpxwam1UfGzqQBAALfgYWH+GG5jdYuXD8ENPjQjz6xqqqWpNPI+UxUCwkl3/0A/j
dRwwUH24w6990KdKMZq1DC6fuv+OIR5qHhbGo5eNlGFRafOBgo4dX7R3vgBFCWnfKjebS3BEKqTd
WSzp/80XTha0S5koil1OSYDatDzkc8MH5JyeEXBXxssckKCmpRqmpB5BagddeM5BNKVOBMcdGsy+
yojA9+KKWjQ7nTQwGB4qmod+MRF6KSoKHChlxs8d6UregjhP9MVxaXLTPcH3DaUHi/AL5zPVjVyx
aDPAR+6GGKfKG72X8owkzF+dIcyv1Bmb6yivVcO4lHbOzpWAOY9lNOapBr8vIdUmVfwOdPSgmliK
sjgiGlXi38TmOFsHy6wmJLDftnUsEUGbooblWTFv7TYMVNXCmWvxBS+ZOqIQoxJNPI+UxUCwkl3/
0A/jdRwwjpVCVKoL7cXKD5KO2ijJ1Y4tkV/55H446s9bTW3JWDHmhtHAkSRAvYg34G8GTu5BVy+1
4LfqOxfd/XGFOQ+Oqhd0em6ZXO2loL4sAlaH6n9GUYiJYNL3cnxOz5loK/JuXAtaP0Bv/8RJQQI7
hAUH5IslTecFkEZIhAxf8obMSRF6xYYHVUnIXISgH68HyOvYQnZezixjruHpj9Lh5PqRZR6CgDPp
BVgcLHo3ZgnEFMQSZYAwCdYnJqWk3qlCHH7ezXwScUYw90CzVB0lEC4fYS6v9e0EZ+vRUoCke+0C
8HkiU0fWgLkMm1av2W0xyZqhx5n3LDY2viKCvzage/wEPdaCrgaMPeVYNOaD2hGWSS3gsDjxyd/C
6f7c0LaxzIlULI7L1hPA9JcpzKzdoSpLBeYTHvR0vppuRYHsrks9kclZQ/n2+ng1ASubZyrzgsxD
KTRAmsVbYA+3YuVlFJppWsvRDNE1pPWVGqf6OxRJ4oAk3ACeW6Isy2nUInKhKT6ypP2QeWY0ewd0
i1jBsWXJcNyk5aR4WOoWi+B3/cMp2dJsLiaxQQkqS5p14sucQTNumD2WC/rsIQGJr8OaFxoLjzqA
UmSZN1yjLF/8Bu/JS8PGCRdC4M+fBIcF8qGm4iXyDjxEWVuYRGY01gV/sfnRozahA03CK5E5AAdg
LiTuCfzMwIRVOhLgFtqjE31JTmfrYDO+Dxg9uBKoHYvBetCtNgIlsWzW2jyUXFKhZrbKUE3hBe4d
jtWS0vvcBQERZWxMarncJqGJLn66perLKjHSaJqyLsTGxtsgJZXjBl/AlLIgDN59qU3sIzPR+in7
NWS3ipz8U73arBo+fk88uoOx4T2rFNeQDUp540V1wOpFhLbaaC8EAF7pyplFRsvJlRytUSHdNQ+L
mTVZ0NamlmINKcobvZfyjCTMX50hzK/UGZvrKK9Vw7iUds7OlYA5j2U05qkGvy8h1SZV/A509KCa
WIqyOCIaVeLfxOY4WwfLrCYksN+2dSwRQZuihuVZMW/tNgxU1cKZa/EFL5k6ohCjEk08j5TFQLCS
Xf/QD+N1HDCOlUJUqgvtxcoPko7aKMnVji2RX/nkfjjqz1tNbclYMeaG0cCRJEC9iDfgbwZO7kFX
L7Xgt+o7F939cYU5D46qF3R6bplc7aWgviwCVofqf0ZRiIlg0vdyfE7PmWgr8m5cC1o/QG//xElB
AjuEBQfkiyVN5wWQRkiEDF/yhsxJERYM8/n1Qq6FKOT8L18i1kLl0IISD9PPQCL+sFECPp5v/MHC
36uG1+RXWn3NW02c7MVzEf9rIDRMQ5KJXN1ePB7SWDJBbWapHstrzXP6Sgdg4NR0G6C7H2wZGAiV
aW199mptVHxs6kAQAC34GFh/hhvJ/F4YU9UulWQ4FZVA10CxVwWf82BRuDcPlvgMeIWbpAg2DtyG
YwmVwcewGMvBg+EiO7ZaVHh/8z0Tm1c2BmR7DXRb+ECB+a3xbjDtn8Cu+i25XA7X70OPGgDdoa1p
Z3mUoyKP8miOHYkjkfcZjy1mItX5DJSlh945Pw+aCEjSXuIQDF9ciGi8+OC/6Nuw8X/Ihh0TgSLa
O1/UnQnchCQdnlhbzZJ6oQ0yQWAzFtIiT6sL/tRPNtCynVApdmtzVHn25c4ITDK0OWI8NwfkTWsg
EmWAMAnWJyalpN6pQhx+3s18EnFGMPdAs1QdJRAuH2Eur/XtBGfr0VKApHvtAvB5IlNH1oC5DJtW
r9ltMcmaoceZ9yw2Nr4igr82oHv8BD3Wgq4GjD3lWDTmg9oRlkkt4LA48cnfwun+3NC2scyJVCyO
y9YTwPSXKcys3aEqSwXmEx70dL6abkWB7K5LPZHJWUP59vp4NQErm2cq84LMQyk0QJrFW2APt2Ll
ZRSaaVrL0QzRNaT1lRqn+jsUSeKAJNwAnluiLMtp1CJyoSk+sqT9kHlmNHsHdItYwbFlyXAJb3eg
PilLJ/cXdnpHxzKvE1jCN/dH6JVuLyKg4rw+xqC5WnQriN+PUmsTSrnd43ciAzpxq6cap52xJH1/
+9BgzMCEVToS4BbaoxN9SU5n63TDVfTEfHTtwyMgz1gnp0u+x95lE819dZgUBxefFpbmIlNH1oC5
DJtWr9ltMcmaoS904zj7kLdhBLK6q3aABiWmcpiZDzKvTRWGnnORJ7IabdcBzxR5qE8d9Fy/cdBj
Jwsy/30aPD7HnWQbLY92hpONdmZ8hnQreg38+cmrmY/mH9XLYZKZad6yJUdlz+y7A4ueUYWkRkx4
mgFsRlj3VqMBgqjYfuoJJlrD3mAECVfk+OulON2zsrB0KKywdowtkKmOpkJclvWWBJc6++Qw8Bn0
54Mdhi/DaTUhfQ2h/UcD6AkL3uBJRo+6PySW6O+UyOA6zjv1ikO13tcwQUXo1716JRZylKvuD2Wz
sHYT0cAtsfdU8ZcSYzPwS/SQ0URJAq0ijXiMGyjoi8giiFNvGWPjBj63iDy7LpWSBTuF8+UX/I5n
NU16AY8Mva36x6BW+j2JTrVtCuD9fqEHE2s0Qw3uFa9t4+C63jO+ATH5iEwYlnJWkbDXt0ERnt2t
jaFuMsuEriHBgRXiogQSWXch586Jt9lwTMKelfSv+nFHoMGUa3jFOoyFN1mQ+guMaEaO0E7VruMH
bwFDIGneVNdJ6ZyjHwrPeco743XOmzN3uc4Rqwv+1E820LKdUCl2a3NUefblzghMMrQ5Yjw3B+RN
ayASZYAwCdYnJqWk3qlCHH7ezXwScUYw90CzVB0lEC4fYS6v9e0EZ+vRUoCke+0C8HkiU0fWgLkM
m1av2W0xyZqhx5n3LDY2viKCvzage/wEPdaCrgaMPeVYNOaD2hGWSS3gsDjxyd/C6f7c0LaxzIlU
LI7L1hPA9JcpzKzdoSpLBeYTHvR0vppuRYHsrks9kclZQ/n2+ng1ASubZyrzgsxDKTRAmsVbYA+3
YuVlFJppWsvRDNE1pPWVGqf6OxRJ4oAk3ACeW6Isy2nUInKhKT6ypP2QeWY0ewd0i1jBsWXJcNyk
5aR4WOoWi+B3/cMp2dITWMI390folW4vIqDivD7GoLladCuI349SaxNKud3jdyIDOnGrpxqnnbEk
fX/70GDMwIRVOhLgFtqjE31JTmfrdMNV9MR8dO3DIyDPWCenS77H3mUTzX11mBQHF58WluYiU0fW
gLkMm1av2W0xyZqhL3TjOPuQt2EEsrqrdoAGJaZymJkPMq9NFYaec5Enshpt1wHPFHmoTx30XL9x
0GMnCzL/fRo8PsedZBstj3aGk412ZnyGdCt6Dfz5yauZj+Yf1cthkplp3rIlR2XP7LsDi55RhaRG
THiaAWxGWPdWowGCqNh+6gkmWsPeYAQJV+RhKYphiZyh/lUZexZq3BN6wOYJi7fFNqbYq7Zpy8kY
/Y4JIbM0mheBtsG+p1l5+kTNYur3K4vStMW93spNdpwoNg7PvalAVCO+++NbP8bv5nXII4o5u9SX
DEa1jmQnef3NfBJxRjD3QLNUHSUQLh9h9AwzyszmNqatz0ivdeo4aDQ7dbAxVtJj+zSX0lQwBMU3
SgWWsiMXLTOvOHYtHOFMs4/uEzcrp0+6J1aKZm1N00o34Il8A/WZZtaQPstqsxFLRrpWmqS4sDUD
yuDxb/OrELHNCS2RP+qX35rxyLnadtVJ1Lp9XOsbQJvJd8gUF9Eq+XnQ2QmetGVaNodVteKrShhJ
Dz6pf8qONhH8IDJR02fB0qapDmTlO6Eu6eLQ9DmIdBhvIvIXlkdyl048KBBwgUgXZIwj3oNaCuHf
fzHqnegJC97gSUaPuj8klujvlMjgOs479YpDtd7XMEFF6Ne9eiUWcpSr7g9ls7B2E9HALbH3VPGX
EmMz8Ev0kNFESQKtIo14jBso6IvIIohTbxlj4wY+t4g8uy6VkgU7hfPlF/yOZzVNegGPDL2t+seg
Vvo9iU61bQrg/X6hBxNrNEMN7hWvbePgut4zvgEx+YhMGJZyVpGw17dBEZ7drY2hbjLLhK4hwYEV
4qIEEll3IefOibfZcEzCnpX0r/pxR6DBlGt4xTqMhTdZkPoLjGhGjtBO1a7jB28BQyBp3lTXSemc
D6minnGh/R+Nt2SqmJuN5kAfN5TNvm7Tm2x+nC8K4DY0EWLgesxxmy5p0neKSVAssUL79zBZWLk2
NKKy1sBcASSw37Z1LBFBm6KG5Vkxb+3Xu922SRNuyId7Df480sM+XK/k30Ht7CYcqdx8kLYkkPiQ
I3TRTLn9gvOu2IUZCokxEPfNKDusWNzNDEMtyJiHU+i1zvYBzjFts9THRzaZa4ZrHlillHdX9x8Y
WzJVBC7JYPrKqhxJQ3fn2OJ1St/kDQRLykJP0rBUv3NUSCYil/1BLAWfdu1xNd14nEqn9xsjgn8+
bDgwaOZzPa7xDCvfOtdLeaSg0l+G8qidJ173f+mLUNvNYEq3ib1uaR0gPLIXbsJHqObJfmZut5ET
YXwd35/k/lXEmpYPjBZvkdGe9pg9lgv67CEBia/DmhcaC486gFJkmTdcoyxf/AbvyUvDxgkXQuDP
nwSHBfKhpuIl8g48RFlbmERmNNYFf7H50aM2oQNNwiuROQAHYC4k7gn8zMCEVToS4BbaoxN9SU5n
62Azvg8YPbgSqB2LwXrQrTYCJbFs1to8lFxSoWa2ylBN4QXuHY7VktL73AUBEWVsTGq53CahiS5+
uqXqyyox0miasi7ExsbbICWV4wZfwJSyIAzefalN7CMz0fop+zVkt4qc/FO92qwaPn5PPLqDseE9
qxTXkA1KeeNFdcDqRYS2Lgz/ICCbF/8b+Me9NLNVVN4+y+4ZRXt1Et1C62oT8Dlkz/XTRcLa19x6
ktH8YNO3DwiDH/nfMIKWTge+VwLvIZ/5lXayERs6uWK9K1loamdK49dRzCC6mdhTYkyzx4kHS2l8
Qs39xTDTMXb9VkGgWpsA0WJblaDhotS/Aj7gMRH2irp2ApwHZt82TTTyf31NGxh0GhJPjPi3pij/
S3rjdHxVqNh+gfPR/Wm9O3pxtvNn5Q6KN/yCBIFu0ZrwdEn/yxz6U2J8gVOe+vNb4BWGxtMDgQov
Hf+qlOOElTrZnO6zxwvPKMTeZOvg0sGhrALZcwI+bgRxHYTSszHYoNCrcDDdLw81tI6jHnMsUMHO
mnEt1w/mqGzswTZKiHlXiepE/JSga9WWqzIeErqiXpO42bBmGXYEma7e2kyVglwomVfoCQve4ElG
j7o/JJbo75TI4DrOO/WKQ7Xe1zBBRejXvXolFnKUq+4PZbOwdhPRwC2x91TxlxJjM/BL9JDRREkC
rSKNeIwbKOiLyCKIU28ZY+MGPreIPLsulZIFO4Xz5Rf8jmc1TXoBjwy9rfrHoFb6PYlOtW0K4P1+
oQcTazRDDe4Vr23j4LreM74BMfmITBiWclaRsNe3QRGe3a2NoW4yy4SuIcGBFeKiBBJZdyHnzom3
2XBMwp6V9K/6cUegwZRreMU6jIU3WZD6C4xoRo7QTtWu4wdvAUMgad5U10npnKjyDveBPRjVoXrK
kc4z3N+rC/7UTzbQsp1QKXZrc1R59uXOCEwytDliPDcH5E1rIBJlgDAJ1icmpaTeqUIcft7NfBJx
RjD3QLNUHSUQLh9hLq/17QRn69FSgKR77QLweSJTR9aAuQybVq/ZbTHJmqHHmfcsNja+IoK/NqB7
/AQ91oKuBow95Vg05oPaEZZJLeCwOPHJ38Lp/tzQtrHMiVQsjsvWE8D0lynMrN2hKksF5hMe9HS+
mm5FgeyuSz2RyVlD+fb6eDUBK5tnKvOCzEMpNECaxVtgD7di5WUUmmlay9EM0TWk9ZUap/o7FEni
gCTcAJ5boizLadQicqEpPrKk/ZB5ZjR7B3SLWMGxZclw8/V084STWoJgc80Y9++ZnY7kv9AcBTRi
FZgyYI3hb2VAY/edPIIMJo+F3yTacMPT3zJEsii87SWiTc2JWxIzLLH3VPGXEmMz8Ev0kNFESQKb
XTVL1eSgI4h+dVZ/yy9tNDt1sDFW0mP7NJfSVDAExbtWO4LB+ZxB1mJtwZlIvWoKB8RxfCAkk1Bl
p/+pcfDeW/RxrTSx4aX2Qs/inhBDcZAtDOVRXVQn5f1VTnLTgbnY1DFyRPiJRRjEjFxn3jYcuMqJ
ktTFxohP3etHFhVaqwnZThcOaKfPp/wF8Ox7aPNS+YUwMjqLhGlXneTCZBkPOI14+5Gm4gH73NFn
6evLx9AawNN7i/UlKgvzMXbZWtffhC4GH4cXYZcofXPuwGWTwWSSAM1eONYX0RHAZLFl9g8Igx/5
3zCClk4HvlcC7yGf+ZV2shEbOrlivStZaGpnSuPXUcwgupnYU2JMs8eJB0tpfELN/cUw0zF2/VZB
oFqbANFiW5Wg4aLUvwI+4DER9oq6dgKcB2bfNk008n99TRsYdBoST4z4t6Yo/0t643R8VajYfoHz
0f1pvTt6cbbzZ+UOijf8ggSBbtGa8HRJ/8sc+lNifIFTnvrzW+AVhsbTA4EKLx3/qpTjhJU62Zzu
s8cLzyjE3mTr4NLBoawC2XMCPm4EcR2E0rMx2KDQq3Aw3S8PNbSOox5zLFDBzppxxc0vgMgvIFbD
3Wv/Cv+UInU0qVqMrLHOYh5DQzVrypWxq5qXpBpY1gk1+Mc9QI4aTw8TSCIRpvMuyWV88zP+ZWqw
b5DvmeGTpvDj+yPpHPB0dNQq1hbr9kUc9GxjrDLxxgkXQuDPnwSHBfKhpuIl8m5dVjsHXSrupayw
Omk3lOSy284Cc8hYpUkGhRDNwW4MHNJsqfZMDbfZTDRA1W6OZJzSpY4LsyRfs49nJ/R+z62O/WKW
X+h2YUHy5pr3z8LkFQ/MsMXCi1n/zYbGigPJYum1CzUeKjXupU435Cp6KyoeAQADcRSoaSArd8Lv
Ukh+8lacvPWaPt1Z1apQeQqEPP9F9xN6YtILh5vdhqAUSwWfSP7f/IyBxWzSYCSPbfUlbsEntnEQ
9QthZUs/QLGVmkBj9508ggwmj4XfJNpww9PfMkSyKLztJaJNzYlbEjMssfdU8ZcSYzPwS/SQ0URJ
AptdNUvV5KAjiH51Vn/LL200O3WwMVbSY/s0l9JUMATFu1Y7gsH5nEHWYm3BmUi9agoHxHF8ICST
UGWn/6lx8N5b9HGtNLHhpfZCz+KeEENxkC0M5VFdVCfl/VVOctOBudjUMXJE+IlFGMSMXGfeNhy4
yomS1MXGiE/d60cWFVqrCdlOFw5op8+n/AXw7Hto81L5hTAyOouEaVed5MJkGQ84jXj7kabiAfvc
0Wfp68vHwL+Qa89yCkzeq1PDxPwhQDeKcH0+alDDa20fgasgfGpLLjuICqTU4EKkNMW+7zgqzWLq
9yuL0rTFvd7KTXacKDYOz72pQFQjvvvjWz/G7+Z1yCOKObvUlwxGtY5kJ3n9zXwScUYw90CzVB0l
EC4fYfQMM8rM5jamrc9Ir3XqOGg0O3WwMVbSY/s0l9JUMATFN0oFlrIjFy0zrzh2LRzhTLOP7hM3
K6dPuidWimZtTdNKN+CJfAP1mWbWkD7LarMRS0a6VpqkuLA1A8rg8W/zqxCxzQktkT/ql9+a8ci5
2nbVSdS6fVzrG0CbyXfIFBfRKvl50NkJnrRlWjaHVbXiq0oYSQ8+qX/KjjYR/CAyUdPXKCEQtteC
smSQsVg1XiZw9Ht0gq1glSVeLXlbMBcm67GrmpekGljWCTX4xz1AjhpPDxNIIhGm8y7JZXzzM/5l
arBvkO+Z4ZOm8OP7I+kc8HR01CrWFuv2RRz0bGOsMvHGCRdC4M+fBIcF8qGm4iXybl1WOwddKu6l
rLA6aTeU5LLbzgJzyFilSQaFEM3Bbgwc0myp9kwNt9lMNEDVbo5knNKljguzJF+zj2cn9H7PrY79
YpZf6HZhQfLmmvfPwuQVD8ywxcKLWf/NhsaKA8li6bULNR4qNe6lTjfkKnorKh4BAANxFKhpICt3
wu9SSH7yVpy89Zo+3VnVqlB5CoQ8/0X3E3pi0guHm92GoBRLBW4cza2Xla1UpU9edQ3l/9kRuGl5
YAdcpiBAsn7lWNJ/mrIuxMbG2yAlleMGX8CUsiAM3n2pTewjM9H6Kfs1ZLeKnPxTvdqsGj5+Tzy6
g7HhPasU15ANSnnjRXXA6kWEthqggcp1jyLXvVu/jcQ3peGMMgGUlknG1yq15tLWJdtzNXgskVqn
w1GIYS413ZuTOsuEriHBgRXiogQSWXch586Jt9lwTMKelfSv+nFHoMGUa3jFOoyFN1mQ+guMaEaO
0E7VruMHbwFDIGneVNdJ6ZyigPc6Q0LRr4tT5q3Bx+DT5Pa4jB2MBhpRBnMCrtDsgST8X0mhe8xY
UvUsb5U1ma0J2U4XDminz6f8BfDse2jzUvmFMDI6i4RpV53kwmQZDziNePuRpuIB+9zRZ+nry8fR
xVMi+QkLBi3huojrBDExT4pA7i4r6M5BkeM/quuYH403YYKQRUUkQ98+HQXJjCDxpjqbLmFPm3/C
uh661CN3uMKSQow2iUCXOYzk+R11A4x1vYCqMeNEah/4WhZcrRA+X/7afuf2Dv/D0wAYFmAqESHm
KfO8b2BlpO+VqvUAuVyv5N9B7ewmHKncfJC2JJAhUbSL1xXP+qFcbqKs8tnlbUxWYPsCHC8QJ8b4
JxJBLQp7QivxXZtfCGwOj8y/WASKMXB/ZItKuiGEieVXdkMrsxR1pl+Ho0KwtSNpI2RHVGmetgfR
W3QWeuypam5bshX5aFWGr/LqahC1aW1k95aFhptAshVYOuf4PJpA2QMWRnDVpLEer4QwvKOHVCtf
fvnZmvj4tpFX5Hlksc5+3HUKeF2zOCmiELsqSHVrpk4KnO5apxkLzmqsuAY7tdQnEXK9njEmgUXw
CRcffPIeHzseuUJplhQWgCK9t0RCGVQ46u04NIJBlrHyfnDGSUwk2pQw9zR8HS2GPbCAWbhLIZBx
NqEDTcIrkTkAB2AuJO4J/FHZUyC/mXFfuZp+CkeQZ/MiyUAq9kYjWA9Fiqv/Fe0YRZClr81m8yRw
y5VwhCRFe1SiodB5Q21F74q+qbuhXbPUi12jmWnWoCauh3Ml4K4QPH0xHNG8kf7ohbCPoNnnyxWt
bAB9+6Cr4cTErUq2PWn3RusOPDezdkmDgy5CzxKLpiqrvrkrcrMAmaZ0/ujLw1UrS+l51NLj6uk6
7+2XoSkFTrpa7M16ApFdByn7UbgwTw8TSCIRpvMuyWV88zP+ZWqwb5DvmeGTpvDj+yPpHPB0dNQq
1hbr9kUc9GxjrDLxxgkXQuDPnwSHBfKhpuIl8m5dVjsHXSrupaywOmk3lOSy284Cc8hYpUkGhRDN
wW4MHNJsqfZMDbfZTDRA1W6OZJzSpY4LsyRfs49nJ/R+z62O/WKWX+h2YUHy5pr3z8LkFQ/MsMXC
i1n/zYbGigPJYum1CzUeKjXupU435Cp6KyoeAQADcRSoaSArd8LvUkh+8lacvPWaPt1Z1apQeQqE
PP9F9xN6YtILh5vdhqAUSwXSQdwq6Zju2+bZgODC1eUYh5YRGR8LyqIjHHw9CoT9GNJ5SvKf+gB1
XEZZGQxeIVSDCasPo1a8MG7cuc9F2wqD7Tg0gkGWsfJ+cMZJTCTalHkoThOHTUzoamA8yUR5Mqn2
irp2ApwHZt82TTTyf31NC9fFKb3B9YKv7wNzXcBvO1KGQxy2OrX4ez9KJVI7MSozUoNPr9Mpj2aD
ceWk4wXMAcac5M1U+ATJ9PmxZ2+6KT1kkTfnW8SViO7ABVsZ46BV/3RcLcZ7OpzVaRLurjX/HN+L
eBfx5IKzXNqNlvRa7xwQKGXV5sqGJNYN8y3FHJ6kXtt/6oNLrlqg9xdSEARU6vEoMI32YOYDTfS9
Muy07ho95rA9h9arkF4Whe6doHIwVED1Pxoo1WyWkNrw7MwWDwiDH/nfMIKWTge+VwLvIZ/5lXay
ERs6uWK9K1loamdK49dRzCC6mdhTYkyzx4kHS2l8Qs39xTDTMXb9VkGgWpsA0WJblaDhotS/Aj7g
MRH2irp2ApwHZt82TTTyf31NGxh0GhJPjPi3pij/S3rjdHxVqNh+gfPR/Wm9O3pxtvNn5Q6KN/yC
BIFu0ZrwdEn/yxz6U2J8gVOe+vNb4BWGxtMDgQovHf+qlOOElTrZnO6zxwvPKMTeZOvg0sGhrALZ
cwI+bgRxHYTSszHYoNCrcDDdLw81tI6jHnMsUMHOmnEB/rmq6XPiDHd5zeRwlfTUheYE6IH4vzPJ
zv4ezVzdTF53SljDC6OkFT4kKRFoBtToCQve4ElGj7o/JJbo75TI4DrOO/WKQ7Xe1zBBRejXvXol
FnKUq+4PZbOwdhPRwC2x91TxlxJjM/BL9JDRREkCrSKNeIwbKOiLyCKIU28ZY+MGPreIPLsulZIF
O4Xz5Rf8jmc1TXoBjwy9rfrHoFb6PYlOtW0K4P1+oQcTazRDDe4Vr23j4LreM74BMfmITBiWclaR
sNe3QRGe3a2NoW4yy4SuIcGBFeKiBBJZdyHnzom32XBMwp6V9K/6cUegwZRreMU6jIU3WZD6C4xo
Ro7QTtWu4wdvAUMgad5U10npnB0ek83mp5MUcr0xB7y6uWogYRiInVecymVYPy3M/ZQ99uXOCEwy
tDliPDcH5E1rIBJlgDAJ1icmpaTeqUIcft7NfBJxRjD3QLNUHSUQLh9hLq/17QRn69FSgKR77QLw
eSJTR9aAuQybVq/ZbTHJmqHHmfcsNja+IoK/NqB7/AQ91oKuBow95Vg05oPaEZZJLeCwOPHJ38Lp
/tzQtrHMiVQsjsvWE8D0lynMrN2hKksF5hMe9HS+mm5FgeyuSz2RyVlD+fb6eDUBK5tnKvOCzEMp
NECaxVtgD7di5WUUmmlay9EM0TWk9ZUap/o7FEnigCTcAJ5boizLadQicqEpPrKk/ZB5ZjR7B3SL
WMGxZclwZfTEIpAbLbfuePpzCOn20RFPQCB7cM5IzSO5wXDLY8aYPZYL+uwhAYmvw5oXGguPOoBS
ZJk3XKMsX/wG78lLw8YJF0Lgz58EhwXyoabiJfIOPERZW5hEZjTWBX+x+dGjNqEDTcIrkTkAB2Au
JO4J/MzAhFU6EuAW2qMTfUlOZ+tgM74PGD24Eqgdi8F60K02AiWxbNbaPJRcUqFmtspQTeEF7h2O
1ZLS+9wFARFlbExqudwmoYkufrql6ssqMdJomrIuxMbG2yAlleMGX8CUsiAM3n2pTewjM9H6Kfs1
ZLeKnPxTvdqsGj5+Tzy6g7HhPasU15ANSnnjRXXA6kWEtqsxcLYJfy0x7h9Lt9A1e31P1+ltQhEe
JwlwntY2DtruGG5AwLf0QeeNdXkvf1tCrQ8Igx/53zCClk4HvlcC7yGf+ZV2shEbOrlivStZaGpn
SuPXUcwgupnYU2JMs8eJB0tpfELN/cUw0zF2/VZBoFqbANFiW5Wg4aLUvwI+4DER9oq6dgKcB2bf
Nk008n99TRsYdBoST4z4t6Yo/0t643R8VajYfoHz0f1pvTt6cbbzZ+UOijf8ggSBbtGa8HRJ/8sc
+lNifIFTnvrzW+AVhsbTA4EKLx3/qpTjhJU62Zzus8cLzyjE3mTr4NLBoawC2XMCPm4EcR2E0rMx
2KDQq3Aw3S8PNbSOox5zLFDBzppxRIzKKQ+v51+X2z+FoOrrc7KN6g8n5xzVfAzZBLHcX4suM7mH
5NjPKICfgsgKTSwRxXMR/2sgNExDkolc3V48HtJYMkFtZqkey2vNc/pKB2Dg1HQboLsfbBkYCJVp
bX32am1UfGzqQBAALfgYWH+GG8n8XhhT1S6VZDgVlUDXQLFXBZ/zYFG4Nw+W+Ax4hZukCDYO3IZj
CZXBx7AYy8GD4SI7tlpUeH/zPRObVzYGZHsNdFv4QIH5rfFuMO2fwK76UJiwDgyA69s0/mtOIVPo
wE05/fvgMYq3aq6Nws1vLeM=
