# Supplementary material for: Social media addiction and emotions during the disaster recovery period—The moderating role of post-COVID timing
Source: PLoS One. 2022 Oct 20;17(10):e0274898. doi: 10.1371/journal.pone.0274898 (PMC9584413; doi:10.1371/journal.pone.0274898)
Supplement: S1 File — (ZIP) [file pone.0274898.s001.zip › Copy of Dewan - Covid/Extensive use of Online Activities During COVID-19_ Effects on Physical and Mental Health of Bangladeshi People_240121.txt.meta]

<DataFileSettings locked="false" separator="COMMA" missingValue="null" escapeSign="NONE" locale="EN">
   <groupModel>
      <groupDefinition name="GROUP_Week(0.0)" hits="318" logic="AND">
         <term operator="EQUALS" leftTerm="0.0" name="Week"/>
         <id>4954aeb7-51d3-4bcf-857f-28a5f56222da</id>
      </groupDefinition>
      <groupDefinition name="GROUP_Week(1.0)" hits="631" logic="AND">
         <term operator="EQUALS" leftTerm="1.0" name="Week"/>
         <id>a2c08045-6283-4662-86e2-4e35d0fb38b2</id>
      </groupDefinition>
      <groupDefinition name="GROUP_Week(2.0)" hits="406" logic="AND">
         <term operator="EQUALS" leftTerm="2.0" name="Week"/>
         <id>ae0a9a72-46bf-4b35-85e3-17202963da37</id>
      </groupDefinition>
      <groupDefinition name="GROUP_Week(3.0)" hits="674" logic="AND">
         <term operator="EQUALS" leftTerm="3.0" name="Week"/>
         <id>9a9178d3-099d-4907-a3d4-2bffcb44c0ac</id>
      </groupDefinition>
      <groupDefinition name="GROUP_Week(4.0)" hits="223" logic="AND">
         <term operator="EQUALS" leftTerm="4.0" name="Week"/>
         <id>d0abd83a-8290-4908-bdcd-0b8344d6d879</id>
      </groupDefinition>
      <groupDefinition name="GROUP_Week(5.0)" hits="665" logic="AND">
         <term operator="EQUALS" leftTerm="5.0" name="Week"/>
         <id>fc0ee9b3-fed4-4828-89cd-2075c86cc2f4</id>
      </groupDefinition>
      <groupDefinition name="GROUP_Week(6.0)" hits="327" logic="AND">
         <term operator="EQUALS" leftTerm="6.0" name="Week"/>
         <id>94417ba1-ce97-47e1-a147-8d73e08d1952</id>
      </groupDefinition>
      <groupDefinition name="GROUP_﻿Month(1.0)" hits="318" logic="AND">
         <term operator="EQUALS" leftTerm="1.0" name="﻿Month"/>
         <id>91316742-b4b7-4293-ab2a-c5ead7465696</id>
      </groupDefinition>
      <groupDefinition name="GROUP_﻿Month(2.0)" hits="2122" logic="AND">
         <term operator="EQUALS" leftTerm="2.0" name="﻿Month"/>
         <id>e7a8c394-b287-45dc-96c0-1e7545b8686c</id>
      </groupDefinition>
      <groupDefinition name="GROUP_﻿Month(3.0)" hits="804" logic="AND">
         <term operator="EQUALS" leftTerm="3.0" name="﻿Month"/>
         <id>cdf61e76-05c6-4e78-87b3-c6cb73a12f6f</id>
      </groupDefinition>
   </groupModel>
   <text></text>
   <active>false</active>
</DataFileSettings>
