# Supplementary material for: Social media addiction and emotions during the disaster recovery period—The moderating role of post-COVID timing
Source: PLoS One. 2022 Oct 20;17(10):e0274898. doi: 10.1371/journal.pone.0274898 (PMC9584413; doi:10.1371/journal.pone.0274898)
Supplement: S1 File — (ZIP) [file pone.0274898.s001.zip › Copy of Dewan - Covid/Full Final.txt.aggregated]

<dataInformation numberOfIndicators="61" numberOfCases="3244" numberOfMissingValues="5736">
   <indicatorInformation index="0" name="﻿Month" mean="2.1498150431565968" kurtosis="-0.11930192625892344" skewNess="0.005933344463080713" median="2.0" standardDeviation="0.5687044487323639" numberOfRecords="3244" numberOfMissingValues="0" lowestValue="1.0" highestValue="3.0" numberOfStrings="0">
      <string>1.0</string>
      <string>2.0</string>
      <string>3.0</string>
      <errors class="java.util.ArrayList"/>
   </indicatorInformation>
   <indicatorInformation index="1" name="Week" mean="2.9728729963008633" kurtosis="-1.2281061406125915" skewNess="0.058141971677755235" median="3.0" standardDeviation="1.892259267850925" numberOfRecords="3244" numberOfMissingValues="0" lowestValue="0.0" highestValue="6.0" numberOfStrings="0">
      <string>0.0</string>
      <string>1.0</string>
      <string>2.0</string>
      <string>3.0</string>
      <string>4.0</string>
      <string>5.0</string>
      <string>6.0</string>
      <errors class="java.util.ArrayList"/>
   </indicatorInformation>
   <indicatorInformation index="2" name="Day" mean="12.557028360049323" kurtosis="-0.6754780007899153" skewNess="0.6866580011675176" median="9.0" standardDeviation="8.342477612975266" numberOfRecords="3244" numberOfMissingValues="0" lowestValue="0.0" highestValue="30.0" numberOfStrings="0">
      <string>30.0</string>
      <string>24.0</string>
      <string>23.0</string>
      <string>22.0</string>
      <string>21.0</string>
      <string>20.0</string>
      <string>29.0</string>
      <string>16.0</string>
      <string>15.0</string>
      <string>14.0</string>
      <string>0.0</string>
      <string>13.0</string>
      <string>1.0</string>
      <string>2.0</string>
      <string>12.0</string>
      <string>3.0</string>
      <string>11.0</string>
      <string>4.0</string>
      <string>10.0</string>
      <string>5.0</string>
      <string>6.0</string>
      <string>7.0</string>
      <string>8.0</string>
      <string>9.0</string>
      <string>19.0</string>
      <string>18.0</string>
      <string>17.0</string>
      <errors class="java.util.ArrayList"/>
   </indicatorInformation>
   <indicatorInformation index="3" name="Timestamp" mean="-1.0" kurtosis="-1.0" skewNess="-1.0" median="-1.0" standardDeviation="-1.0" numberOfRecords="11" numberOfMissingValues="1" lowestValue="-1.0" highestValue="-1.0" numberOfStrings="10">
      <string>10/3/2020</string>
      <string>8/7/2020</string>
      <string>8/17/2020</string>
      <string>10/9/2020</string>
      <string>9/30/2020</string>
      <string>9/29/2020</string>
      <string>8/11/2020</string>
      <string>9/7/2020</string>
      <string>9/14/2020</string>
      <string>9/22/2020</string>
      <string>10/10/2020</string>
      <string>9/21/2020</string>
      <string>9/24/2020</string>
      <string>9/2/2020</string>
      <string>9/16/2020</string>
      <string>9/13/2020</string>
      <string>9/5/2020</string>
      <string>9/8/2020</string>
      <string>9/10/2020</string>
      <string>10/8/2020</string>
      <string>8/9/2020</string>
      <string>10/5/2020</string>
      <string>8/3/2020</string>
      <string>8/6/2020</string>
      <string>9/19/2020</string>
      <string>10/2/2020</string>
      <string>9/17/2020</string>
      <string>9/11/2020</string>
      <string>10/6/2020</string>
      <string>10/7/2020</string>
      <string>8/14/2020</string>
      <string>9/4/2020</string>
      <string>8/4/2020</string>
      <string>8/10/2020</string>
      <string>8/24/2020</string>
      <string>10/4/2020</string>
      <string>8/5/2020</string>
      <string>8/8/2020</string>
      <string>10/1/2020</string>
      <string>9/18/2020</string>
      <string>9/6/2020</string>
      <string>9/9/2020</string>
      <string>9/12/2020</string>
      <string>9/3/2020</string>
      <string>9/15/2020</string>
      <string>9/23/2020</string>
      <string>8/2/2020</string>
      <string>9/20/2020</string>
      <string>8/16/2020</string>
      <errors class="java.util.ArrayList">
         <string>Can&apos;t read &apos;8/2/2020&apos; on line 1.</string>
         <string>Can&apos;t read &apos;8/2/2020&apos; on line 2.</string>
         <string>Can&apos;t read &apos;8/2/2020&apos; on line 3.</string>
         <string>Can&apos;t read &apos;8/2/2020&apos; on line 4.</string>
         <string>Can&apos;t read &apos;8/3/2020&apos; on line 5.</string>
         <string>Can&apos;t read &apos;8/3/2020&apos; on line 6.</string>
         <string>Can&apos;t read &apos;8/3/2020&apos; on line 7.</string>
         <string>Can&apos;t read &apos;8/3/2020&apos; on line 8.</string>
         <string>Can&apos;t read &apos;8/3/2020&apos; on line 9.</string>
         <string>Can&apos;t read &apos;8/3/2020&apos; on line 10.</string>
      </errors>
   </indicatorInformation>
   <indicatorInformation index="4" name="Consent" mean="-1.0" kurtosis="-1.0" skewNess="-1.0" median="-1.0" standardDeviation="-1.0" numberOfRecords="10" numberOfMissingValues="0" lowestValue="-1.0" highestValue="-1.0" numberOfStrings="10">
      <string>I give my consent to take part in this study.</string>
      <errors class="java.util.ArrayList">
         <string>Can&apos;t read &apos;I give my consent to take part in this study.&apos; on line 1.</string>
         <string>Can&apos;t read &apos;I give my consent to take part in this study.&apos; on line 2.</string>
         <string>Can&apos;t read &apos;I give my consent to take part in this study.&apos; on line 3.</string>
         <string>Can&apos;t read &apos;I give my consent to take part in this study.&apos; on line 4.</string>
         <string>Can&apos;t read &apos;I give my consent to take part in this study.&apos; on line 5.</string>
         <string>Can&apos;t read &apos;I give my consent to take part in this study.&apos; on line 6.</string>
         <string>Can&apos;t read &apos;I give my consent to take part in this study.&apos; on line 7.</string>
         <string>Can&apos;t read &apos;I give my consent to take part in this study.&apos; on line 8.</string>
         <string>Can&apos;t read &apos;I give my consent to take part in this study.&apos; on line 9.</string>
         <string>Can&apos;t read &apos;I give my consent to take part in this study.&apos; on line 10.</string>
      </errors>
   </indicatorInformation>
   <indicatorInformation index="5" name="ID" mean="2.4093517200520325E9" kurtosis="303.5287009179391" skewNess="17.049176741640483" median="1.761896832E9" standardDeviation="9.06866199179361E9" numberOfRecords="3114" numberOfMissingValues="2489" lowestValue="1234.0" highestValue="1.77876535681E11" numberOfStrings="10">
      <errors class="java.util.ArrayList">
         <string>Can&apos;t read &apos;t.abir73@gmail.com&apos; on line 1.</string>
         <string>Can&apos;t read &apos;isratmehedinowrin8@gmail.com&apos; on line 2.</string>
         <string>Can&apos;t read &apos;zmd4779@gmail.com&apos; on line 3.</string>
         <string>Can&apos;t read &apos;shubhojitdebnath.12@gmail.com&apos; on line 5.</string>
         <string>Can&apos;t read &apos;liyonsheikh00001@gmail.com&apos; on line 6.</string>
         <string>Can&apos;t read &apos;Adnan.cba@iubat.edu&apos; on line 7.</string>
         <string>Can&apos;t read &apos;dewanm@iubat.edu&apos; on line 8.</string>
         <string>Can&apos;t read &apos;shaikh.waliullah@iubat.edu&apos; on line 10.</string>
         <string>Can&apos;t read &apos;shakiluttara11@gmail.com&apos; on line 13.</string>
         <string>Can&apos;t read &apos;rokib5445@gmail.com&apos; on line 14.</string>
      </errors>
   </indicatorInformation>
   <indicatorInformation index="6" name="q1" mean="1.3903644224830143" kurtosis="-1.7988910812714578" skewNess="0.44968924051401293" median="1.0" standardDeviation="0.4878319794176239" numberOfRecords="3244" numberOfMissingValues="6" lowestValue="1.0" highestValue="2.0" numberOfStrings="0">
      <string>1.0</string>
      <string>2.0</string>
      <errors class="java.util.ArrayList"/>
   </indicatorInformation>
   <indicatorInformation index="7" name="q2" mean="4.25417439703154" kurtosis="1.3817847470368223" skewNess="-0.47780755741336256" median="4.0" standardDeviation="0.8313337752670927" numberOfRecords="3244" numberOfMissingValues="10" lowestValue="1.0" highestValue="7.0" numberOfStrings="0">
      <string>1.0</string>
      <string>2.0</string>
      <string>3.0</string>
      <string>4.0</string>
      <string>5.0</string>
      <string>6.0</string>
      <string>7.0</string>
      <errors class="java.util.ArrayList"/>
   </indicatorInformation>
   <indicatorInformation index="8" name="q3" mean="32.896115906288536" kurtosis="2.5006185818344604" skewNess="0.8566212703331474" median="30.0" standardDeviation="6.801890808882597" numberOfRecords="3244" numberOfMissingValues="0" lowestValue="17.0" highestValue="65.0" numberOfStrings="0">
      <string>50.0</string>
      <string>52.0</string>
      <string>30.0</string>
      <string>27.0</string>
      <string>26.0</string>
      <string>25.0</string>
      <string>24.0</string>
      <string>23.0</string>
      <string>22.0</string>
      <string>21.0</string>
      <string>20.0</string>
      <string>42.0</string>
      <string>65.0</string>
      <string>43.0</string>
      <string>64.0</string>
      <string>44.0</string>
      <string>45.0</string>
      <string>46.0</string>
      <string>47.0</string>
      <string>29.0</string>
      <string>48.0</string>
      <string>28.0</string>
      <string>49.0</string>
      <string>40.0</string>
      <string>63.0</string>
      <string>41.0</string>
      <string>39.0</string>
      <string>36.0</string>
      <string>35.0</string>
      <string>34.0</string>
      <string>33.0</string>
      <string>32.0</string>
      <string>31.0</string>
      <string>53.0</string>
      <string>54.0</string>
      <string>55.0</string>
      <string>56.0</string>
      <string>57.0</string>
      <string>19.0</string>
      <string>37.0</string>
      <string>18.0</string>
      <string>17.0</string>
      <string>38.0</string>
      <errors class="java.util.ArrayList"/>
   </indicatorInformation>
   <indicatorInformation index="9" name="q4" mean="2.8711467324291" kurtosis="0.619171145090017" skewNess="1.3633577973170135" median="2.0" standardDeviation="2.5112655750797384" numberOfRecords="3244" numberOfMissingValues="0" lowestValue="1.0" highestValue="11.0" numberOfStrings="0">
      <string>1.0</string>
      <string>2.0</string>
      <string>3.0</string>
      <string>11.0</string>
      <string>10.0</string>
      <string>4.0</string>
      <string>5.0</string>
      <string>6.0</string>
      <string>7.0</string>
      <string>8.0</string>
      <string>9.0</string>
      <errors class="java.util.ArrayList"/>
   </indicatorInformation>
   <indicatorInformation index="10" name="q5" mean="1.7922318125770653" kurtosis="0.07728125036031663" skewNess="-1.4412612479750817" median="2.0" standardDeviation="0.4057099551624571" numberOfRecords="3244" numberOfMissingValues="0" lowestValue="1.0" highestValue="2.0" numberOfStrings="0">
      <string>1.0</string>
      <string>2.0</string>
      <errors class="java.util.ArrayList"/>
   </indicatorInformation>
   <indicatorInformation index="11" name="q6" mean="7.050246609124538" kurtosis="0.5765533699588055" skewNess="-0.8816043042542059" median="7.0" standardDeviation="1.9750922657678922" numberOfRecords="3244" numberOfMissingValues="0" lowestValue="1.0" highestValue="11.0" numberOfStrings="0">
      <string>1.0</string>
      <string>2.0</string>
      <string>11.0</string>
      <string>3.0</string>
      <string>4.0</string>
      <string>10.0</string>
      <string>5.0</string>
      <string>6.0</string>
      <string>7.0</string>
      <string>8.0</string>
      <string>9.0</string>
      <errors class="java.util.ArrayList"/>
   </indicatorInformation>
   <indicatorInformation index="12" name="q7" mean="3.75154130702836" kurtosis="0.33122053722013023" skewNess="0.9446635461246955" median="3.0" standardDeviation="1.6869469037836433" numberOfRecords="3244" numberOfMissingValues="0" lowestValue="1.0" highestValue="8.0" numberOfStrings="0">
      <string>1.0</string>
      <string>2.0</string>
      <string>3.0</string>
      <string>4.0</string>
      <string>5.0</string>
      <string>6.0</string>
      <string>7.0</string>
      <string>8.0</string>
      <errors class="java.util.ArrayList"/>
   </indicatorInformation>
   <indicatorInformation index="13" name="q8" mean="1.8813193588162762" kurtosis="4.26728466259574" skewNess="-0.02804883802107341" median="2.0" standardDeviation="0.4439301389785863" numberOfRecords="3244" numberOfMissingValues="0" lowestValue="1.0" highestValue="4.0" numberOfStrings="0">
      <string>1.0</string>
      <string>2.0</string>
      <string>3.0</string>
      <string>4.0</string>
      <errors class="java.util.ArrayList"/>
   </indicatorInformation>
   <indicatorInformation index="14" name="q9" mean="5.56442663378545" kurtosis="-0.36387568590966746" skewNess="-0.9731955201029904" median="7.0" standardDeviation="1.8210252083242269" numberOfRecords="3244" numberOfMissingValues="0" lowestValue="1.0" highestValue="7.0" numberOfStrings="0">
      <string>1.0</string>
      <string>2.0</string>
      <string>3.0</string>
      <string>4.0</string>
      <string>5.0</string>
      <string>6.0</string>
      <string>7.0</string>
      <errors class="java.util.ArrayList"/>
   </indicatorInformation>
   <indicatorInformation index="15" name="q10_1" mean="4.732120838471023" kurtosis="-1.6223559813350035" skewNess="-0.45357310934176015" median="6.0" standardDeviation="2.583036106349482" numberOfRecords="3244" numberOfMissingValues="0" lowestValue="1.0" highestValue="8.0" numberOfStrings="0">
      <string>1.0</string>
      <string>2.0</string>
      <string>3.0</string>
      <string>4.0</string>
      <string>5.0</string>
      <string>6.0</string>
      <string>7.0</string>
      <string>8.0</string>
      <errors class="java.util.ArrayList"/>
   </indicatorInformation>
   <indicatorInformation index="16" name="q10_2" mean="2.471948212083847" kurtosis="3.2973064947500794" skewNess="0.24521681123173716" median="3.0" standardDeviation="0.8580595073516072" numberOfRecords="3244" numberOfMissingValues="0" lowestValue="1.0" highestValue="8.0" numberOfStrings="0">
      <string>1.0</string>
      <string>2.0</string>
      <string>3.0</string>
      <string>4.0</string>
      <string>5.0</string>
      <string>6.0</string>
      <string>7.0</string>
      <string>8.0</string>
      <errors class="java.util.ArrayList"/>
   </indicatorInformation>
   <indicatorInformation index="17" name="q10_3" mean="5.501849568434032" kurtosis="-1.6923917091226945" skewNess="-0.4793405740747343" median="8.0" standardDeviation="3.0939356828204314" numberOfRecords="3244" numberOfMissingValues="0" lowestValue="1.0" highestValue="8.0" numberOfStrings="0">
      <string>1.0</string>
      <string>2.0</string>
      <string>3.0</string>
      <string>4.0</string>
      <string>5.0</string>
      <string>6.0</string>
      <string>7.0</string>
      <string>8.0</string>
      <errors class="java.util.ArrayList"/>
   </indicatorInformation>
   <indicatorInformation index="18" name="q10_4" mean="5.561652281134402" kurtosis="-1.6490508844539882" skewNess="-0.4913931964703697" median="8.0" standardDeviation="3.0076284814690992" numberOfRecords="3244" numberOfMissingValues="0" lowestValue="1.0" highestValue="8.0" numberOfStrings="0">
      <string>1.0</string>
      <string>2.0</string>
      <string>3.0</string>
      <string>4.0</string>
      <string>5.0</string>
      <string>6.0</string>
      <string>7.0</string>
      <string>8.0</string>
      <errors class="java.util.ArrayList"/>
   </indicatorInformation>
   <indicatorInformation index="19" name="q10_5" mean="2.717632552404439" kurtosis="1.9949353380786072" skewNess="0.9948218875896742" median="3.0" standardDeviation="1.226926555464443" numberOfRecords="3244" numberOfMissingValues="0" lowestValue="1.0" highestValue="8.0" numberOfStrings="0">
      <string>1.0</string>
      <string>2.0</string>
      <string>3.0</string>
      <string>4.0</string>
      <string>5.0</string>
      <string>6.0</string>
      <string>7.0</string>
      <string>8.0</string>
      <errors class="java.util.ArrayList"/>
   </indicatorInformation>
   <indicatorInformation index="20" name="q10_6" mean="3.8054870530209617" kurtosis="-1.18483088893562" skewNess="-0.41227791848053585" median="5.0" standardDeviation="1.7728830075859487" numberOfRecords="3244" numberOfMissingValues="0" lowestValue="1.0" highestValue="8.0" numberOfStrings="0">
      <string>1.0</string>
      <string>2.0</string>
      <string>3.0</string>
      <string>4.0</string>
      <string>5.0</string>
      <string>6.0</string>
      <string>7.0</string>
      <string>8.0</string>
      <errors class="java.util.ArrayList"/>
   </indicatorInformation>
   <indicatorInformation index="21" name="q11_1" mean="1.2601726263871764" kurtosis="-0.8041213021900795" skewNess="1.0937892106103995" median="1.0" standardDeviation="0.4387286528892034" numberOfRecords="3244" numberOfMissingValues="0" lowestValue="1.0" highestValue="2.0" numberOfStrings="0">
      <string>1.0</string>
      <string>2.0</string>
      <errors class="java.util.ArrayList"/>
   </indicatorInformation>
   <indicatorInformation index="22" name="q11_2" mean="1.247533908754624" kurtosis="-0.6303079805565184" skewNess="1.1705045916112962" median="1.0" standardDeviation="0.4315795092115489" numberOfRecords="3244" numberOfMissingValues="0" lowestValue="1.0" highestValue="2.0" numberOfStrings="0">
      <string>1.0</string>
      <string>2.0</string>
      <errors class="java.util.ArrayList"/>
   </indicatorInformation>
   <indicatorInformation index="23" name="q11_3" mean="1.187422934648582" kurtosis="0.5689042958940163" skewNess="1.6026708749986949" median="1.0" standardDeviation="0.3902506607506198" numberOfRecords="3244" numberOfMissingValues="0" lowestValue="1.0" highestValue="2.0" numberOfStrings="0">
      <string>1.0</string>
      <string>2.0</string>
      <errors class="java.util.ArrayList"/>
   </indicatorInformation>
   <indicatorInformation index="24" name="q11_4" mean="1.1781750924784218" kurtosis="0.8323923655523426" skewNess="1.6828189316712576" median="1.0" standardDeviation="0.3826600696424015" numberOfRecords="3244" numberOfMissingValues="0" lowestValue="1.0" highestValue="2.0" numberOfStrings="0">
      <string>1.0</string>
      <string>2.0</string>
      <errors class="java.util.ArrayList"/>
   </indicatorInformation>
   <indicatorInformation index="25" name="q11_5" mean="1.2663378545006165" kurtosis="-0.8818547843450317" skewNess="1.0576810859454953" median="1.0" standardDeviation="0.4420429863266976" numberOfRecords="3244" numberOfMissingValues="0" lowestValue="1.0" highestValue="2.0" numberOfStrings="0">
      <string>1.0</string>
      <string>2.0</string>
      <errors class="java.util.ArrayList"/>
   </indicatorInformation>
   <indicatorInformation index="26" name="q11_6" mean="1.2413686806411837" kurtosis="-0.5377765831831587" skewNess="1.2093615458697498" median="1.0" standardDeviation="0.4279133564715151" numberOfRecords="3244" numberOfMissingValues="0" lowestValue="1.0" highestValue="2.0" numberOfStrings="0">
      <string>1.0</string>
      <string>2.0</string>
      <errors class="java.util.ArrayList"/>
   </indicatorInformation>
   <indicatorInformation index="27" name="q11_7" mean="1.752466091245376" kurtosis="-0.6303079805571152" skewNess="-1.1705045916114107" median="2.0" standardDeviation="0.4315795092115489" numberOfRecords="3244" numberOfMissingValues="0" lowestValue="1.0" highestValue="2.0" numberOfStrings="0">
      <string>1.0</string>
      <string>2.0</string>
      <errors class="java.util.ArrayList"/>
   </indicatorInformation>
   <indicatorInformation index="28" name="q11_8" mean="1.813193588162762" kurtosis="0.5856060056546668" skewNess="-1.6078698163545264" median="2.0" standardDeviation="0.3897560472061136" numberOfRecords="3244" numberOfMissingValues="0" lowestValue="1.0" highestValue="2.0" numberOfStrings="0">
      <string>1.0</string>
      <string>2.0</string>
      <errors class="java.util.ArrayList"/>
   </indicatorInformation>
   <indicatorInformation index="29" name="q11_9" mean="1.7614056720098643" kurtosis="-0.49433780495417334" skewNess="-1.227178612042441" median="2.0" standardDeviation="0.4262242070097277" numberOfRecords="3244" numberOfMissingValues="0" lowestValue="1.0" highestValue="2.0" numberOfStrings="0">
      <string>1.0</string>
      <string>2.0</string>
      <errors class="java.util.ArrayList"/>
   </indicatorInformation>
   <indicatorInformation index="30" name="q12_1" mean="0.6972872996300863" kurtosis="-1.2625046581476127" skewNess="-0.8592287734586983" median="1.0" standardDeviation="0.4594319551409855" numberOfRecords="3244" numberOfMissingValues="0" lowestValue="0.0" highestValue="1.0" numberOfStrings="0">
      <string>0.0</string>
      <string>1.0</string>
      <errors class="java.util.ArrayList"/>
   </indicatorInformation>
   <indicatorInformation index="31" name="q12_2" mean="0.6498150431565968" kurtosis="-1.6060921810525393" skewNess="-0.628409414172101" median="1.0" standardDeviation="0.47702772754210737" numberOfRecords="3244" numberOfMissingValues="0" lowestValue="0.0" highestValue="1.0" numberOfStrings="0">
      <string>0.0</string>
      <string>1.0</string>
      <errors class="java.util.ArrayList"/>
   </indicatorInformation>
   <indicatorInformation index="32" name="q12_3" mean="0.7244143033292232" kurtosis="-0.9906163079587809" skewNess="-1.004984979950279" median="1.0" standardDeviation="0.4468089305970276" numberOfRecords="3244" numberOfMissingValues="0" lowestValue="0.0" highestValue="1.0" numberOfStrings="0">
      <string>0.0</string>
      <string>1.0</string>
      <errors class="java.util.ArrayList"/>
   </indicatorInformation>
   <indicatorInformation index="33" name="q12_4" mean="0.43187422934648584" kurtosis="-1.9254548717584667" skewNess="0.27519555871316725" median="0.0" standardDeviation="0.4953371370822753" numberOfRecords="3244" numberOfMissingValues="0" lowestValue="0.0" highestValue="1.0" numberOfStrings="0">
      <string>0.0</string>
      <string>1.0</string>
      <errors class="java.util.ArrayList"/>
   </indicatorInformation>
   <indicatorInformation index="34" name="q12_5" mean="0.23212083847102344" kurtosis="-0.38836015824098613" skewNess="1.269598225785943" median="0.0" standardDeviation="0.42218568760503056" numberOfRecords="3244" numberOfMissingValues="0" lowestValue="0.0" highestValue="1.0" numberOfStrings="0">
      <string>0.0</string>
      <string>1.0</string>
      <errors class="java.util.ArrayList"/>
   </indicatorInformation>
   <indicatorInformation index="35" name="q12_6" mean="0.187422934648582" kurtosis="0.5689042958940163" skewNess="1.6026708749986949" median="0.0" standardDeviation="0.3902506607506198" numberOfRecords="3244" numberOfMissingValues="0" lowestValue="0.0" highestValue="1.0" numberOfStrings="0">
      <string>0.0</string>
      <string>1.0</string>
      <errors class="java.util.ArrayList"/>
   </indicatorInformation>
   <indicatorInformation index="36" name="q12_7" mean="0.5508631319358817" kurtosis="-1.9593438953570463" skewNess="-0.20460807730165825" median="1.0" standardDeviation="0.4974062140842966" numberOfRecords="3244" numberOfMissingValues="0" lowestValue="0.0" highestValue="1.0" numberOfStrings="0">
      <string>0.0</string>
      <string>1.0</string>
      <errors class="java.util.ArrayList"/>
   </indicatorInformation>
   <indicatorInformation index="37" name="q12_8" mean="0.55980271270037" kurtosis="-1.9430923153619193" skewNess="-0.2410519151978119" median="1.0" standardDeviation="0.4964107528586352" numberOfRecords="3244" numberOfMissingValues="0" lowestValue="0.0" highestValue="1.0" numberOfStrings="0">
      <string>0.0</string>
      <string>1.0</string>
      <errors class="java.util.ArrayList"/>
   </indicatorInformation>
   <indicatorInformation index="38" name="q12_9" mean="0.5114056720098644" kurtosis="-1.9991484603060998" skewNess="-0.04565567626252292" median="1.0" standardDeviation="0.4998698937183589" numberOfRecords="3244" numberOfMissingValues="0" lowestValue="0.0" highestValue="1.0" numberOfStrings="0">
      <string>0.0</string>
      <string>1.0</string>
      <errors class="java.util.ArrayList"/>
   </indicatorInformation>
   <indicatorInformation index="39" name="q12_10" mean="0.1535141800246609" kurtosis="1.6998788258134065" skewNess="1.9232345649345963" median="0.0" standardDeviation="0.3604824219792373" numberOfRecords="3244" numberOfMissingValues="0" lowestValue="0.0" highestValue="1.0" numberOfStrings="0">
      <string>0.0</string>
      <string>1.0</string>
      <errors class="java.util.ArrayList"/>
   </indicatorInformation>
   <indicatorInformation index="40" name="q12_11" mean="1.0" kurtosis="NaN" skewNess="NaN" median="1.0" standardDeviation="0.0" numberOfRecords="3244" numberOfMissingValues="2850" lowestValue="1.0" highestValue="1.0" numberOfStrings="0">
      <string>1.0</string>
      <errors class="java.util.ArrayList"/>
   </indicatorInformation>
   <indicatorInformation index="41" name="q13_1" mean="0.1060419235511714" kurtosis="4.557724067372426" skewNess="2.5602567266194995" median="0.0" standardDeviation="0.30789126977025333" numberOfRecords="3244" numberOfMissingValues="0" lowestValue="0.0" highestValue="1.0" numberOfStrings="0">
      <string>0.0</string>
      <string>1.0</string>
      <errors class="java.util.ArrayList"/>
   </indicatorInformation>
   <indicatorInformation index="42" name="q13_2" mean="0.0468557336621455" kurtosis="16.418408271268582" skewNess="4.290487889079374" median="0.0" standardDeviation="0.2113297751977406" numberOfRecords="3244" numberOfMissingValues="0" lowestValue="0.0" highestValue="1.0" numberOfStrings="0">
      <string>0.0</string>
      <string>1.0</string>
      <errors class="java.util.ArrayList"/>
   </indicatorInformation>
   <indicatorInformation index="43" name="q13_3" mean="0.07675709001233046" kurtosis="8.125618681942203" skewNess="3.181290529318835" median="0.0" standardDeviation="0.26620563319578616" numberOfRecords="3244" numberOfMissingValues="0" lowestValue="0.0" highestValue="1.0" numberOfStrings="0">
      <string>0.0</string>
      <string>1.0</string>
      <errors class="java.util.ArrayList"/>
   </indicatorInformation>
   <indicatorInformation index="44" name="q13_4" mean="0.6288532675709001" kurtosis="-1.7162468856739235" skewNess="-0.5336774307573531" median="1.0" standardDeviation="0.48311161798936486" numberOfRecords="3244" numberOfMissingValues="0" lowestValue="0.0" highestValue="1.0" numberOfStrings="0">
      <string>0.0</string>
      <string>1.0</string>
      <errors class="java.util.ArrayList"/>
   </indicatorInformation>
   <indicatorInformation index="45" name="q13_5" mean="0.6895807644882861" kurtosis="-1.3285915749340962" skewNess="-0.8198950618537095" median="1.0" standardDeviation="0.4626652501928765" numberOfRecords="3244" numberOfMissingValues="0" lowestValue="0.0" highestValue="1.0" numberOfStrings="0">
      <string>0.0</string>
      <string>1.0</string>
      <errors class="java.util.ArrayList"/>
   </indicatorInformation>
   <indicatorInformation index="46" name="q13_6" mean="0.5354500616522812" kurtosis="-1.9809941076880118" skewNess="-0.14222377022989857" median="1.0" standardDeviation="0.49874170983470945" numberOfRecords="3244" numberOfMissingValues="0" lowestValue="0.0" highestValue="1.0" numberOfStrings="0">
      <string>0.0</string>
      <string>1.0</string>
      <errors class="java.util.ArrayList"/>
   </indicatorInformation>
   <indicatorInformation index="47" name="q13_7" mean="0.1279284833538841" kurtosis="2.969987100412659" skewNess="2.2289361622723742" median="0.0" standardDeviation="0.334010159277617" numberOfRecords="3244" numberOfMissingValues="0" lowestValue="0.0" highestValue="1.0" numberOfStrings="0">
      <string>0.0</string>
      <string>1.0</string>
      <errors class="java.util.ArrayList"/>
   </indicatorInformation>
   <indicatorInformation index="48" name="q13_8" mean="0.17601726263871764" kurtosis="0.898111270173243" skewNess="1.702221473310836" median="0.0" standardDeviation="0.38083485383022697" numberOfRecords="3244" numberOfMissingValues="0" lowestValue="0.0" highestValue="1.0" numberOfStrings="0">
      <string>0.0</string>
      <string>1.0</string>
      <errors class="java.util.ArrayList"/>
   </indicatorInformation>
   <indicatorInformation index="49" name="q13_9" mean="0.12977805178791615" kurtosis="2.8608518588247187" skewNess="2.2043340169485015" median="0.0" standardDeviation="0.3360590856710306" numberOfRecords="3244" numberOfMissingValues="0" lowestValue="0.0" highestValue="1.0" numberOfStrings="0">
      <string>0.0</string>
      <string>1.0</string>
      <errors class="java.util.ArrayList"/>
   </indicatorInformation>
   <indicatorInformation index="50" name="q13_10" mean="0.09309494451294698" kurtosis="5.855242943605527" skewNess="2.8020766285553695" median="0.0" standardDeviation="0.29056544154299957" numberOfRecords="3244" numberOfMissingValues="0" lowestValue="0.0" highestValue="1.0" numberOfStrings="0">
      <string>0.0</string>
      <string>1.0</string>
      <errors class="java.util.ArrayList"/>
   </indicatorInformation>
   <indicatorInformation index="51" name="q13_11" mean="0.3927250308261406" kurtosis="-1.8079250271295024" skewNess="0.4395338215888018" median="0.0" standardDeviation="0.4883565101324518" numberOfRecords="3244" numberOfMissingValues="0" lowestValue="0.0" highestValue="1.0" numberOfStrings="0">
      <string>0.0</string>
      <string>1.0</string>
      <errors class="java.util.ArrayList"/>
   </indicatorInformation>
   <indicatorInformation index="52" name="q13_12" mean="0.5397657213316893" kurtosis="-1.9757328431745103" skewNess="-0.15964216749272556" median="1.0" standardDeviation="0.49841617891774986" numberOfRecords="3244" numberOfMissingValues="0" lowestValue="0.0" highestValue="1.0" numberOfStrings="0">
      <string>0.0</string>
      <string>1.0</string>
      <errors class="java.util.ArrayList"/>
   </indicatorInformation>
   <indicatorInformation index="53" name="q13_13" mean="0.6735511713933415" kurtosis="-1.4524532866171873" skewNess="-0.740569081419082" median="1.0" standardDeviation="0.4689136284093255" numberOfRecords="3244" numberOfMissingValues="0" lowestValue="0.0" highestValue="1.0" numberOfStrings="0">
      <string>0.0</string>
      <string>1.0</string>
      <errors class="java.util.ArrayList"/>
   </indicatorInformation>
   <indicatorInformation index="54" name="q13_14" mean="0.6778668310727497" kurtosis="-1.4208177456613076" skewNess="-0.761615783235734" median="1.0" standardDeviation="0.46729368752866535" numberOfRecords="3244" numberOfMissingValues="0" lowestValue="0.0" highestValue="1.0" numberOfStrings="0">
      <string>0.0</string>
      <string>1.0</string>
      <errors class="java.util.ArrayList"/>
   </indicatorInformation>
   <indicatorInformation index="55" name="q13_15" mean="0.10665844636251541" kurtosis="4.503903128741927" skewNess="2.549730720961085" median="0.0" standardDeviation="0.30867850942696" numberOfRecords="3244" numberOfMissingValues="0" lowestValue="0.0" highestValue="1.0" numberOfStrings="0">
      <string>0.0</string>
      <string>1.0</string>
      <errors class="java.util.ArrayList"/>
   </indicatorInformation>
   <indicatorInformation index="56" name="q13_16" mean="0.1402589395807645" kurtosis="2.2982009437464668" skewNess="2.0728686476446008" median="0.0" standardDeviation="0.3472554815239695" numberOfRecords="3244" numberOfMissingValues="0" lowestValue="0.0" highestValue="1.0" numberOfStrings="0">
      <string>0.0</string>
      <string>1.0</string>
      <errors class="java.util.ArrayList"/>
   </indicatorInformation>
   <indicatorInformation index="57" name="q13_17" mean="0.16337854500616522" kurtosis="1.3199209551745104" skewNess="1.821841808132463" median="0.0" standardDeviation="0.3697106923498882" numberOfRecords="3244" numberOfMissingValues="0" lowestValue="0.0" highestValue="1.0" numberOfStrings="0">
      <string>0.0</string>
      <string>1.0</string>
      <errors class="java.util.ArrayList"/>
   </indicatorInformation>
   <indicatorInformation index="58" name="q13_18" mean="0.1381011097410604" kurtosis="2.406857431101083" skewNess="2.0988982654065733" median="0.0" standardDeviation="0.3450060770904594" numberOfRecords="3244" numberOfMissingValues="0" lowestValue="0.0" highestValue="1.0" numberOfStrings="0">
      <string>0.0</string>
      <string>1.0</string>
      <errors class="java.util.ArrayList"/>
   </indicatorInformation>
   <indicatorInformation index="59" name="q13_19" mean="1.0" kurtosis="NaN" skewNess="NaN" median="1.0" standardDeviation="0.0" numberOfRecords="3244" numberOfMissingValues="2870" lowestValue="1.0" highestValue="1.0" numberOfStrings="0">
      <string>1.0</string>
      <errors class="java.util.ArrayList"/>
   </indicatorInformation>
   <indicatorInformation index="60" name="q3_G" mean="3.101418002466091" kurtosis="0.6445413781391158" skewNess="0.3738468334782351" median="3.0" standardDeviation="0.7335607878467152" numberOfRecords="3244" numberOfMissingValues="0" lowestValue="1.0" highestValue="6.0" numberOfStrings="0">
      <string>1.0</string>
      <string>2.0</string>
      <string>3.0</string>
      <string>4.0</string>
      <string>5.0</string>
      <string>6.0</string>
      <errors class="java.util.ArrayList"/>
   </indicatorInformation>
   <indicatorCorrelations>
      <columns length="58">
         <string>﻿Month</string>
         <string>Week</string>
         <string>Day</string>
         <string>q1</string>
         <string>q2</string>
         <string>q3</string>
         <string>q4</string>
         <string>q5</string>
         <string>q6</string>
         <string>q7</string>
         <string>q8</string>
         <string>q9</string>
         <string>q10_1</string>
         <string>q10_2</string>
         <string>q10_3</string>
         <string>q10_4</string>
         <string>q10_5</string>
         <string>q10_6</string>
         <string>q11_1</string>
         <string>q11_2</string>
         <string>q11_3</string>
         <string>q11_4</string>
         <string>q11_5</string>
         <string>q11_6</string>
         <string>q11_7</string>
         <string>q11_8</string>
         <string>q11_9</string>
         <string>q12_1</string>
         <string>q12_2</string>
         <string>q12_3</string>
         <string>q12_4</string>
         <string>q12_5</string>
         <string>q12_6</string>
         <string>q12_7</string>
         <string>q12_8</string>
         <string>q12_9</string>
         <string>q12_10</string>
         <string>q12_11</string>
         <string>q13_1</string>
         <string>q13_2</string>
         <string>q13_3</string>
         <string>q13_4</string>
         <string>q13_5</string>
         <string>q13_6</string>
         <string>q13_7</string>
         <string>q13_8</string>
         <string>q13_9</string>
         <string>q13_10</string>
         <string>q13_11</string>
         <string>q13_12</string>
         <string>q13_13</string>
         <string>q13_14</string>
         <string>q13_15</string>
         <string>q13_16</string>
         <string>q13_17</string>
         <string>q13_18</string>
         <string>q13_19</string>
         <string>q3_G</string>
      </columns>
      <rows length="58">
         <string>﻿Month</string>
         <string>Week</string>
         <string>Day</string>
         <string>q1</string>
         <string>q2</string>
         <string>q3</string>
         <string>q4</string>
         <string>q5</string>
         <string>q6</string>
         <string>q7</string>
         <string>q8</string>
         <string>q9</string>
         <string>q10_1</string>
         <string>q10_2</string>
         <string>q10_3</string>
         <string>q10_4</string>
         <string>q10_5</string>
         <string>q10_6</string>
         <string>q11_1</string>
         <string>q11_2</string>
         <string>q11_3</string>
         <string>q11_4</string>
         <string>q11_5</string>
         <string>q11_6</string>
         <string>q11_7</string>
         <string>q11_8</string>
         <string>q11_9</string>
         <string>q12_1</string>
         <string>q12_2</string>
         <string>q12_3</string>
         <string>q12_4</string>
         <string>q12_5</string>
         <string>q12_6</string>
         <string>q12_7</string>
         <string>q12_8</string>
         <string>q12_9</string>
         <string>q12_10</string>
         <string>q12_11</string>
         <string>q13_1</string>
         <string>q13_2</string>
         <string>q13_3</string>
         <string>q13_4</string>
         <string>q13_5</string>
         <string>q13_6</string>
         <string>q13_7</string>
         <string>q13_8</string>
         <string>q13_9</string>
         <string>q13_10</string>
         <string>q13_11</string>
         <string>q13_12</string>
         <string>q13_13</string>
         <string>q13_14</string>
         <string>q13_15</string>
         <string>q13_16</string>
         <string>q13_17</string>
         <string>q13_18</string>
         <string>q13_19</string>
         <string>q3_G</string>
      </rows>
      <values length="3364">
         <double>1.0000000000000622</double>
         <double>0.8313363877101841</double>
         <double>-0.27469026115804</double>
         <double>-0.01193009561350499</double>
         <double>-0.026340801240311938</double>
         <double>0.09295719822607974</double>
         <double>-0.16347531272339108</double>
         <double>0.04405610866018005</double>
         <double>0.059712383682150705</double>
         <double>0.0725371776268546</double>
         <double>0.1180454118165588</double>
         <double>0.19933773238421945</double>
         <double>0.1240590916326488</double>
         <double>0.1646435818489299</double>
         <double>0.08726473153288272</double>
         <double>0.07876377771046845</double>
         <double>0.04074636770522243</double>
         <double>0.06650865788946285</double>
         <double>-0.1636320906621836</double>
         <double>-0.0506165689933591</double>
         <double>-0.3334713401486819</double>
         <double>-0.13257547490049612</double>
         <double>-0.16362689906958022</double>
         <double>-0.1574584272026305</double>
         <double>0.08703906547196673</double>
         <double>-0.02532790729070869</double>
         <double>0.15509599828766757</double>
         <double>-0.00811899919885608</double>
         <double>0.05134878599247085</double>
         <double>-0.05588368969809001</double>
         <double>0.23429704697848341</double>
         <double>0.08369608755631627</double>
         <double>0.10821706821892173</double>
         <double>0.1822916125121988</double>
         <double>0.2237738598528718</double>
         <double>0.2683335750380296</double>
         <double>0.05021023795455917</double>
         <double>0.0</double>
         <double>-0.125939534117555</double>
         <double>-0.027628900919927785</double>
         <double>-0.03319770099429541</double>
         <double>0.23155118013484058</double>
         <double>0.023271632717233322</double>
         <double>0.2790636487064658</double>
         <double>0.041912419298212385</double>
         <double>-0.09186590107894196</double>
         <double>-0.009793956595967707</double>
         <double>0.053643225493883714</double>
         <double>0.2509947007391182</double>
         <double>0.22367605535883753</double>
         <double>0.06780133986808307</double>
         <double>0.1653599412129616</double>
         <double>0.021360055158587014</double>
         <double>-0.05645235075480137</double>
         <double>-0.040174672953503056</double>
         <double>-0.01118178795033143</double>
         <double>0.0</double>
         <double>0.1113630052104281</double>
         <double>0.0</double>
         <double>0.9999999999999946</double>
         <double>0.1866623656375526</double>
         <double>-0.027911778775293553</double>
         <double>0.01790956704390648</double>
         <double>0.05371686697716203</double>
         <double>-0.1252865355671456</double>
         <double>0.07938995253013123</double>
         <double>0.1138578302442659</double>
         <double>-0.024611960920500837</double>
         <double>0.07359694143401688</double>
         <double>0.18971232869715937</double>
         <double>0.15366019320667632</double>
         <double>0.13679620304943688</double>
         <double>0.10663190433519722</double>
         <double>0.10439793364049385</double>
         <double>0.04064962768732653</double>
         <double>0.08213703965660736</double>
         <double>-0.1400246789056559</double>
         <double>-0.06915817151622997</double>
         <double>-0.2039226488000717</double>
         <double>-0.10230959186337765</double>
         <double>-0.15130491778322422</double>
         <double>-0.12934640174958822</double>
         <double>0.14578374441349304</double>
         <double>0.036597931632268745</double>
         <double>0.1807860596778499</double>
         <double>0.04835132631103049</double>
         <double>0.0765594789023562</double>
         <double>0.045118688471446566</double>
         <double>0.029600833000592363</double>
         <double>-0.028389362087709803</double>
         <double>0.0010407709542270026</double>
         <double>-0.017529770449058082</double>
         <double>0.017150969178645992</double>
         <double>0.04725639785565338</double>
         <double>-0.020105930136408233</double>
         <double>0.0</double>
         <double>-0.07707370255884378</double>
         <double>-0.04307333872319165</double>
         <double>-0.04237522824082413</double>
         <double>0.17647134864348046</double>
         <double>0.0544646251894742</double>
         <double>0.0709188794109257</double>
         <double>-0.024260773447507523</double>
         <double>-0.09774801566875378</double>
         <double>-0.04633271707849296</double>
         <double>-0.004377383588206143</double>
         <double>0.01653221713912418</double>
         <double>0.08318271988629447</double>
         <double>0.09667539447654827</double>
         <double>0.18359995428502843</double>
         <double>-0.020378750359976345</double>
         <double>-0.05613429697756401</double>
         <double>-0.05447217108101791</double>
         <double>-0.045729704988609</double>
         <double>0.0</double>
         <double>0.10347089792988487</double>
         <double>0.0</double>
         <double>0.0</double>
         <double>0.9999999999999923</double>
         <double>-0.006792229374113063</double>
         <double>0.06754167488859786</double>
         <double>0.041964022763950504</double>
         <double>-0.07627988643638697</double>
         <double>0.004411504282252786</double>
         <double>0.14867950210347283</double>
         <double>-0.16999742419181424</double>
         <double>0.08277420353283095</double>
         <double>0.0928948474973395</double>
         <double>0.0627004719913594</double>
         <double>-0.03177250676534746</double>
         <double>0.037001247073809515</double>
         <double>0.0408265408780126</double>
         <double>-0.0651349783300735</double>
         <double>0.003970128561166277</double>
         <double>-0.07850647787928203</double>
         <double>-0.05499168149344429</double>
         <double>0.0684880795038942</double>
         <double>-0.015060203698639035</double>
         <double>-0.06823304731146432</double>
         <double>-0.021773726149180637</double>
         <double>0.10447868142001895</double>
         <double>0.031717883635825984</double>
         <double>0.058010011708664794</double>
         <double>0.060320542715782445</double>
         <double>0.09231624069973235</double>
         <double>0.07310487629333716</double>
         <double>-0.41717779867912314</double>
         <double>-0.06839392771540974</double>
         <double>-0.08982497584497445</double>
         <double>-0.3640367990442995</double>
         <double>-0.36522487426765504</double>
         <double>-0.35290641237139125</double>
         <double>-0.11956045776140203</double>
         <double>0.0</double>
         <double>-0.07304177999416003</double>
         <double>-0.0011659481622329543</double>
         <double>-0.04090600714699548</double>
         <double>0.01725978318389156</double>
         <double>0.01149479370133494</double>
         <double>-0.2789830296219252</double>
         <double>-0.11241633351434648</double>
         <double>-0.07122309883548734</double>
         <double>-0.0722953101220309</double>
         <double>-0.06297679711620344</double>
         <double>-0.4408657515989677</double>
         <double>-0.19530193480986588</double>
         <double>0.070833591724026</double>
         <double>0.04753101000015618</double>
         <double>-0.05036433006977373</double>
         <double>-0.04856978842169419</double>
         <double>-0.0543926986190364</double>
         <double>-0.05982165295705636</double>
         <double>0.0</double>
         <double>0.09937046768565544</double>
         <double>0.0</double>
         <double>0.0</double>
         <double>0.0</double>
         <double>0.9999999999999633</double>
         <double>-0.21549576904100215</double>
         <double>-0.23735261683258382</double>
         <double>0.18981395866137596</double>
         <double>-0.17079539245296976</double>
         <double>-0.27197830354736796</double>
         <double>0.03221861958324486</double>
         <double>-0.028175945373128782</double>
         <double>-0.18176032382920382</double>
         <double>-0.25924246565433784</double>
         <double>-0.21235132611318655</double>
         <double>-0.261476323060423</double>
         <double>-0.2704887169920094</double>
         <double>-0.12400580259952154</double>
         <double>-0.22872625880518926</double>
         <double>0.13665420968340067</double>
         <double>0.17591857439032613</double>
         <double>0.0954343190819493</double>
         <double>0.13526305182935724</double>
         <double>0.15022709656285974</double>
         <double>0.12297893330263178</double>
         <double>-0.06558156893999162</double>
         <double>-0.1819199987883706</double>
         <double>-0.1016234664802746</double>
         <double>-0.22713102468298113</double>
         <double>-0.19390173592105</double>
         <double>-0.1750910699129351</double>
         <double>0.03179840921747284</double>
         <double>0.19527622090824873</double>
         <double>0.11814537243184937</double>
         <double>-0.08219548213896084</double>
         <double>-0.03841333326871303</double>
         <double>-0.03271786898501604</double>
         <double>0.05724883427642915</double>
         <double>0.0</double>
         <double>0.06190050473492692</double>
         <double>0.061247231616291704</double>
         <double>0.07892924884410316</double>
         <double>-0.12653619661928966</double>
         <double>-0.20368028435802818</double>
         <double>-0.06636386322699513</double>
         <double>0.06707537159467608</double>
         <double>0.07562299905917555</double>
         <double>0.08789215869844332</double>
         <double>0.11087844461792926</double>
         <double>-0.030235979795894236</double>
         <double>-0.10510296857444994</double>
         <double>-0.18623871819621243</double>
         <double>-0.1441620630915321</double>
         <double>0.08190083458139798</double>
         <double>0.06157343446240213</double>
         <double>0.0847562415376483</double>
         <double>0.07911740751208314</double>
         <double>0.0</double>
         <double>-0.2691045922977503</double>
         <double>0.0</double>
         <double>0.0</double>
         <double>0.0</double>
         <double>0.0</double>
         <double>1.000000000000055</double>
         <double>0.418078764041849</double>
         <double>-0.24915941578718345</double>
         <double>0.2384192950499708</double>
         <double>0.3917052059928643</double>
         <double>2.3930415900591051E-4</double>
         <double>0.14671825169746514</double>
         <double>0.2481773375777335</double>
         <double>0.2738140372201707</double>
         <double>0.20734728795986282</double>
         <double>0.2836703333775437</double>
         <double>0.2946480656607912</double>
         <double>0.19091452306402246</double>
         <double>0.2743776751758246</double>
         <double>-0.09644521680408805</double>
         <double>-0.14830904033152614</double>
         <double>-0.06840962351964151</double>
         <double>-0.16805700507430785</double>
         <double>-0.09830259511300217</double>
         <double>-0.14712038949648762</double>
         <double>0.14810437468732074</double>
         <double>0.16415455360484932</double>
         <double>0.13916947363193993</double>
         <double>0.15956217706795145</double>
         <double>0.15299516948885167</double>
         <double>0.14835681087133734</double>
         <double>-0.08997876266639472</double>
         <double>-0.1657525515213609</double>
         <double>-0.0407695680685734</double>
         <double>0.10380950423075785</double>
         <double>0.09717407790814606</double>
         <double>0.0677774028980514</double>
         <double>-0.034384791378868955</double>
         <double>0.0</double>
         <double>-0.10652860343244132</double>
         <double>-0.15641872779689642</double>
         <double>-0.1596650680020062</double>
         <double>0.09796789744227467</double>
         <double>0.13280190605502687</double>
         <double>0.060046793301705634</double>
         <double>-0.14419013171902778</double>
         <double>-0.041630787484896646</double>
         <double>-0.10736775617955156</double>
         <double>-0.06881850828729416</double>
         <double>0.05993327975793145</double>
         <double>0.13504191985458305</double>
         <double>0.22538236924231111</double>
         <double>0.18194104619470186</double>
         <double>6.706727396482138E-5</double>
         <double>-0.06924678525497552</double>
         <double>-0.0062416591952989065</double>
         <double>0.06456980608339945</double>
         <double>0.0</double>
         <double>0.42458953289646706</double>
         <double>0.0</double>
         <double>0.0</double>
         <double>0.0</double>
         <double>0.0</double>
         <double>0.0</double>
         <double>1.0000000000000047</double>
         <double>-0.3027764717393117</double>
         <double>-0.025917630073890512</double>
         <double>0.41834523718927613</double>
         <double>0.05430155804253341</double>
         <double>0.4072296653951693</double>
         <double>0.10336121779579646</double>
         <double>0.11131964324518931</double>
         <double>0.19331194903230756</double>
         <double>0.10792824183116799</double>
         <double>0.11458380183900023</double>
         <double>-0.005250996358970121</double>
         <double>0.07580535755164403</double>
         <double>-0.0958941382643101</double>
         <double>-0.057501226727197166</double>
         <double>-0.0799950742035135</double>
         <double>-0.1048087488616782</double>
         <double>-0.0741497890216464</double>
         <double>-0.06912256158935026</double>
         <double>0.06569196944626124</double>
         <double>0.00395882024568443</double>
         <double>-0.015035577401785974</double>
         <double>0.07023274520981605</double>
         <double>0.1463063307443195</double>
         <double>-0.0360962375522471</double>
         <double>-0.045148065000280575</double>
         <double>0.024821056277391722</double>
         <double>0.07910354799740506</double>
         <double>-0.00868841481085065</double>
         <double>-0.008156912315222904</double>
         <double>-0.022000070296513678</double>
         <double>-0.034229327975427215</double>
         <double>0.0</double>
         <double>-0.16371932849321752</double>
         <double>0.015181093842510582</double>
         <double>-0.030326081623719938</double>
         <double>0.12644663558145744</double>
         <double>0.0605737100189757</double>
         <double>0.06628379343350187</double>
         <double>-0.07732490788266856</double>
         <double>-0.09159341331519828</double>
         <double>-0.11061854209732787</double>
         <double>0.01877476931125676</double>
         <double>0.009498024830880792</double>
         <double>0.020358861772999247</double>
         <double>0.06881269257902044</double>
         <double>0.011486880347724314</double>
         <double>-0.014543346281132526</double>
         <double>-0.13125715165262372</double>
         <double>-0.10198122869641285</double>
         <double>-0.06350723940559705</double>
         <double>0.0</double>
         <double>0.9198650289440248</double>
         <double>0.0</double>
         <double>0.0</double>
         <double>0.0</double>
         <double>0.0</double>
         <double>0.0</double>
         <double>0.0</double>
         <double>0.9999999999999176</double>
         <double>-0.28375458497065237</double>
         <double>-0.417272977027935</double>
         <double>0.0016841024826410452</double>
         <double>-0.3748402045598094</double>
         <double>-0.5662981457379168</double>
         <double>-0.6399319435084948</double>
         <double>-0.46503904835423615</double>
         <double>-0.6573814948343375</double>
         <double>-0.6518394914900036</double>
         <double>-0.31355305588407173</double>
         <double>-0.5893084376559002</double>
         <double>0.46801752037591554</double>
         <double>0.49161749882890216</double>
         <double>0.37473098419671524</double>
         <double>0.42904194088096137</double>
         <double>0.42884652627107533</double>
         <double>0.38608321008706936</double>
         <double>-0.2822816977569486</double>
         <double>-0.2926099803462773</double>
         <double>-0.30577606128869894</double>
         <double>-0.4791978980798311</double>
         <double>-0.5322463025068374</double>
         <double>-0.37615766333319456</double>
         <double>0.06877415649948038</double>
         <double>0.25470663242343994</double>
         <double>0.17247851284097743</double>
         <double>-0.2227807241026681</double>
         <double>-0.22378712325028302</double>
         <double>-0.2205760020562203</double>
         <double>0.18019251769996966</double>
         <double>0.0</double>
         <double>0.2676469483404991</double>
         <double>0.15949377265734357</double>
         <double>0.2167630073330406</double>
         <double>-0.4876245204760064</double>
         <double>-0.4467232845557466</double>
         <double>-0.2941608145589871</double>
         <double>0.19752605071584783</double>
         <double>0.28221707284146613</double>
         <double>0.2239991971902874</double>
         <double>0.19725097372680908</double>
         <double>-0.12161639906569552</double>
         <double>-0.33553048060592716</double>
         <double>-0.5001158368126631</double>
         <double>-0.39866554166408713</double>
         <double>0.19151000715242164</double>
         <double>0.2985678202297484</double>
         <double>0.23483530469641833</double>
         <double>0.1671262273980257</double>
         <double>0.0</double>
         <double>-0.4253033933529336</double>
         <double>0.0</double>
         <double>0.0</double>
         <double>0.0</double>
         <double>0.0</double>
         <double>0.0</double>
         <double>0.0</double>
         <double>0.0</double>
         <double>1.0000000000000075</double>
         <double>0.3519441018599716</double>
         <double>-0.06911949406795806</double>
         <double>0.06847771279024796</double>
         <double>0.4670699984955665</double>
         <double>0.5743185061045304</double>
         <double>0.34808194535770526</double>
         <double>0.5815929493565578</double>
         <double>0.588507518655634</double>
         <double>0.3329755246008777</double>
         <double>0.5408137922938996</double>
         <double>-0.2972591503991178</double>
         <double>-0.3840803327806486</double>
         <double>-0.2135380026535943</double>
         <double>-0.27780436299568023</double>
         <double>-0.31367071807128344</double>
         <double>-0.3095199592602749</double>
         <double>0.3013355669580943</double>
         <double>0.3842206290240937</double>
         <double>0.3390370592275012</double>
         <double>0.43820939569822603</double>
         <double>0.39178827482806283</double>
         <double>0.45617329748042124</double>
         <double>-0.00754192904485774</double>
         <double>-0.4221205044065252</double>
         <double>-0.31283360601461185</double>
         <double>0.24941922892923954</double>
         <double>0.20097881564029865</double>
         <double>0.2001662293158242</double>
         <double>-0.15920150817365092</double>
         <double>0.0</double>
         <double>-0.11975570535185828</double>
         <double>-0.19565693028268918</double>
         <double>-0.18057378973595567</double>
         <double>0.3646344359069052</double>
         <double>0.4331858375929379</double>
         <double>0.22835479828186855</double>
         <double>-0.22697121521450392</double>
         <double>-0.16831617142917796</double>
         <double>-0.19111581509595513</double>
         <double>-0.26215688702400886</double>
         <double>0.1862295439343047</double>
         <double>0.28476925824127447</double>
         <double>0.4406940717196094</double>
         <double>0.3802864295950698</double>
         <double>-0.1479652628538266</double>
         <double>-0.20012971316943368</double>
         <double>-0.16622562790042808</double>
         <double>-0.1363661737457498</double>
         <double>0.0</double>
         <double>0.1184473438687541</double>
         <double>0.0</double>
         <double>0.0</double>
         <double>0.0</double>
         <double>0.0</double>
         <double>0.0</double>
         <double>0.0</double>
         <double>0.0</double>
         <double>0.0</double>
         <double>1.0000000000000036</double>
         <double>-0.008650629078897203</double>
         <double>0.23040244783984656</double>
         <double>0.4833868076190522</double>
         <double>0.5804621473554976</double>
         <double>0.46129209590909853</double>
         <double>0.558741868620103</double>
         <double>0.564669558162481</double>
         <double>0.31585986708906855</double>
         <double>0.5074035239557593</double>
         <double>-0.39146195532522776</double>
         <double>-0.3776732277581331</double>
         <double>-0.25297810601072357</double>
         <double>-0.29001082199585015</double>
         <double>-0.3789955764339528</double>
         <double>-0.31707874654669316</double>
         <double>0.30353796855396714</double>
         <double>0.34375864452105986</double>
         <double>0.2918048519385406</double>
         <double>0.4519328655628111</double>
         <double>0.43125084765076455</double>
         <double>0.39084912104354413</double>
         <double>-0.05179893136880381</double>
         <double>-0.3363498449337047</double>
         <double>-0.21778393084868888</double>
         <double>0.18739030951703528</double>
         <double>0.1615266718502629</double>
         <double>0.12946336713865075</double>
         <double>-0.14288664313538085</double>
         <double>0.0</double>
         <double>-0.17046753157085442</double>
         <double>-0.18953576171653497</double>
         <double>-0.15097707051091924</double>
         <double>0.39267942486701457</double>
         <double>0.3834174724990396</double>
         <double>0.20551210301719094</double>
         <double>-0.18637353252978064</double>
         <double>-0.23634047914995318</double>
         <double>-0.2141716277636533</double>
         <double>-0.20366992392880406</double>
         <double>0.08372835721612219</double>
         <double>0.2661753617283961</double>
         <double>0.4420852607169375</double>
         <double>0.40831323498004174</double>
         <double>-0.13570134117837235</double>
         <double>-0.24084397408587185</double>
         <double>-0.19065720134107317</double>
         <double>-0.13006447796292253</double>
         <double>0.0</double>
         <double>0.5137091099264637</double>
         <double>0.0</double>
         <double>0.0</double>
         <double>0.0</double>
         <double>0.0</double>
         <double>0.0</double>
         <double>0.0</double>
         <double>0.0</double>
         <double>0.0</double>
         <double>0.0</double>
         <double>1.000000000000082</double>
         <double>0.07341083431580399</double>
         <double>-0.036934712376575356</double>
         <double>-0.05708377516819647</double>
         <double>-0.02206484706367852</double>
         <double>-0.040546451452925535</double>
         <double>-0.049474611546560576</double>
         <double>-0.030470506745342064</double>
         <double>-0.053780267393714096</double>
         <double>0.0373602700176096</double>
         <double>0.012495695375967385</double>
         <double>0.030933683071274448</double>
         <double>0.014139373325166337</double>
         <double>0.030453271051998052</double>
         <double>2.3194603728767814E-4</double>
         <double>-0.013765913130659974</double>
         <double>-0.04527401150443162</double>
         <double>-0.02885626025167962</double>
         <double>-0.050109530596467465</double>
         <double>-0.010438206522770228</double>
         <double>-0.06384989701002063</double>
         <double>0.1553432646005798</double>
         <double>0.07232078362606698</double>
         <double>0.04966352383936929</double>
         <double>0.08559618549975133</double>
         <double>0.08915638856212968</double>
         <double>0.04320683079590371</double>
         <double>0.07995665926926208</double>
         <double>0.0</double>
         <double>-0.003875676222029467</double>
         <double>-0.040842689936273</double>
         <double>0.003340348293990252</double>
         <double>-0.03069220549435765</double>
         <double>-0.04549832784716749</double>
         <double>0.06066398175470753</double>
         <double>0.014831781208607165</double>
         <double>-0.005820294287785039</double>
         <double>0.0443708925093268</double>
         <double>0.038383922330640724</double>
         <double>0.2026321688151915</double>
         <double>0.028615743541293304</double>
         <double>-0.03745661337097422</double>
         <double>-0.05186807852490193</double>
         <double>0.02602767009589401</double>
         <double>-0.0020792564278796825</double>
         <double>0.03345307302995602</double>
         <double>0.020820370544774834</double>
         <double>0.0</double>
         <double>0.03281775623087542</double>
         <double>0.0</double>
         <double>0.0</double>
         <double>0.0</double>
         <double>0.0</double>
         <double>0.0</double>
         <double>0.0</double>
         <double>0.0</double>
         <double>0.0</double>
         <double>0.0</double>
         <double>0.0</double>
         <double>0.9999999999999111</double>
         <double>0.2430162882411763</double>
         <double>0.20239138988065652</double>
         <double>0.19074221082165782</double>
         <double>0.2170775723562842</double>
         <double>0.20068647441085516</double>
         <double>-0.021909153111716775</double>
         <double>0.14848841376857902</double>
         <double>-0.18649940296320197</double>
         <double>-0.23764165628230602</double>
         <double>-0.14028765199548274</double>
         <double>-0.20578530016113605</double>
         <double>-0.13581723319632116</double>
         <double>-0.18997902023314162</double>
         <double>0.147540215886613</double>
         <double>0.012612935546188761</double>
         <double>0.06865515354175732</double>
         <double>0.1246245306659133</double>
         <double>0.21860973900825761</double>
         <double>0.0231555217337326</double>
         <double>-0.07672140681326009</double>
         <double>6.028399517163661E-4</double>
         <double>-0.017512645066983426</double>
         <double>0.07689629743181739</double>
         <double>0.07906723872500934</double>
         <double>0.06097121319067798</double>
         <double>-0.06336905976423016</double>
         <double>0.0</double>
         <double>-0.2597532972272745</double>
         <double>-0.04587183663258473</double>
         <double>-0.10029214348001647</double>
         <double>0.2114437404375687</double>
         <double>0.09378608287364665</double>
         <double>0.14082744790239396</double>
         <double>-0.14500190361566265</double>
         <double>-0.16270280946182383</double>
         <double>-0.15917670350018792</double>
         <double>-0.029056188661295466</double>
         <double>0.04578379330252553</double>
         <double>0.10422475950923914</double>
         <double>0.16928686048486397</double>
         <double>0.0846695738632049</double>
         <double>-0.08983966216121274</double>
         <double>-0.17197108117044954</double>
         <double>-0.15795547650263284</double>
         <double>-0.1123708720465828</double>
         <double>0.0</double>
         <double>0.4089764818105425</double>
         <double>0.0</double>
         <double>0.0</double>
         <double>0.0</double>
         <double>0.0</double>
         <double>0.0</double>
         <double>0.0</double>
         <double>0.0</double>
         <double>0.0</double>
         <double>0.0</double>
         <double>0.0</double>
         <double>0.0</double>
         <double>1.0000000000000338</double>
         <double>0.7799628850909317</double>
         <double>0.5174416302512521</double>
         <double>0.7246822059803356</double>
         <double>0.6971023912838111</double>
         <double>0.3013284979151182</double>
         <double>0.6298162380074608</double>
         <double>-0.4878468091940971</double>
         <double>-0.4962647583083254</double>
         <double>-0.4537978041760051</double>
         <double>-0.47034960442909507</double>
         <double>-0.48123596614026015</double>
         <double>-0.4442283261915145</double>
         <double>0.42409417708013825</double>
         <double>0.3479092012919959</double>
         <double>0.45112019288540106</double>
         <double>0.4927199089393106</double>
         <double>0.5611038688366972</double>
         <double>0.4734253057425532</double>
         <double>0.016143453193666703</double>
         <double>-0.3945487202583315</double>
         <double>-0.2841937196425192</double>
         <double>0.3016524419100272</double>
         <double>0.3181590155253851</double>
         <double>0.33851623974944645</double>
         <double>-0.15829158966515766</double>
         <double>0.0</double>
         <double>-0.2810379896563899</double>
         <double>-0.20729783969520285</double>
         <double>-0.22545191551145646</double>
         <double>0.553820921819993</double>
         <double>0.4655349987580711</double>
         <double>0.3745722779908452</double>
         <double>-0.2499765180605142</double>
         <double>-0.30416216021062087</double>
         <double>-0.20331251876313192</double>
         <double>-0.2210658335865482</double>
         <double>0.24122694979663062</double>
         <double>0.43904102800071354</double>
         <double>0.6081911344465647</double>
         <double>0.6070747406534719</double>
         <double>-0.20855161265437527</double>
         <double>-0.23731066250375063</double>
         <double>-0.24227957234944889</double>
         <double>-0.16577432006618145</double>
         <double>0.0</double>
         <double>0.2832168641318679</double>
         <double>0.0</double>
         <double>0.0</double>
         <double>0.0</double>
         <double>0.0</double>
         <double>0.0</double>
         <double>0.0</double>
         <double>0.0</double>
         <double>0.0</double>
         <double>0.0</double>
         <double>0.0</double>
         <double>0.0</double>
         <double>0.0</double>
         <double>1.0000000000000087</double>
         <double>0.7267211299690501</double>
         <double>0.9258204484210804</double>
         <double>0.9229445614234251</double>
         <double>0.568397655302783</double>
         <double>0.8572479724308797</double>
         <double>-0.5891597685673506</double>
         <double>-0.6229718643375116</double>
         <double>-0.4180754592897246</double>
         <double>-0.4731606158586607</double>
         <double>-0.5922051605809925</double>
         <double>-0.5179684967404309</double>
         <double>0.4907949048667835</double>
         <double>0.5516579893727566</double>
         <double>0.5134164027782918</double>
         <double>0.7091220740726737</double>
         <double>0.7084197325894929</double>
         <double>0.6873749644720943</double>
         <double>0.015491376748080543</double>
         <double>-0.5821059618274887</double>
         <double>-0.4813771596665323</double>
         <double>0.35765783258989164</double>
         <double>0.31384406006810683</double>
         <double>0.34078533457236326</double>
         <double>-0.3034468454654783</double>
         <double>0.0</double>
         <double>-0.1739771109934154</double>
         <double>-0.2542804242314341</double>
         <double>-0.24849337654375778</double>
         <double>0.613233420358061</double>
         <double>0.6689065668932848</double>
         <double>0.3767056785698983</double>
         <double>-0.3175760757676827</double>
         <double>-0.33280762818463927</double>
         <double>-0.3040603992592581</double>
         <double>-0.37420621755914574</double>
         <double>0.24346260179390375</double>
         <double>0.4499211039452399</double>
         <double>0.6966598039741958</double>
         <double>0.6379736177967702</double>
         <double>-0.28157936691601393</double>
         <double>-0.3107157252531318</double>
         <double>-0.30569453323733065</double>
         <double>-0.2632333797142939</double>
         <double>0.0</double>
         <double>0.3203520098257218</double>
         <double>0.0</double>
         <double>0.0</double>
         <double>0.0</double>
         <double>0.0</double>
         <double>0.0</double>
         <double>0.0</double>
         <double>0.0</double>
         <double>0.0</double>
         <double>0.0</double>
         <double>0.0</double>
         <double>0.0</double>
         <double>0.0</double>
         <double>0.0</double>
         <double>0.9999999999999802</double>
         <double>0.6543888488832157</double>
         <double>0.6650976175790929</double>
         <double>0.47180312938492197</double>
         <double>0.6224643873459714</double>
         <double>-0.35564758788526396</double>
         <double>-0.36957184065191917</double>
         <double>-0.35436941629990376</double>
         <double>-0.3049200555224701</double>
         <double>-0.40860226718524173</double>
         <double>-0.31779895302098665</double>
         <double>0.3312806596236951</double>
         <double>0.3502621312066815</double>
         <double>0.2927206141669328</double>
         <double>0.4523230652330625</double>
         <double>0.45874397350896196</double>
         <double>0.407587433659888</double>
         <double>-0.022628081140867087</double>
         <double>-0.4011129023952408</double>
         <double>-0.29821448054355554</double>
         <double>0.24529840524737984</double>
         <double>0.22864830904824543</double>
         <double>0.23504059230870628</double>
         <double>-0.1644678843206327</double>
         <double>0.0</double>
         <double>-0.1567626659973463</double>
         <double>-0.13894890142815383</double>
         <double>-0.18423206171481823</double>
         <double>0.4641900997147524</double>
         <double>0.43735841953816273</double>
         <double>0.24651253161438963</double>
         <double>-0.2547598940149557</double>
         <double>-0.2645883504637495</double>
         <double>-0.23912944609303483</double>
         <double>-0.2256774357282563</double>
         <double>0.16238347268765022</double>
         <double>0.3118278382146355</double>
         <double>0.4334775218345924</double>
         <double>0.4491205108949921</double>
         <double>-0.17491909859772237</double>
         <double>-0.2583655156000716</double>
         <double>-0.22848226431266877</double>
         <double>-0.16809963817900495</double>
         <double>0.0</double>
         <double>0.33582898681900186</double>
         <double>0.0</double>
         <double>0.0</double>
         <double>0.0</double>
         <double>0.0</double>
         <double>0.0</double>
         <double>0.0</double>
         <double>0.0</double>
         <double>0.0</double>
         <double>0.0</double>
         <double>0.0</double>
         <double>0.0</double>
         <double>0.0</double>
         <double>0.0</double>
         <double>0.0</double>
         <double>0.999999999999987</double>
         <double>0.9391416052794312</double>
         <double>0.57199179626843</double>
         <double>0.9003438268815936</double>
         <double>-0.579452493523857</double>
         <double>-0.6464021506088505</double>
         <double>-0.41031156496372073</double>
         <double>-0.4848311428683086</double>
         <double>-0.566100452719782</double>
         <double>-0.49849200003922595</double>
         <double>0.42685511712060636</double>
         <double>0.5486169009189964</double>
         <double>0.5012818186374891</double>
         <double>0.712790829261354</double>
         <double>0.7064002376640638</double>
         <double>0.6887398631414147</double>
         <double>-0.0014263611351048341</double>
         <double>-0.5496090193482956</double>
         <double>-0.45065021063008376</double>
         <double>0.36279545216006703</double>
         <double>0.31965730582234475</double>
         <double>0.32796743024891545</double>
         <double>-0.2603384409094224</double>
         <double>0.0</double>
         <double>-0.15132778285006837</double>
         <double>-0.24623598483045422</double>
         <double>-0.25187219847655634</double>
         <double>0.5760585200494291</double>
         <double>0.6683031397871589</double>
         <double>0.36783558471713335</double>
         <double>-0.2736177305003791</double>
         <double>-0.29551463377358994</double>
         <double>-0.2814400851270941</double>
         <double>-0.3914372139560848</double>
         <double>0.26678432001246755</double>
         <double>0.42024490732173087</double>
         <double>0.6902276720845086</double>
         <double>0.6034910128670921</double>
         <double>-0.2555225199614992</double>
         <double>-0.29648495298856636</double>
         <double>-0.2694866738231533</double>
         <double>-0.20759002454067124</double>
         <double>0.0</double>
         <double>0.3058575638032865</double>
         <double>0.0</double>
         <double>0.0</double>
         <double>0.0</double>
         <double>0.0</double>
         <double>0.0</double>
         <double>0.0</double>
         <double>0.0</double>
         <double>0.0</double>
         <double>0.0</double>
         <double>0.0</double>
         <double>0.0</double>
         <double>0.0</double>
         <double>0.0</double>
         <double>0.0</double>
         <double>0.0</double>
         <double>0.9999999999999664</double>
         <double>0.5464519561066481</double>
         <double>0.8789906363625534</double>
         <double>-0.5391893035015219</double>
         <double>-0.6409706219042164</double>
         <double>-0.3767447463241613</double>
         <double>-0.47559307340206186</double>
         <double>-0.5479530605086372</double>
         <double>-0.5288027267697915</double>
         <double>0.4502710605436518</double>
         <double>0.5762568323565623</double>
         <double>0.47197060512865385</double>
         <double>0.7409921138554669</double>
         <double>0.7337477026552094</double>
         <double>0.7102160852914832</double>
         <double>0.004991880411303617</double>
         <double>-0.5719430231311841</double>
         <double>-0.47654575144307987</double>
         <double>0.35777943268430706</double>
         <double>0.30000686529182347</double>
         <double>0.3264680989336649</double>
         <double>-0.2796886204413724</double>
         <double>0.0</double>
         <double>-0.1784971111329172</double>
         <double>-0.2552856186459947</double>
         <double>-0.26175303861370075</double>
         <double>0.5724352185096939</double>
         <double>0.697055555313572</double>
         <double>0.3560163592635899</double>
         <double>-0.29246051542853496</double>
         <double>-0.3250263610016975</double>
         <double>-0.2971949219572971</double>
         <double>-0.40480766861300915</double>
         <double>0.24082060575524059</double>
         <double>0.4128274097903831</double>
         <double>0.715134121224664</double>
         <double>0.5779277904309946</double>
         <double>-0.27005751367737085</double>
         <double>-0.3159755924615717</double>
         <double>-0.2940462043188396</double>
         <double>-0.23962786932289543</double>
         <double>0.0</double>
         <double>0.3075541539053007</double>
         <double>0.0</double>
         <double>0.0</double>
         <double>0.0</double>
         <double>0.0</double>
         <double>0.0</double>
         <double>0.0</double>
         <double>0.0</double>
         <double>0.0</double>
         <double>0.0</double>
         <double>0.0</double>
         <double>0.0</double>
         <double>0.0</double>
         <double>0.0</double>
         <double>0.0</double>
         <double>0.0</double>
         <double>0.0</double>
         <double>0.9999999999999828</double>
         <double>0.7106837603637883</double>
         <double>-0.3789254956983888</double>
         <double>-0.3593413207226556</double>
         <double>-0.2107318931861634</double>
         <double>-0.19092786743853873</double>
         <double>-0.32967797095309365</double>
         <double>-0.21660117299077414</double>
         <double>0.10784970092106157</double>
         <double>0.31901588091630584</double>
         <double>0.2867467720755388</double>
         <double>0.3596807920700507</double>
         <double>0.22238559272834782</double>
         <double>0.4001219777914303</double>
         <double>0.012476081516501113</double>
         <double>-0.22517603589754856</double>
         <double>-0.17339097999988382</double>
         <double>0.2634627141416382</double>
         <double>0.1957593948643282</double>
         <double>0.14900180845260932</double>
         <double>0.01227997486287113</double>
         <double>0.0</double>
         <double>0.2522612547143662</double>
         <double>-0.11898380023847407</double>
         <double>-0.018584043501332866</double>
         <double>0.18151618590424076</double>
         <double>0.31912208911141127</double>
         <double>0.1825995360043108</double>
         <double>0.007659403269826502</double>
         <double>0.0608477668191054</double>
         <double>-0.029249636759548427</double>
         <double>-0.23754990371654836</double>
         <double>0.14803281643564686</double>
         <double>0.20185061436586998</double>
         <double>0.2335969674332436</double>
         <double>0.2827713005923309</double>
         <double>0.0111503217232311</double>
         <double>0.0010687778434841314</double>
         <double>0.11801174640117064</double>
         <double>0.16713126473227122</double>
         <double>0.0</double>
         <double>0.06846598536784024</double>
         <double>0.0</double>
         <double>0.0</double>
         <double>0.0</double>
         <double>0.0</double>
         <double>0.0</double>
         <double>0.0</double>
         <double>0.0</double>
         <double>0.0</double>
         <double>0.0</double>
         <double>0.0</double>
         <double>0.0</double>
         <double>0.0</double>
         <double>0.0</double>
         <double>0.0</double>
         <double>0.0</double>
         <double>0.0</double>
         <double>0.0</double>
         <double>0.9999999999999911</double>
         <double>-0.5468509854227188</double>
         <double>-0.5832955502055769</double>
         <double>-0.37993569127647847</double>
         <double>-0.3946676357567113</double>
         <double>-0.5164398206993646</double>
         <double>-0.44196808621667094</double>
         <double>0.3472064830464725</double>
         <double>0.5179946191235995</double>
         <double>0.4656468920083583</double>
         <double>0.6551066488981193</double>
         <double>0.610911210395403</double>
         <double>0.6538133231632606</double>
         <double>0.0022860997388132634</double>
         <double>-0.4833151569042087</double>
         <double>-0.40533198174155327</double>
         <double>0.36025975406973576</double>
         <double>0.2957069371245728</double>
         <double>0.29277761231092414</double>
         <double>-0.20168284740922587</double>
         <double>0.0</double>
         <double>-0.016426641873777646</double>
         <double>-0.19864465016960214</double>
         <double>-0.20415684912293938</double>
         <double>0.4786080709011696</double>
         <double>0.6092405791862512</double>
         <double>0.338472988827917</double>
         <double>-0.21409866412673803</double>
         <double>-0.1903569647736486</double>
         <double>-0.23909409404363907</double>
         <double>-0.37176326608650667</double>
         <double>0.23848078618597196</double>
         <double>0.37348314603491356</double>
         <double>0.5832811254810369</double>
         <double>0.5293865021447522</double>
         <double>-0.1919123528713501</double>
         <double>-0.2450979363983004</double>
         <double>-0.16127047244473267</double>
         <double>-0.11584367671546746</double>
         <double>0.0</double>
         <double>0.2453246113843875</double>
         <double>0.0</double>
         <double>0.0</double>
         <double>0.0</double>
         <double>0.0</double>
         <double>0.0</double>
         <double>0.0</double>
         <double>0.0</double>
         <double>0.0</double>
         <double>0.0</double>
         <double>0.0</double>
         <double>0.0</double>
         <double>0.0</double>
         <double>0.0</double>
         <double>0.0</double>
         <double>0.0</double>
         <double>0.0</double>
         <double>0.0</double>
         <double>0.0</double>
         <double>1.0000000000000075</double>
         <double>0.4690050611518502</double>
         <double>0.3579552616446701</double>
         <double>0.2894156051277856</double>
         <double>0.5868581060412756</double>
         <double>0.4011103035180874</double>
         <double>-0.23456877592983735</double>
         <double>-0.2620002280264176</double>
         <double>-0.34886296074087975</double>
         <double>-0.5528697775675564</double>
         <double>-0.5279596375463201</double>
         <double>-0.44881143203672624</double>
         <double>-0.07589113744854924</double>
         <double>0.2664304679564605</double>
         <double>0.30394195521253214</double>
         <double>-0.2146105915763804</double>
         <double>-0.16768845212289227</double>
         <double>-0.2089113791563589</double>
         <double>0.29321430850060515</double>
         <double>0.0</double>
         <double>0.06275787232428073</double>
         <double>0.014807759499671927</double>
         <double>0.045442665573047936</double>
         <double>-0.48103686492405756</double>
         <double>-0.4343418422323484</double>
         <double>-0.323909687643706</double>
         <double>0.15993337499142404</double>
         <double>0.229589203894527</double>
         <double>0.1766022577412423</double>
         <double>0.27186491632011217</double>
         <double>-0.13302697513492773</double>
         <double>-0.2996520142660621</double>
         <double>-0.37831402884404425</double>
         <double>-0.39111667123469834</double>
         <double>0.1888824518682972</double>
         <double>0.2521545814637553</double>
         <double>0.24536691769686841</double>
         <double>0.21881302810685574</double>
         <double>0.0</double>
         <double>-0.22566095616315268</double>
         <double>0.0</double>
         <double>0.0</double>
         <double>0.0</double>
         <double>0.0</double>
         <double>0.0</double>
         <double>0.0</double>
         <double>0.0</double>
         <double>0.0</double>
         <double>0.0</double>
         <double>0.0</double>
         <double>0.0</double>
         <double>0.0</double>
         <double>0.0</double>
         <double>0.0</double>
         <double>0.0</double>
         <double>0.0</double>
         <double>0.0</double>
         <double>0.0</double>
         <double>0.0</double>
         <double>1.0000000000000135</double>
         <double>0.16929866312763978</double>
         <double>0.3787752589151154</double>
         <double>0.37831381623121363</double>
         <double>0.5043936108348935</double>
         <double>-0.3346907311428988</double>
         <double>-0.3096976578107766</double>
         <double>-0.36600773929165525</double>
         <double>-0.5455660861370829</double>
         <double>-0.5522139442386504</double>
         <double>-0.4647169620822311</double>
         <double>-0.017008092932009958</double>
         <double>0.378303327800443</double>
         <double>0.32121090850016526</double>
         <double>-0.20727319605733688</double>
         <double>-0.16765770460065485</double>
         <double>-0.21241826003677622</double>
         <double>0.22534196669416784</double>
         <double>0.0</double>
         <double>0.09940195308889818</double>
         <double>0.16687965741244903</double>
         <double>0.14049937130223114</double>
         <double>-0.3961828696381024</double>
         <double>-0.4750792103720739</double>
         <double>-0.2376855721682183</double>
         <double>0.1802143295789959</double>
         <double>0.2694336801445197</double>
         <double>0.2290941577128225</double>
         <double>0.2808346335175708</double>
         <double>-0.15117023648916478</double>
         <double>-0.2643030567656279</double>
         <double>-0.47960661841204066</double>
         <double>-0.35817137723271386</double>
         <double>0.20213014997949583</double>
         <double>0.24347729916369312</double>
         <double>0.2469170410457736</double>
         <double>0.2217382232235057</double>
         <double>0.0</double>
         <double>-0.18348147696324774</double>
         <double>0.0</double>
         <double>0.0</double>
         <double>0.0</double>
         <double>0.0</double>
         <double>0.0</double>
         <double>0.0</double>
         <double>0.0</double>
         <double>0.0</double>
         <double>0.0</double>
         <double>0.0</double>
         <double>0.0</double>
         <double>0.0</double>
         <double>0.0</double>
         <double>0.0</double>
         <double>0.0</double>
         <double>0.0</double>
         <double>0.0</double>
         <double>0.0</double>
         <double>0.0</double>
         <double>0.0</double>
         <double>1.0000000000001035</double>
         <double>0.2222568904951256</double>
         <double>0.4575767105118678</double>
         <double>0.23858490683445535</double>
         <double>-0.0905971384165771</double>
         <double>-0.169068106761919</double>
         <double>-0.2055912409384217</double>
         <double>-0.22514487248924034</double>
         <double>-0.27833474365449973</double>
         <double>-0.17226946456909825</double>
         <double>-0.02324974449457562</double>
         <double>0.1307272242877419</double>
         <double>0.0749865226419633</double>
         <double>-0.21109126611592052</double>
         <double>-0.22334582533822928</double>
         <double>-0.2748556258712801</double>
         <double>0.012409863549584585</double>
         <double>0.0</double>
         <double>0.13475865967009193</double>
         <double>0.09161962204142864</double>
         <double>0.11374078597675237</double>
         <double>-0.425670520968391</double>
         <double>-0.24801041975996907</double>
         <double>-0.3065498832478374</double>
         <double>0.08092622152183444</double>
         <double>0.13063268369340889</double>
         <double>0.06368660994905623</double>
         <double>0.07176407232588704</double>
         <double>-0.16623929815563207</double>
         <double>-0.30932374335010315</double>
         <double>-0.29566986687885555</double>
         <double>-0.36705529487704436</double>
         <double>0.010624081048315926</double>
         <double>0.14949989937035013</double>
         <double>0.09756745825311222</double>
         <double>0.045869902667382535</double>
         <double>0.0</double>
         <double>-0.18484765070208434</double>
         <double>0.0</double>
         <double>0.0</double>
         <double>0.0</double>
         <double>0.0</double>
         <double>0.0</double>
         <double>0.0</double>
         <double>0.0</double>
         <double>0.0</double>
         <double>0.0</double>
         <double>0.0</double>
         <double>0.0</double>
         <double>0.0</double>
         <double>0.0</double>
         <double>0.0</double>
         <double>0.0</double>
         <double>0.0</double>
         <double>0.0</double>
         <double>0.0</double>
         <double>0.0</double>
         <double>0.0</double>
         <double>0.0</double>
         <double>0.9999999999999767</double>
         <double>0.1805200511197206</double>
         <double>0.4000243419826537</double>
         <double>-0.26864739816177363</double>
         <double>-0.11579823529938736</double>
         <double>-0.24965828660724107</double>
         <double>-0.3296983029714833</double>
         <double>-0.3387492668681604</double>
         <double>-0.2699225885675801</double>
         <double>0.02988632646902494</double>
         <double>0.2095752131477394</double>
         <double>0.13968687758100568</double>
         <double>-0.17717715272286258</double>
         <double>-0.15183879296981218</double>
         <double>-0.22335140498857195</double>
         <double>0.09445868058853266</double>
         <double>0.0</double>
         <double>0.2242481246848058</double>
         <double>0.1826578893500399</double>
         <double>0.18651422212914276</double>
         <double>-0.31761536160180204</double>
         <double>-0.3266030912218785</double>
         <double>-0.2398434829961558</double>
         <double>0.1520834496948733</double>
         <double>0.2015065263961442</double>
         <double>0.15338780917418596</double>
         <double>0.16964867229343947</double>
         <double>-0.1253586866821737</double>
         <double>-0.2537294578279265</double>
         <double>-0.4111295346115398</double>
         <double>-0.3151439563369218</double>
         <double>0.1470633527327167</double>
         <double>0.1459879222697761</double>
         <double>0.16465591382030073</double>
         <double>0.09147799385364416</double>
         <double>0.0</double>
         <double>-0.20274386361367724</double>
         <double>0.0</double>
         <double>0.0</double>
         <double>0.0</double>
         <double>0.0</double>
         <double>0.0</double>
         <double>0.0</double>
         <double>0.0</double>
         <double>0.0</double>
         <double>0.0</double>
         <double>0.0</double>
         <double>0.0</double>
         <double>0.0</double>
         <double>0.0</double>
         <double>0.0</double>
         <double>0.0</double>
         <double>0.0</double>
         <double>0.0</double>
         <double>0.0</double>
         <double>0.0</double>
         <double>0.0</double>
         <double>0.0</double>
         <double>0.0</double>
         <double>0.99999999999994</double>
         <double>0.2321581874089499</double>
         <double>-0.2716694865093285</double>
         <double>-0.33923326041505175</double>
         <double>-0.2615419798016644</double>
         <double>-0.48489176608895845</double>
         <double>-0.5006056713346315</double>
         <double>-0.42123647288888805</double>
         <double>-0.060733344548129085</double>
         <double>0.327790969792637</double>
         <double>0.32176894757496216</double>
         <double>-0.24947731066621057</double>
         <double>-0.24397039726097117</double>
         <double>-0.2662564119305746</double>
         <double>0.18835096239940877</double>
         <double>0.0</double>
         <double>0.0959877813283022</double>
         <double>0.0875009064123596</double>
         <double>0.16158274075219595</double>
         <double>-0.47248926791287116</double>
         <double>-0.4337856776867233</double>
         <double>-0.3042954328182172</double>
         <double>0.17844632672041863</double>
         <double>0.22874610625225497</double>
         <double>0.15329128830044386</double>
         <double>0.25095800430610393</double>
         <double>-0.1703768667553457</double>
         <double>-0.33489580698035926</double>
         <double>-0.4252547570579794</double>
         <double>-0.4621400486115947</double>
         <double>0.15101873990783396</double>
         <double>0.1823766485355943</double>
         <double>0.15059767430048934</double>
         <double>0.13680197573701136</double>
         <double>0.0</double>
         <double>-0.21639080116086715</double>
         <double>0.0</double>
         <double>0.0</double>
         <double>0.0</double>
         <double>0.0</double>
         <double>0.0</double>
         <double>0.0</double>
         <double>0.0</double>
         <double>0.0</double>
         <double>0.0</double>
         <double>0.0</double>
         <double>0.0</double>
         <double>0.0</double>
         <double>0.0</double>
         <double>0.0</double>
         <double>0.0</double>
         <double>0.0</double>
         <double>0.0</double>
         <double>0.0</double>
         <double>0.0</double>
         <double>0.0</double>
         <double>0.0</double>
         <double>0.0</double>
         <double>0.0</double>
         <double>0.999999999999905</double>
         <double>-0.4342881601307105</double>
         <double>-0.18987604981346856</double>
         <double>-0.38565946712791</double>
         <double>-0.4311583819878924</double>
         <double>-0.439159038005284</double>
         <double>-0.35666359820587074</double>
         <double>-0.02786132368501183</double>
         <double>0.312681601714732</double>
         <double>0.24043085569385736</double>
         <double>-0.14674803185225826</double>
         <double>-0.1572001407444031</double>
         <double>-0.18508660192607396</double>
         <double>0.21742111402070466</double>
         <double>0.0</double>
         <double>0.18476662760726137</double>
         <double>0.13400695047576797</double>
         <double>0.12150234485127406</double>
         <double>-0.3867876420984665</double>
         <double>-0.35802573177972197</double>
         <double>-0.23147586203035622</double>
         <double>0.11825995329021478</double>
         <double>0.24624409888051463</double>
         <double>0.21304100654486646</double>
         <double>0.19364550047917437</double>
         <double>-0.08187442423942437</double>
         <double>-0.28131675592809624</double>
         <double>-0.3984966141746405</double>
         <double>-0.36500563931189556</double>
         <double>0.2181752706656477</double>
         <double>0.22648860369249904</double>
         <double>0.22617182070810798</double>
         <double>0.21270091748192682</double>
         <double>0.0</double>
         <double>-0.1830615350361617</double>
         <double>0.0</double>
         <double>0.0</double>
         <double>0.0</double>
         <double>0.0</double>
         <double>0.0</double>
         <double>0.0</double>
         <double>0.0</double>
         <double>0.0</double>
         <double>0.0</double>
         <double>0.0</double>
         <double>0.0</double>
         <double>0.0</double>
         <double>0.0</double>
         <double>0.0</double>
         <double>0.0</double>
         <double>0.0</double>
         <double>0.0</double>
         <double>0.0</double>
         <double>0.0</double>
         <double>0.0</double>
         <double>0.0</double>
         <double>0.0</double>
         <double>0.0</double>
         <double>0.0</double>
         <double>1.0000000000000262</double>
         <double>0.18141630963235364</double>
         <double>0.41292992754283675</double>
         <double>0.3590061497256155</double>
         <double>0.402481913674257</double>
         <double>0.3847875723708551</double>
         <double>0.014124144811294079</double>
         <double>-0.3749196825288283</double>
         <double>-0.33036224858284824</double>
         <double>0.14265428355469006</double>
         <double>0.15614686123248359</double>
         <double>0.19527147896162075</double>
         <double>-0.2550631094984046</double>
         <double>0.0</double>
         <double>-0.16899762269042698</double>
         <double>-0.16349980569900532</double>
         <double>-0.20757752571892285</double>
         <double>0.3340873670653641</double>
         <double>0.37936351796727025</double>
         <double>0.18612886777814475</double>
         <double>-0.27002913875322715</double>
         <double>-0.2994419966888873</double>
         <double>-0.2524736664535453</double>
         <double>-0.1554672524224005</double>
         <double>0.07950353171254615</double>
         <double>0.2929643776864286</double>
         <double>0.3988754287960932</double>
         <double>0.3780420135889631</double>
         <double>-0.1975022715818139</double>
         <double>-0.23524977400360933</double>
         <double>-0.2527128969751572</double>
         <double>-0.24865201852461905</double>
         <double>0.0</double>
         <double>0.1932184110338446</double>
         <double>0.0</double>
         <double>0.0</double>
         <double>0.0</double>
         <double>0.0</double>
         <double>0.0</double>
         <double>0.0</double>
         <double>0.0</double>
         <double>0.0</double>
         <double>0.0</double>
         <double>0.0</double>
         <double>0.0</double>
         <double>0.0</double>
         <double>0.0</double>
         <double>0.0</double>
         <double>0.0</double>
         <double>0.0</double>
         <double>0.0</double>
         <double>0.0</double>
         <double>0.0</double>
         <double>0.0</double>
         <double>0.0</double>
         <double>0.0</double>
         <double>0.0</double>
         <double>0.0</double>
         <double>0.0</double>
         <double>0.9999999999999137</double>
         <double>0.22900501790486286</double>
         <double>0.43993787380029276</double>
         <double>0.427410537096562</double>
         <double>0.48500609067345607</double>
         <double>0.013916557255704788</double>
         <double>-0.45772861456897945</double>
         <double>-0.36565491859608434</double>
         <double>0.23186825146963838</double>
         <double>0.1804208294797274</double>
         <double>0.16757676925223974</double>
         <double>-0.23250205829291126</double>
         <double>0.0</double>
         <double>-0.027585213776939975</double>
         <double>-0.17442232760365406</double>
         <double>-0.24209610660993955</double>
         <double>0.29809395718442866</double>
         <double>0.4340083317095304</double>
         <double>0.1561747120657746</double>
         <double>-0.20476649165519265</double>
         <double>-0.15645086675249756</double>
         <double>-0.20794061659684768</double>
         <double>-0.2656213695092551</double>
         <double>0.15384148238033613</double>
         <double>0.2318347387163657</double>
         <double>0.45569450403304196</double>
         <double>0.4024621407227301</double>
         <double>-0.18541648908641267</double>
         <double>-0.15943892119653433</double>
         <double>-0.1668467261688273</double>
         <double>-0.15659881011433754</double>
         <double>0.0</double>
         <double>0.12879831580311588</double>
         <double>0.0</double>
         <double>0.0</double>
         <double>0.0</double>
         <double>0.0</double>
         <double>0.0</double>
         <double>0.0</double>
         <double>0.0</double>
         <double>0.0</double>
         <double>0.0</double>
         <double>0.0</double>
         <double>0.0</double>
         <double>0.0</double>
         <double>0.0</double>
         <double>0.0</double>
         <double>0.0</double>
         <double>0.0</double>
         <double>0.0</double>
         <double>0.0</double>
         <double>0.0</double>
         <double>0.0</double>
         <double>0.0</double>
         <double>0.0</double>
         <double>0.0</double>
         <double>0.0</double>
         <double>0.0</double>
         <double>0.0</double>
         <double>1.000000000000053</double>
         <double>0.36316846906678885</double>
         <double>0.3577420548441219</double>
         <double>0.37989723016027516</double>
         <double>0.05295848272559164</double>
         <double>-0.29351643489515655</double>
         <double>-0.26674896792173725</double>
         <double>0.23172406241491914</double>
         <double>0.18253532001939093</double>
         <double>0.22980057048541316</double>
         <double>-0.1789223274243206</double>
         <double>0.0</double>
         <double>-0.08203554477622534</double>
         <double>-0.16335976758398899</double>
         <double>-0.15374591667920393</double>
         <double>0.38583589497367565</double>
         <double>0.3466166445317287</double>
         <double>0.21525411605646094</double>
         <double>-0.13854420589149308</double>
         <double>-0.2027513031393598</double>
         <double>-0.17120456730766206</double>
         <double>-0.23632352386013983</double>
         <double>0.11695038507673951</double>
         <double>0.3464849996174088</double>
         <double>0.35987872692285633</double>
         <double>0.40189362051427996</double>
         <double>-0.18848685163039056</double>
         <double>-0.188360777144102</double>
         <double>-0.12626462078118256</double>
         <double>-0.15954916748637166</double>
         <double>0.0</double>
         <double>0.11682996509808155</double>
         <double>0.0</double>
         <double>0.0</double>
         <double>0.0</double>
         <double>0.0</double>
         <double>0.0</double>
         <double>0.0</double>
         <double>0.0</double>
         <double>0.0</double>
         <double>0.0</double>
         <double>0.0</double>
         <double>0.0</double>
         <double>0.0</double>
         <double>0.0</double>
         <double>0.0</double>
         <double>0.0</double>
         <double>0.0</double>
         <double>0.0</double>
         <double>0.0</double>
         <double>0.0</double>
         <double>0.0</double>
         <double>0.0</double>
         <double>0.0</double>
         <double>0.0</double>
         <double>0.0</double>
         <double>0.0</double>
         <double>0.0</double>
         <double>0.0</double>
         <double>1.0000000000000482</double>
         <double>0.6274865791444896</double>
         <double>0.658296789437411</double>
         <double>0.05567293273819605</double>
         <double>-0.5324926056824815</double>
         <double>-0.5071117901317969</double>
         <double>0.22924600375125737</double>
         <double>0.16993498034776008</double>
         <double>0.18416040329790648</double>
         <double>-0.34480210787660837</double>
         <double>0.0</double>
         <double>-0.058548668889277</double>
         <double>-0.06980981161052836</double>
         <double>-0.14524064468917156</double>
         <double>0.4757228857046594</double>
         <double>0.6151333787602941</double>
         <double>0.2930245381651807</double>
         <double>-0.2458262459980455</double>
         <double>-0.3032989724535108</double>
         <double>-0.2407011583037726</double>
         <double>-0.37080665231601573</double>
         <double>0.1492844624149073</double>
         <double>0.3016134144758591</double>
         <double>0.5529334266996105</double>
         <double>0.44032422240284497</double>
         <double>-0.29183861203502964</double>
         <double>-0.28840908049862446</double>
         <double>-0.32224532868864275</double>
         <double>-0.30413436883538053</double>
         <double>0.0</double>
         <double>0.23103738573918114</double>
         <double>0.0</double>
         <double>0.0</double>
         <double>0.0</double>
         <double>0.0</double>
         <double>0.0</double>
         <double>0.0</double>
         <double>0.0</double>
         <double>0.0</double>
         <double>0.0</double>
         <double>0.0</double>
         <double>0.0</double>
         <double>0.0</double>
         <double>0.0</double>
         <double>0.0</double>
         <double>0.0</double>
         <double>0.0</double>
         <double>0.0</double>
         <double>0.0</double>
         <double>0.0</double>
         <double>0.0</double>
         <double>0.0</double>
         <double>0.0</double>
         <double>0.0</double>
         <double>0.0</double>
         <double>0.0</double>
         <double>0.0</double>
         <double>0.0</double>
         <double>0.0</double>
         <double>1.0000000000000204</double>
         <double>0.5552786727042243</double>
         <double>0.10516200212337459</double>
         <double>-0.43211506333687866</double>
         <double>-0.4753858353978014</double>
         <double>0.22187207786971638</double>
         <double>0.18086260094029477</double>
         <double>0.221006496803463</double>
         <double>-0.3649942688867527</double>
         <double>0.0</double>
         <double>-0.18162551312330885</double>
         <double>-0.07880632057992304</double>
         <double>-0.14274626640541993</double>
         <double>0.5676494312144795</double>
         <double>0.6443949320815863</double>
         <double>0.35018676126234843</double>
         <double>-0.2876395952735713</double>
         <double>-0.3309575596904466</double>
         <double>-0.31068933706297586</double>
         <double>-0.32524456861753276</double>
         <double>0.1761703688318196</double>
         <double>0.3256550659331902</double>
         <double>0.591419953695182</double>
         <double>0.4412182959820608</double>
         <double>-0.28437016939237625</double>
         <double>-0.3678392375027886</double>
         <double>-0.409708319487078</double>
         <double>-0.3860671880343287</double>
         <double>0.0</double>
         <double>0.3041052102108573</double>
         <double>0.0</double>
         <double>0.0</double>
         <double>0.0</double>
         <double>0.0</double>
         <double>0.0</double>
         <double>0.0</double>
         <double>0.0</double>
         <double>0.0</double>
         <double>0.0</double>
         <double>0.0</double>
         <double>0.0</double>
         <double>0.0</double>
         <double>0.0</double>
         <double>0.0</double>
         <double>0.0</double>
         <double>0.0</double>
         <double>0.0</double>
         <double>0.0</double>
         <double>0.0</double>
         <double>0.0</double>
         <double>0.0</double>
         <double>0.0</double>
         <double>0.0</double>
         <double>0.0</double>
         <double>0.0</double>
         <double>0.0</double>
         <double>0.0</double>
         <double>0.0</double>
         <double>0.0</double>
         <double>0.9999999999999889</double>
         <double>0.015454170044274807</double>
         <double>-0.4943063255452154</double>
         <double>-0.4869527420093171</double>
         <double>0.23644941397894187</double>
         <double>0.19104862748517207</double>
         <double>0.18107693855234944</double>
         <double>-0.3306375673101255</double>
         <double>0.0</double>
         <double>0.0017959425384052388</double>
         <double>-0.1146250391339195</double>
         <double>-0.10464954988235922</double>
         <double>0.4415521858384547</double>
         <double>0.6121078295193135</double>
         <double>0.2568713356960101</double>
         <double>-0.2140578918335171</double>
         <double>-0.19137770659526862</double>
         <double>-0.21757005195567847</double>
         <double>-0.3793648284971511</double>
         <double>0.17107665995100638</double>
         <double>0.2886798877600579</double>
         <double>0.5357848512304976</double>
         <double>0.4518010088692653</double>
         <double>-0.27412527497035377</double>
         <double>-0.253529109215689</double>
         <double>-0.25554317859548364</double>
         <double>-0.2790370282412113</double>
         <double>0.0</double>
         <double>0.12571516150398762</double>
         <double>0.0</double>
         <double>0.0</double>
         <double>0.0</double>
         <double>0.0</double>
         <double>0.0</double>
         <double>0.0</double>
         <double>0.0</double>
         <double>0.0</double>
         <double>0.0</double>
         <double>0.0</double>
         <double>0.0</double>
         <double>0.0</double>
         <double>0.0</double>
         <double>0.0</double>
         <double>0.0</double>
         <double>0.0</double>
         <double>0.0</double>
         <double>0.0</double>
         <double>0.0</double>
         <double>0.0</double>
         <double>0.0</double>
         <double>0.0</double>
         <double>0.0</double>
         <double>0.0</double>
         <double>0.0</double>
         <double>0.0</double>
         <double>0.0</double>
         <double>0.0</double>
         <double>0.0</double>
         <double>0.0</double>
         <double>1.0000000000000482</double>
         <double>-0.0371481859955908</double>
         <double>-0.0168710087756651</double>
         <double>0.26179016730920524</double>
         <double>0.2967600468627428</double>
         <double>0.26831822931188787</double>
         <double>-0.003579399638485461</double>
         <double>0.0</double>
         <double>0.06758116297323452</double>
         <double>0.06583161713979759</double>
         <double>0.10862035880866083</double>
         <double>0.07854775728579746</double>
         <double>0.11015931499364041</double>
         <double>0.25933440675775404</double>
         <double>0.06106102863451519</double>
         <double>0.08726122984847856</double>
         <double>0.02255712592674214</double>
         <double>0.007654674979432179</double>
         <double>0.4776082984354331</double>
         <double>0.16954627119348864</double>
         <double>0.024359887388044652</double>
         <double>0.07099461043056278</double>
         <double>-8.6386489332986E-4</double>
         <double>0.02956514882573914</double>
         <double>-0.02843621679863787</double>
         <double>-0.0315300289919151</double>
         <double>0.0</double>
         <double>-0.06370077557610912</double>
         <double>0.0</double>
         <double>0.0</double>
         <double>0.0</double>
         <double>0.0</double>
         <double>0.0</double>
         <double>0.0</double>
         <double>0.0</double>
         <double>0.0</double>
         <double>0.0</double>
         <double>0.0</double>
         <double>0.0</double>
         <double>0.0</double>
         <double>0.0</double>
         <double>0.0</double>
         <double>0.0</double>
         <double>0.0</double>
         <double>0.0</double>
         <double>0.0</double>
         <double>0.0</double>
         <double>0.0</double>
         <double>0.0</double>
         <double>0.0</double>
         <double>0.0</double>
         <double>0.0</double>
         <double>0.0</double>
         <double>0.0</double>
         <double>0.0</double>
         <double>0.0</double>
         <double>0.0</double>
         <double>0.0</double>
         <double>0.0</double>
         <double>0.9999999999999545</double>
         <double>0.3907951545221914</double>
         <double>-0.14796694526516557</double>
         <double>-0.18611137922648205</double>
         <double>-0.13305220602562973</double>
         <double>0.3167954378103097</double>
         <double>0.0</double>
         <double>0.10944452482671527</double>
         <double>0.18905242641415085</double>
         <double>0.2501510592557266</double>
         <double>-0.32120424630739086</double>
         <double>-0.4186115673716942</double>
         <double>-0.10861958463806291</double>
         <double>0.3031363546570094</double>
         <double>0.24245363943178144</double>
         <double>0.29391677783454034</double>
         <double>0.32893470579040596</double>
         <double>-0.09527253299504773</double>
         <double>-0.2423669833130126</double>
         <double>-0.43783799584172645</double>
         <double>-0.4209957263681795</double>
         <double>0.33041725987405496</double>
         <double>0.25943524073810126</double>
         <double>0.3021181467834146</double>
         <double>0.26244912889715644</double>
         <double>0.0</double>
         <double>-0.11682299619968056</double>
         <double>0.0</double>
         <double>0.0</double>
         <double>0.0</double>
         <double>0.0</double>
         <double>0.0</double>
         <double>0.0</double>
         <double>0.0</double>
         <double>0.0</double>
         <double>0.0</double>
         <double>0.0</double>
         <double>0.0</double>
         <double>0.0</double>
         <double>0.0</double>
         <double>0.0</double>
         <double>0.0</double>
         <double>0.0</double>
         <double>0.0</double>
         <double>0.0</double>
         <double>0.0</double>
         <double>0.0</double>
         <double>0.0</double>
         <double>0.0</double>
         <double>0.0</double>
         <double>0.0</double>
         <double>0.0</double>
         <double>0.0</double>
         <double>0.0</double>
         <double>0.0</double>
         <double>0.0</double>
         <double>0.0</double>
         <double>0.0</double>
         <double>0.0</double>
         <double>0.9999999999999518</double>
         <double>-0.24285227552577995</double>
         <double>-0.016485273249101824</double>
         <double>-0.131055283856645</double>
         <double>0.32137574788626605</double>
         <double>0.0</double>
         <double>0.03726828727372443</double>
         <double>0.061717307649116815</double>
         <double>0.1315444551813383</double>
         <double>-0.2850571962449172</double>
         <double>-0.4136180565587005</double>
         <double>-0.12916449607580652</double>
         <double>0.29376871607639676</double>
         <double>0.23433986337482443</double>
         <double>0.26582942862143755</double>
         <double>0.3273043726524906</double>
         <double>-0.07566050022592884</double>
         <double>-0.16827364845237996</double>
         <double>-0.34957531125552394</double>
         <double>-0.2656322035684373</double>
         <double>0.23581547286775845</double>
         <double>0.23593895114791988</double>
         <double>0.2855840469019052</double>
         <double>0.3045882366252309</double>
         <double>0.0</double>
         <double>-0.0491694910198399</double>
         <double>0.0</double>
         <double>0.0</double>
         <double>0.0</double>
         <double>0.0</double>
         <double>0.0</double>
         <double>0.0</double>
         <double>0.0</double>
         <double>0.0</double>
         <double>0.0</double>
         <double>0.0</double>
         <double>0.0</double>
         <double>0.0</double>
         <double>0.0</double>
         <double>0.0</double>
         <double>0.0</double>
         <double>0.0</double>
         <double>0.0</double>
         <double>0.0</double>
         <double>0.0</double>
         <double>0.0</double>
         <double>0.0</double>
         <double>0.0</double>
         <double>0.0</double>
         <double>0.0</double>
         <double>0.0</double>
         <double>0.0</double>
         <double>0.0</double>
         <double>0.0</double>
         <double>0.0</double>
         <double>0.0</double>
         <double>0.0</double>
         <double>0.0</double>
         <double>0.0</double>
         <double>1.0000000000000124</double>
         <double>0.5001646586767154</double>
         <double>0.6064076474852741</double>
         <double>-0.022916526025278085</double>
         <double>0.0</double>
         <double>-0.053334217152262234</double>
         <double>-0.11944677264289344</double>
         <double>-0.09117755637652826</double>
         <double>0.2748270183705078</double>
         <double>0.2822572597983368</double>
         <double>0.4574650665353166</double>
         <double>-0.06421363869417976</double>
         <double>-0.02529308882268039</double>
         <double>-0.06438492344611502</double>
         <double>-0.1159441271161115</double>
         <double>0.44314480396645994</double>
         <double>0.46931257768875756</double>
         <double>0.2687752591829991</double>
         <double>0.28865603485209773</double>
         <double>-0.03734073196320263</double>
         <double>-0.06182596228982229</double>
         <double>0.005100141718378976</double>
         <double>-0.0014131264566994211</double>
         <double>0.0</double>
         <double>0.04795792220499492</double>
         <double>0.0</double>
         <double>0.0</double>
         <double>0.0</double>
         <double>0.0</double>
         <double>0.0</double>
         <double>0.0</double>
         <double>0.0</double>
         <double>0.0</double>
         <double>0.0</double>
         <double>0.0</double>
         <double>0.0</double>
         <double>0.0</double>
         <double>0.0</double>
         <double>0.0</double>
         <double>0.0</double>
         <double>0.0</double>
         <double>0.0</double>
         <double>0.0</double>
         <double>0.0</double>
         <double>0.0</double>
         <double>0.0</double>
         <double>0.0</double>
         <double>0.0</double>
         <double>0.0</double>
         <double>0.0</double>
         <double>0.0</double>
         <double>0.0</double>
         <double>0.0</double>
         <double>0.0</double>
         <double>0.0</double>
         <double>0.0</double>
         <double>0.0</double>
         <double>0.0</double>
         <double>0.0</double>
         <double>0.9999999999999833</double>
         <double>0.48609006553624085</double>
         <double>0.07100409905307464</double>
         <double>0.0</double>
         <double>-0.07981234320106262</double>
         <double>-0.11780221948088035</double>
         <double>-0.0965529050290975</double>
         <double>0.25836392781590384</double>
         <double>0.25195600804015794</double>
         <double>0.46893080467612297</double>
         <double>-0.04707061261288079</double>
         <double>5.750246537559638E-4</double>
         <double>-0.025272682387066737</double>
         <double>-0.02363772103226388</double>
         <double>0.42446519396996274</double>
         <double>0.5180302615063489</double>
         <double>0.28317566805538297</double>
         <double>0.3268980143158991</double>
         <double>-0.04162637218254201</double>
         <double>-0.017364351659964104</double>
         <double>-0.011245918676634055</double>
         <double>0.018374192312052208</double>
         <double>0.0</double>
         <double>0.05064352209614481</double>
         <double>0.0</double>
         <double>0.0</double>
         <double>0.0</double>
         <double>0.0</double>
         <double>0.0</double>
         <double>0.0</double>
         <double>0.0</double>
         <double>0.0</double>
         <double>0.0</double>
         <double>0.0</double>
         <double>0.0</double>
         <double>0.0</double>
         <double>0.0</double>
         <double>0.0</double>
         <double>0.0</double>
         <double>0.0</double>
         <double>0.0</double>
         <double>0.0</double>
         <double>0.0</double>
         <double>0.0</double>
         <double>0.0</double>
         <double>0.0</double>
         <double>0.0</double>
         <double>0.0</double>
         <double>0.0</double>
         <double>0.0</double>
         <double>0.0</double>
         <double>0.0</double>
         <double>0.0</double>
         <double>0.0</double>
         <double>0.0</double>
         <double>0.0</double>
         <double>0.0</double>
         <double>0.0</double>
         <double>0.0</double>
         <double>0.999999999999976</double>
         <double>-0.15341711105355774</double>
         <double>0.0</double>
         <double>-0.09799022892757416</double>
         <double>-0.11594714979746942</double>
         <double>-0.1073497598825201</double>
         <double>0.28431393459215254</double>
         <double>0.2625606125412521</double>
         <double>0.4954424297967798</double>
         <double>-0.06320507438180063</double>
         <double>-0.07612724507242298</double>
         <double>-0.05009998789525901</double>
         <double>-0.0773482271867918</double>
         <double>0.4311979584854858</double>
         <double>0.47453459013417787</double>
         <double>0.292720230153314</double>
         <double>0.30936055167864124</double>
         <double>0.02008533134441577</double>
         <double>-0.033190410468405415</double>
         <double>-0.05845562435608348</double>
         <double>-0.02700800158911794</double>
         <double>0.0</double>
         <double>0.042661980009507966</double>
         <double>0.0</double>
         <double>0.0</double>
         <double>0.0</double>
         <double>0.0</double>
         <double>0.0</double>
         <double>0.0</double>
         <double>0.0</double>
         <double>0.0</double>
         <double>0.0</double>
         <double>0.0</double>
         <double>0.0</double>
         <double>0.0</double>
         <double>0.0</double>
         <double>0.0</double>
         <double>0.0</double>
         <double>0.0</double>
         <double>0.0</double>
         <double>0.0</double>
         <double>0.0</double>
         <double>0.0</double>
         <double>0.0</double>
         <double>0.0</double>
         <double>0.0</double>
         <double>0.0</double>
         <double>0.0</double>
         <double>0.0</double>
         <double>0.0</double>
         <double>0.0</double>
         <double>0.0</double>
         <double>0.0</double>
         <double>0.0</double>
         <double>0.0</double>
         <double>0.0</double>
         <double>0.0</double>
         <double>0.0</double>
         <double>0.0</double>
         <double>1.0000000000000766</double>
         <double>0.0</double>
         <double>0.13384579324155924</double>
         <double>0.03911237438425284</double>
         <double>0.10207113844975693</double>
         <double>-0.23748682857538564</double>
         <double>-0.266912626870537</double>
         <double>-0.08170712397838611</double>
         <double>0.22092455263436314</double>
         <double>0.2320497652582068</double>
         <double>0.23250139649793658</double>
         <double>0.21671916513175862</double>
         <double>-0.018520950384712322</double>
         <double>-0.05628087664259453</double>
         <double>-0.22144341876197593</double>
         <double>-0.12549544081595837</double>
         <double>0.26839915784597695</double>
         <double>0.29834112829938303</double>
         <double>0.35304840326053144</double>
         <double>0.34756478752294606</double>
         <double>0.0</double>
         <double>-0.11016892077823497</double>
         <double>0.0</double>
         <double>0.0</double>
         <double>0.0</double>
         <double>0.0</double>
         <double>0.0</double>
         <double>0.0</double>
         <double>0.0</double>
         <double>0.0</double>
         <double>0.0</double>
         <double>0.0</double>
         <double>0.0</double>
         <double>0.0</double>
         <double>0.0</double>
         <double>0.0</double>
         <double>0.0</double>
         <double>0.0</double>
         <double>0.0</double>
         <double>0.0</double>
         <double>0.0</double>
         <double>0.0</double>
         <double>0.0</double>
         <double>0.0</double>
         <double>0.0</double>
         <double>0.0</double>
         <double>0.0</double>
         <double>0.0</double>
         <double>0.0</double>
         <double>0.0</double>
         <double>0.0</double>
         <double>0.0</double>
         <double>0.0</double>
         <double>0.0</double>
         <double>0.0</double>
         <double>0.0</double>
         <double>0.0</double>
         <double>0.0</double>
         <double>0.0</double>
         <double>0.0</double>
         <double>0.0</double>
         <double>0.0</double>
         <double>0.0</double>
         <double>0.0</double>
         <double>0.0</double>
         <double>0.0</double>
         <double>0.0</double>
         <double>0.0</double>
         <double>0.0</double>
         <double>0.0</double>
         <double>0.0</double>
         <double>0.0</double>
         <double>0.0</double>
         <double>0.0</double>
         <double>0.0</double>
         <double>0.0</double>
         <double>0.0</double>
         <double>0.0</double>
         <double>0.0</double>
         <double>0.0</double>
         <double>0.0</double>
         <double>0.0</double>
         <double>0.0</double>
         <double>0.0</double>
         <double>0.0</double>
         <double>0.0</double>
         <double>0.0</double>
         <double>0.0</double>
         <double>0.0</double>
         <double>0.0</double>
         <double>0.0</double>
         <double>0.0</double>
         <double>0.0</double>
         <double>0.0</double>
         <double>0.0</double>
         <double>0.0</double>
         <double>0.0</double>
         <double>0.0</double>
         <double>0.0</double>
         <double>0.0</double>
         <double>0.0</double>
         <double>0.0</double>
         <double>0.0</double>
         <double>0.0</double>
         <double>0.0</double>
         <double>0.0</double>
         <double>0.0</double>
         <double>0.0</double>
         <double>0.0</double>
         <double>0.0</double>
         <double>0.0</double>
         <double>0.0</double>
         <double>0.0</double>
         <double>0.0</double>
         <double>0.0</double>
         <double>0.0</double>
         <double>0.0</double>
         <double>0.0</double>
         <double>1.000000000000056</double>
         <double>0.12261756094464096</double>
         <double>0.246705589551066</double>
         <double>-0.2783766740232929</double>
         <double>-0.05889463454647636</double>
         <double>-0.1449279453108929</double>
         <double>0.22778935073677584</double>
         <double>0.23516123701629976</double>
         <double>0.17981632103629008</double>
         <double>-0.03109629964906631</double>
         <double>-0.04530291879796173</double>
         <double>-0.15202232677827882</double>
         <double>-0.22141874971616016</double>
         <double>-0.11395430721723</double>
         <double>0.1599358914174573</double>
         <double>0.26741817358775744</double>
         <double>0.23776247129633032</double>
         <double>0.20166821727875436</double>
         <double>0.0</double>
         <double>-0.22368263901964558</double>
         <double>0.0</double>
         <double>0.0</double>
         <double>0.0</double>
         <double>0.0</double>
         <double>0.0</double>
         <double>0.0</double>
         <double>0.0</double>
         <double>0.0</double>
         <double>0.0</double>
         <double>0.0</double>
         <double>0.0</double>
         <double>0.0</double>
         <double>0.0</double>
         <double>0.0</double>
         <double>0.0</double>
         <double>0.0</double>
         <double>0.0</double>
         <double>0.0</double>
         <double>0.0</double>
         <double>0.0</double>
         <double>0.0</double>
         <double>0.0</double>
         <double>0.0</double>
         <double>0.0</double>
         <double>0.0</double>
         <double>0.0</double>
         <double>0.0</double>
         <double>0.0</double>
         <double>0.0</double>
         <double>0.0</double>
         <double>0.0</double>
         <double>0.0</double>
         <double>0.0</double>
         <double>0.0</double>
         <double>0.0</double>
         <double>0.0</double>
         <double>0.0</double>
         <double>0.0</double>
         <double>0.0</double>
         <double>0.9999999999999571</double>
         <double>0.20456588480148072</double>
         <double>-0.10442572761296032</double>
         <double>-0.049864999858729435</double>
         <double>-0.06547959927404884</double>
         <double>0.08103202930566944</double>
         <double>0.03924186868843601</double>
         <double>0.06629611899246039</double>
         <double>0.00928506413954051</double>
         <double>-0.08869378314881869</double>
         <double>-0.1698738700026204</double>
         <double>-0.2375986672667956</double>
         <double>-0.23422692936174733</double>
         <double>0.022625521874305977</double>
         <double>0.02806257376738857</double>
         <double>0.016438560715375427</double>
         <double>0.012720397726479626</double>
         <double>0.0</double>
         <double>-0.04457296152971775</double>
         <double>0.0</double>
         <double>0.0</double>
         <double>0.0</double>
         <double>0.0</double>
         <double>0.0</double>
         <double>0.0</double>
         <double>0.0</double>
         <double>0.0</double>
         <double>0.0</double>
         <double>0.0</double>
         <double>0.0</double>
         <double>0.0</double>
         <double>0.0</double>
         <double>0.0</double>
         <double>0.0</double>
         <double>0.0</double>
         <double>0.0</double>
         <double>0.0</double>
         <double>0.0</double>
         <double>0.0</double>
         <double>0.0</double>
         <double>0.0</double>
         <double>0.0</double>
         <double>0.0</double>
         <double>0.0</double>
         <double>0.0</double>
         <double>0.0</double>
         <double>0.0</double>
         <double>0.0</double>
         <double>0.0</double>
         <double>0.0</double>
         <double>0.0</double>
         <double>0.0</double>
         <double>0.0</double>
         <double>0.0</double>
         <double>0.0</double>
         <double>0.0</double>
         <double>0.0</double>
         <double>0.0</double>
         <double>0.0</double>
         <double>0.9999999999999457</double>
         <double>-0.0781025130149187</double>
         <double>-0.12941144913533847</double>
         <double>-0.02165565095956549</double>
         <double>0.16691705472796123</double>
         <double>0.12518838638730756</double>
         <double>0.07816820343218188</double>
         <double>0.01920645508716912</double>
         <double>-0.09434586161789921</double>
         <double>-0.1867991183243627</double>
         <double>-0.2660003366181235</double>
         <double>-0.20763386180670979</double>
         <double>0.061680999160603295</double>
         <double>0.07361457771481271</double>
         <double>0.09809440005527008</double>
         <double>0.06582870202608285</double>
         <double>0.0</double>
         <double>-0.0919569835948595</double>
         <double>0.0</double>
         <double>0.0</double>
         <double>0.0</double>
         <double>0.0</double>
         <double>0.0</double>
         <double>0.0</double>
         <double>0.0</double>
         <double>0.0</double>
         <double>0.0</double>
         <double>0.0</double>
         <double>0.0</double>
         <double>0.0</double>
         <double>0.0</double>
         <double>0.0</double>
         <double>0.0</double>
         <double>0.0</double>
         <double>0.0</double>
         <double>0.0</double>
         <double>0.0</double>
         <double>0.0</double>
         <double>0.0</double>
         <double>0.0</double>
         <double>0.0</double>
         <double>0.0</double>
         <double>0.0</double>
         <double>0.0</double>
         <double>0.0</double>
         <double>0.0</double>
         <double>0.0</double>
         <double>0.0</double>
         <double>0.0</double>
         <double>0.0</double>
         <double>0.0</double>
         <double>0.0</double>
         <double>0.0</double>
         <double>0.0</double>
         <double>0.0</double>
         <double>0.0</double>
         <double>0.0</double>
         <double>0.0</double>
         <double>0.0</double>
         <double>0.9999999999999958</double>
         <double>0.43753580198556985</double>
         <double>0.3846832102364822</double>
         <double>-0.17379200474115863</double>
         <double>-0.2614983355494103</double>
         <double>-0.25204697219011113</double>
         <double>-0.19964433099138656</double>
         <double>0.17617993823463965</double>
         <double>0.36982298751452447</double>
         <double>0.45851284793286734</double>
         <double>0.4357916176117057</double>
         <double>-0.29473636898935024</double>
         <double>-0.3750815025239764</double>
         <double>-0.33359847949036303</double>
         <double>-0.3360954443480017</double>
         <double>0.0</double>
         <double>0.28191899851103436</double>
         <double>0.0</double>
         <double>0.0</double>
         <double>0.0</double>
         <double>0.0</double>
         <double>0.0</double>
         <double>0.0</double>
         <double>0.0</double>
         <double>0.0</double>
         <double>0.0</double>
         <double>0.0</double>
         <double>0.0</double>
         <double>0.0</double>
         <double>0.0</double>
         <double>0.0</double>
         <double>0.0</double>
         <double>0.0</double>
         <double>0.0</double>
         <double>0.0</double>
         <double>0.0</double>
         <double>0.0</double>
         <double>0.0</double>
         <double>0.0</double>
         <double>0.0</double>
         <double>0.0</double>
         <double>0.0</double>
         <double>0.0</double>
         <double>0.0</double>
         <double>0.0</double>
         <double>0.0</double>
         <double>0.0</double>
         <double>0.0</double>
         <double>0.0</double>
         <double>0.0</double>
         <double>0.0</double>
         <double>0.0</double>
         <double>0.0</double>
         <double>0.0</double>
         <double>0.0</double>
         <double>0.0</double>
         <double>0.0</double>
         <double>0.0</double>
         <double>0.0</double>
         <double>0.9999999999999556</double>
         <double>0.334241817913062</double>
         <double>-0.2117966208284371</double>
         <double>-0.21650252012055762</double>
         <double>-0.2623256725526495</double>
         <double>-0.3124320883369856</double>
         <double>0.18892257713484428</double>
         <double>0.3028397379636667</double>
         <double>0.5275269252035407</double>
         <double>0.4229128951327203</double>
         <double>-0.2581420174755867</double>
         <double>-0.28158443187206894</double>
         <double>-0.2856003330873613</double>
         <double>-0.2934102653593925</double>
         <double>0.0</double>
         <double>0.21083541356500787</double>
         <double>0.0</double>
         <double>0.0</double>
         <double>0.0</double>
         <double>0.0</double>
         <double>0.0</double>
         <double>0.0</double>
         <double>0.0</double>
         <double>0.0</double>
         <double>0.0</double>
         <double>0.0</double>
         <double>0.0</double>
         <double>0.0</double>
         <double>0.0</double>
         <double>0.0</double>
         <double>0.0</double>
         <double>0.0</double>
         <double>0.0</double>
         <double>0.0</double>
         <double>0.0</double>
         <double>0.0</double>
         <double>0.0</double>
         <double>0.0</double>
         <double>0.0</double>
         <double>0.0</double>
         <double>0.0</double>
         <double>0.0</double>
         <double>0.0</double>
         <double>0.0</double>
         <double>0.0</double>
         <double>0.0</double>
         <double>0.0</double>
         <double>0.0</double>
         <double>0.0</double>
         <double>0.0</double>
         <double>0.0</double>
         <double>0.0</double>
         <double>0.0</double>
         <double>0.0</double>
         <double>0.0</double>
         <double>0.0</double>
         <double>0.0</double>
         <double>0.0</double>
         <double>0.0</double>
         <double>0.9999999999999767</double>
         <double>-0.146579601438635</double>
         <double>-0.08235201518573063</double>
         <double>-0.09457964897902965</double>
         <double>-0.08020640120359201</double>
         <double>0.3503725092992181</double>
         <double>0.4854025441058926</double>
         <double>0.25708568468061904</double>
         <double>0.29964610337952347</double>
         <double>-0.16272132232011297</double>
         <double>-0.1880099015273685</double>
         <double>-0.14174853310461802</double>
         <double>-0.13415040719173651</double>
         <double>0.0</double>
         <double>0.14057223352755233</double>
         <double>0.0</double>
         <double>0.0</double>
         <double>0.0</double>
         <double>0.0</double>
         <double>0.0</double>
         <double>0.0</double>
         <double>0.0</double>
         <double>0.0</double>
         <double>0.0</double>
         <double>0.0</double>
         <double>0.0</double>
         <double>0.0</double>
         <double>0.0</double>
         <double>0.0</double>
         <double>0.0</double>
         <double>0.0</double>
         <double>0.0</double>
         <double>0.0</double>
         <double>0.0</double>
         <double>0.0</double>
         <double>0.0</double>
         <double>0.0</double>
         <double>0.0</double>
         <double>0.0</double>
         <double>0.0</double>
         <double>0.0</double>
         <double>0.0</double>
         <double>0.0</double>
         <double>0.0</double>
         <double>0.0</double>
         <double>0.0</double>
         <double>0.0</double>
         <double>0.0</double>
         <double>0.0</double>
         <double>0.0</double>
         <double>0.0</double>
         <double>0.0</double>
         <double>0.0</double>
         <double>0.0</double>
         <double>0.0</double>
         <double>0.0</double>
         <double>0.0</double>
         <double>0.0</double>
         <double>0.0</double>
         <double>0.999999999999991</double>
         <double>0.13317199333044138</double>
         <double>0.36839096044512915</double>
         <double>0.210794138310263</double>
         <double>-0.03965028903616165</double>
         <double>-0.1333265303133388</double>
         <double>-0.2844499114265574</double>
         <double>-0.18824766927273753</double>
         <double>0.16664591956443217</double>
         <double>0.2545904198857755</double>
         <double>0.2501244248565192</double>
         <double>0.2746961642915625</double>
         <double>0.0</double>
         <double>-0.15863490324717067</double>
         <double>0.0</double>
         <double>0.0</double>
         <double>0.0</double>
         <double>0.0</double>
         <double>0.0</double>
         <double>0.0</double>
         <double>0.0</double>
         <double>0.0</double>
         <double>0.0</double>
         <double>0.0</double>
         <double>0.0</double>
         <double>0.0</double>
         <double>0.0</double>
         <double>0.0</double>
         <double>0.0</double>
         <double>0.0</double>
         <double>0.0</double>
         <double>0.0</double>
         <double>0.0</double>
         <double>0.0</double>
         <double>0.0</double>
         <double>0.0</double>
         <double>0.0</double>
         <double>0.0</double>
         <double>0.0</double>
         <double>0.0</double>
         <double>0.0</double>
         <double>0.0</double>
         <double>0.0</double>
         <double>0.0</double>
         <double>0.0</double>
         <double>0.0</double>
         <double>0.0</double>
         <double>0.0</double>
         <double>0.0</double>
         <double>0.0</double>
         <double>0.0</double>
         <double>0.0</double>
         <double>0.0</double>
         <double>0.0</double>
         <double>0.0</double>
         <double>0.0</double>
         <double>0.0</double>
         <double>0.0</double>
         <double>0.0</double>
         <double>0.9999999999998944</double>
         <double>0.08646129637161117</double>
         <double>0.2781347164255378</double>
         <double>-0.023612294945063717</double>
         <double>-0.15786447919852534</double>
         <double>-0.27031804807175064</double>
         <double>-0.19584345589020177</double>
         <double>0.19692669853266914</double>
         <double>0.26086185508250426</double>
         <double>0.2949327733263654</double>
         <double>0.26545338771939486</double>
         <double>0.0</double>
         <double>-0.18196694573315664</double>
         <double>0.0</double>
         <double>0.0</double>
         <double>0.0</double>
         <double>0.0</double>
         <double>0.0</double>
         <double>0.0</double>
         <double>0.0</double>
         <double>0.0</double>
         <double>0.0</double>
         <double>0.0</double>
         <double>0.0</double>
         <double>0.0</double>
         <double>0.0</double>
         <double>0.0</double>
         <double>0.0</double>
         <double>0.0</double>
         <double>0.0</double>
         <double>0.0</double>
         <double>0.0</double>
         <double>0.0</double>
         <double>0.0</double>
         <double>0.0</double>
         <double>0.0</double>
         <double>0.0</double>
         <double>0.0</double>
         <double>0.0</double>
         <double>0.0</double>
         <double>0.0</double>
         <double>0.0</double>
         <double>0.0</double>
         <double>0.0</double>
         <double>0.0</double>
         <double>0.0</double>
         <double>0.0</double>
         <double>0.0</double>
         <double>0.0</double>
         <double>0.0</double>
         <double>0.0</double>
         <double>0.0</double>
         <double>0.0</double>
         <double>0.0</double>
         <double>0.0</double>
         <double>0.0</double>
         <double>0.0</double>
         <double>0.0</double>
         <double>0.0</double>
         <double>1.000000000000021</double>
         <double>0.056214843150949295</double>
         <double>0.02378455205093151</double>
         <double>-0.14031434257475822</double>
         <double>-0.24367268045324048</double>
         <double>-0.1342316689892197</double>
         <double>0.17561477040004092</double>
         <double>0.20326780363477576</double>
         <double>0.26849705767418963</double>
         <double>0.2415721081736355</double>
         <double>0.0</double>
         <double>-0.18468814410397816</double>
         <double>0.0</double>
         <double>0.0</double>
         <double>0.0</double>
         <double>0.0</double>
         <double>0.0</double>
         <double>0.0</double>
         <double>0.0</double>
         <double>0.0</double>
         <double>0.0</double>
         <double>0.0</double>
         <double>0.0</double>
         <double>0.0</double>
         <double>0.0</double>
         <double>0.0</double>
         <double>0.0</double>
         <double>0.0</double>
         <double>0.0</double>
         <double>0.0</double>
         <double>0.0</double>
         <double>0.0</double>
         <double>0.0</double>
         <double>0.0</double>
         <double>0.0</double>
         <double>0.0</double>
         <double>0.0</double>
         <double>0.0</double>
         <double>0.0</double>
         <double>0.0</double>
         <double>0.0</double>
         <double>0.0</double>
         <double>0.0</double>
         <double>0.0</double>
         <double>0.0</double>
         <double>0.0</double>
         <double>0.0</double>
         <double>0.0</double>
         <double>0.0</double>
         <double>0.0</double>
         <double>0.0</double>
         <double>0.0</double>
         <double>0.0</double>
         <double>0.0</double>
         <double>0.0</double>
         <double>0.0</double>
         <double>0.0</double>
         <double>0.0</double>
         <double>0.0</double>
         <double>0.9999999999999408</double>
         <double>-0.14468774197158393</double>
         <double>-0.04684769891793565</double>
         <double>-0.2475421149206836</double>
         <double>-0.1673577246916581</double>
         <double>0.19861639754857657</double>
         <double>0.16999151999961223</double>
         <double>0.17119619138932776</double>
         <double>0.1731037314135798</double>
         <double>0.0</double>
         <double>-0.06598918616391451</double>
         <double>0.0</double>
         <double>0.0</double>
         <double>0.0</double>
         <double>0.0</double>
         <double>0.0</double>
         <double>0.0</double>
         <double>0.0</double>
         <double>0.0</double>
         <double>0.0</double>
         <double>0.0</double>
         <double>0.0</double>
         <double>0.0</double>
         <double>0.0</double>
         <double>0.0</double>
         <double>0.0</double>
         <double>0.0</double>
         <double>0.0</double>
         <double>0.0</double>
         <double>0.0</double>
         <double>0.0</double>
         <double>0.0</double>
         <double>0.0</double>
         <double>0.0</double>
         <double>0.0</double>
         <double>0.0</double>
         <double>0.0</double>
         <double>0.0</double>
         <double>0.0</double>
         <double>0.0</double>
         <double>0.0</double>
         <double>0.0</double>
         <double>0.0</double>
         <double>0.0</double>
         <double>0.0</double>
         <double>0.0</double>
         <double>0.0</double>
         <double>0.0</double>
         <double>0.0</double>
         <double>0.0</double>
         <double>0.0</double>
         <double>0.0</double>
         <double>0.0</double>
         <double>0.0</double>
         <double>0.0</double>
         <double>0.0</double>
         <double>0.0</double>
         <double>0.0</double>
         <double>0.0</double>
         <double>1.0000000000000164</double>
         <double>0.22079196996580727</double>
         <double>0.24351057137849602</double>
         <double>0.20721013105056815</double>
         <double>0.012509044898248573</double>
         <double>0.013287920863123182</double>
         <double>-0.03951514504493775</double>
         <double>-0.014528488737770396</double>
         <double>0.0</double>
         <double>0.029939444915227636</double>
         <double>0.0</double>
         <double>0.0</double>
         <double>0.0</double>
         <double>0.0</double>
         <double>0.0</double>
         <double>0.0</double>
         <double>0.0</double>
         <double>0.0</double>
         <double>0.0</double>
         <double>0.0</double>
         <double>0.0</double>
         <double>0.0</double>
         <double>0.0</double>
         <double>0.0</double>
         <double>0.0</double>
         <double>0.0</double>
         <double>0.0</double>
         <double>0.0</double>
         <double>0.0</double>
         <double>0.0</double>
         <double>0.0</double>
         <double>0.0</double>
         <double>0.0</double>
         <double>0.0</double>
         <double>0.0</double>
         <double>0.0</double>
         <double>0.0</double>
         <double>0.0</double>
         <double>0.0</double>
         <double>0.0</double>
         <double>0.0</double>
         <double>0.0</double>
         <double>0.0</double>
         <double>0.0</double>
         <double>0.0</double>
         <double>0.0</double>
         <double>0.0</double>
         <double>0.0</double>
         <double>0.0</double>
         <double>0.0</double>
         <double>0.0</double>
         <double>0.0</double>
         <double>0.0</double>
         <double>0.0</double>
         <double>0.0</double>
         <double>0.0</double>
         <double>0.0</double>
         <double>0.0</double>
         <double>0.0</double>
         <double>1.0000000000000069</double>
         <double>0.28570410308681454</double>
         <double>0.42625294829655036</double>
         <double>-0.08767735055569585</double>
         <double>-0.15778993528907745</double>
         <double>-0.07875225881361059</double>
         <double>-0.09109458818601444</double>
         <double>0.0</double>
         <double>0.1377806898104946</double>
         <double>0.0</double>
         <double>0.0</double>
         <double>0.0</double>
         <double>0.0</double>
         <double>0.0</double>
         <double>0.0</double>
         <double>0.0</double>
         <double>0.0</double>
         <double>0.0</double>
         <double>0.0</double>
         <double>0.0</double>
         <double>0.0</double>
         <double>0.0</double>
         <double>0.0</double>
         <double>0.0</double>
         <double>0.0</double>
         <double>0.0</double>
         <double>0.0</double>
         <double>0.0</double>
         <double>0.0</double>
         <double>0.0</double>
         <double>0.0</double>
         <double>0.0</double>
         <double>0.0</double>
         <double>0.0</double>
         <double>0.0</double>
         <double>0.0</double>
         <double>0.0</double>
         <double>0.0</double>
         <double>0.0</double>
         <double>0.0</double>
         <double>0.0</double>
         <double>0.0</double>
         <double>0.0</double>
         <double>0.0</double>
         <double>0.0</double>
         <double>0.0</double>
         <double>0.0</double>
         <double>0.0</double>
         <double>0.0</double>
         <double>0.0</double>
         <double>0.0</double>
         <double>0.0</double>
         <double>0.0</double>
         <double>0.0</double>
         <double>0.0</double>
         <double>0.0</double>
         <double>0.0</double>
         <double>0.0</double>
         <double>0.0</double>
         <double>0.9999999999999692</double>
         <double>0.4429505238657168</double>
         <double>-0.15344264845788674</double>
         <double>-0.20723140773305826</double>
         <double>-0.24712872185081536</double>
         <double>-0.23770774275327058</double>
         <double>0.0</double>
         <double>0.23336404669312316</double>
         <double>0.0</double>
         <double>0.0</double>
         <double>0.0</double>
         <double>0.0</double>
         <double>0.0</double>
         <double>0.0</double>
         <double>0.0</double>
         <double>0.0</double>
         <double>0.0</double>
         <double>0.0</double>
         <double>0.0</double>
         <double>0.0</double>
         <double>0.0</double>
         <double>0.0</double>
         <double>0.0</double>
         <double>0.0</double>
         <double>0.0</double>
         <double>0.0</double>
         <double>0.0</double>
         <double>0.0</double>
         <double>0.0</double>
         <double>0.0</double>
         <double>0.0</double>
         <double>0.0</double>
         <double>0.0</double>
         <double>0.0</double>
         <double>0.0</double>
         <double>0.0</double>
         <double>0.0</double>
         <double>0.0</double>
         <double>0.0</double>
         <double>0.0</double>
         <double>0.0</double>
         <double>0.0</double>
         <double>0.0</double>
         <double>0.0</double>
         <double>0.0</double>
         <double>0.0</double>
         <double>0.0</double>
         <double>0.0</double>
         <double>0.0</double>
         <double>0.0</double>
         <double>0.0</double>
         <double>0.0</double>
         <double>0.0</double>
         <double>0.0</double>
         <double>0.0</double>
         <double>0.0</double>
         <double>0.0</double>
         <double>0.0</double>
         <double>0.0</double>
         <double>1.0000000000000782</double>
         <double>-0.2875282216010427</double>
         <double>-0.09579966740104606</double>
         <double>-0.15214600052046814</double>
         <double>-0.1408891973125259</double>
         <double>0.0</double>
         <double>0.18073817407524628</double>
         <double>0.0</double>
         <double>0.0</double>
         <double>0.0</double>
         <double>0.0</double>
         <double>0.0</double>
         <double>0.0</double>
         <double>0.0</double>
         <double>0.0</double>
         <double>0.0</double>
         <double>0.0</double>
         <double>0.0</double>
         <double>0.0</double>
         <double>0.0</double>
         <double>0.0</double>
         <double>0.0</double>
         <double>0.0</double>
         <double>0.0</double>
         <double>0.0</double>
         <double>0.0</double>
         <double>0.0</double>
         <double>0.0</double>
         <double>0.0</double>
         <double>0.0</double>
         <double>0.0</double>
         <double>0.0</double>
         <double>0.0</double>
         <double>0.0</double>
         <double>0.0</double>
         <double>0.0</double>
         <double>0.0</double>
         <double>0.0</double>
         <double>0.0</double>
         <double>0.0</double>
         <double>0.0</double>
         <double>0.0</double>
         <double>0.0</double>
         <double>0.0</double>
         <double>0.0</double>
         <double>0.0</double>
         <double>0.0</double>
         <double>0.0</double>
         <double>0.0</double>
         <double>0.0</double>
         <double>0.0</double>
         <double>0.0</double>
         <double>0.0</double>
         <double>0.0</double>
         <double>0.0</double>
         <double>0.0</double>
         <double>0.0</double>
         <double>0.0</double>
         <double>0.0</double>
         <double>0.9999999999999457</double>
         <double>0.15089612325642526</double>
         <double>0.3686304424758677</double>
         <double>0.3103485575473548</double>
         <double>0.0</double>
         <double>-0.08452841200389255</double>
         <double>0.0</double>
         <double>0.0</double>
         <double>0.0</double>
         <double>0.0</double>
         <double>0.0</double>
         <double>0.0</double>
         <double>0.0</double>
         <double>0.0</double>
         <double>0.0</double>
         <double>0.0</double>
         <double>0.0</double>
         <double>0.0</double>
         <double>0.0</double>
         <double>0.0</double>
         <double>0.0</double>
         <double>0.0</double>
         <double>0.0</double>
         <double>0.0</double>
         <double>0.0</double>
         <double>0.0</double>
         <double>0.0</double>
         <double>0.0</double>
         <double>0.0</double>
         <double>0.0</double>
         <double>0.0</double>
         <double>0.0</double>
         <double>0.0</double>
         <double>0.0</double>
         <double>0.0</double>
         <double>0.0</double>
         <double>0.0</double>
         <double>0.0</double>
         <double>0.0</double>
         <double>0.0</double>
         <double>0.0</double>
         <double>0.0</double>
         <double>0.0</double>
         <double>0.0</double>
         <double>0.0</double>
         <double>0.0</double>
         <double>0.0</double>
         <double>0.0</double>
         <double>0.0</double>
         <double>0.0</double>
         <double>0.0</double>
         <double>0.0</double>
         <double>0.0</double>
         <double>0.0</double>
         <double>0.0</double>
         <double>0.0</double>
         <double>0.0</double>
         <double>0.0</double>
         <double>0.0</double>
         <double>0.9999999999999885</double>
         <double>0.16486531736855278</double>
         <double>0.37865602252745173</double>
         <double>0.0</double>
         <double>-0.2107392463270593</double>
         <double>0.0</double>
         <double>0.0</double>
         <double>0.0</double>
         <double>0.0</double>
         <double>0.0</double>
         <double>0.0</double>
         <double>0.0</double>
         <double>0.0</double>
         <double>0.0</double>
         <double>0.0</double>
         <double>0.0</double>
         <double>0.0</double>
         <double>0.0</double>
         <double>0.0</double>
         <double>0.0</double>
         <double>0.0</double>
         <double>0.0</double>
         <double>0.0</double>
         <double>0.0</double>
         <double>0.0</double>
         <double>0.0</double>
         <double>0.0</double>
         <double>0.0</double>
         <double>0.0</double>
         <double>0.0</double>
         <double>0.0</double>
         <double>0.0</double>
         <double>0.0</double>
         <double>0.0</double>
         <double>0.0</double>
         <double>0.0</double>
         <double>0.0</double>
         <double>0.0</double>
         <double>0.0</double>
         <double>0.0</double>
         <double>0.0</double>
         <double>0.0</double>
         <double>0.0</double>
         <double>0.0</double>
         <double>0.0</double>
         <double>0.0</double>
         <double>0.0</double>
         <double>0.0</double>
         <double>0.0</double>
         <double>0.0</double>
         <double>0.0</double>
         <double>0.0</double>
         <double>0.0</double>
         <double>0.0</double>
         <double>0.0</double>
         <double>0.0</double>
         <double>0.0</double>
         <double>0.0</double>
         <double>0.0</double>
         <double>0.9999999999999721</double>
         <double>0.34270959728599737</double>
         <double>0.0</double>
         <double>-0.18953564263784195</double>
         <double>0.0</double>
         <double>0.0</double>
         <double>0.0</double>
         <double>0.0</double>
         <double>0.0</double>
         <double>0.0</double>
         <double>0.0</double>
         <double>0.0</double>
         <double>0.0</double>
         <double>0.0</double>
         <double>0.0</double>
         <double>0.0</double>
         <double>0.0</double>
         <double>0.0</double>
         <double>0.0</double>
         <double>0.0</double>
         <double>0.0</double>
         <double>0.0</double>
         <double>0.0</double>
         <double>0.0</double>
         <double>0.0</double>
         <double>0.0</double>
         <double>0.0</double>
         <double>0.0</double>
         <double>0.0</double>
         <double>0.0</double>
         <double>0.0</double>
         <double>0.0</double>
         <double>0.0</double>
         <double>0.0</double>
         <double>0.0</double>
         <double>0.0</double>
         <double>0.0</double>
         <double>0.0</double>
         <double>0.0</double>
         <double>0.0</double>
         <double>0.0</double>
         <double>0.0</double>
         <double>0.0</double>
         <double>0.0</double>
         <double>0.0</double>
         <double>0.0</double>
         <double>0.0</double>
         <double>0.0</double>
         <double>0.0</double>
         <double>0.0</double>
         <double>0.0</double>
         <double>0.0</double>
         <double>0.0</double>
         <double>0.0</double>
         <double>0.0</double>
         <double>0.0</double>
         <double>0.0</double>
         <double>0.0</double>
         <double>0.0</double>
         <double>0.9999999999999665</double>
         <double>0.0</double>
         <double>-0.14060307079724438</double>
         <double>0.0</double>
         <double>0.0</double>
         <double>0.0</double>
         <double>0.0</double>
         <double>0.0</double>
         <double>0.0</double>
         <double>0.0</double>
         <double>0.0</double>
         <double>0.0</double>
         <double>0.0</double>
         <double>0.0</double>
         <double>0.0</double>
         <double>0.0</double>
         <double>0.0</double>
         <double>0.0</double>
         <double>0.0</double>
         <double>0.0</double>
         <double>0.0</double>
         <double>0.0</double>
         <double>0.0</double>
         <double>0.0</double>
         <double>0.0</double>
         <double>0.0</double>
         <double>0.0</double>
         <double>0.0</double>
         <double>0.0</double>
         <double>0.0</double>
         <double>0.0</double>
         <double>0.0</double>
         <double>0.0</double>
         <double>0.0</double>
         <double>0.0</double>
         <double>0.0</double>
         <double>0.0</double>
         <double>0.0</double>
         <double>0.0</double>
         <double>0.0</double>
         <double>0.0</double>
         <double>0.0</double>
         <double>0.0</double>
         <double>0.0</double>
         <double>0.0</double>
         <double>0.0</double>
         <double>0.0</double>
         <double>0.0</double>
         <double>0.0</double>
         <double>0.0</double>
         <double>0.0</double>
         <double>0.0</double>
         <double>0.0</double>
         <double>0.0</double>
         <double>0.0</double>
         <double>0.0</double>
         <double>0.0</double>
         <double>0.0</double>
         <double>0.0</double>
         <double>0.0</double>
         <double>0.0</double>
         <double>0.0</double>
         <double>0.0</double>
         <double>0.0</double>
         <double>0.0</double>
         <double>0.0</double>
         <double>0.0</double>
         <double>0.0</double>
         <double>0.0</double>
         <double>0.0</double>
         <double>0.0</double>
         <double>0.0</double>
         <double>0.0</double>
         <double>0.0</double>
         <double>0.0</double>
         <double>0.0</double>
         <double>0.0</double>
         <double>0.0</double>
         <double>0.0</double>
         <double>0.0</double>
         <double>0.0</double>
         <double>0.0</double>
         <double>0.0</double>
         <double>0.0</double>
         <double>0.0</double>
         <double>0.0</double>
         <double>0.0</double>
         <double>0.0</double>
         <double>0.0</double>
         <double>0.0</double>
         <double>0.0</double>
         <double>0.0</double>
         <double>0.0</double>
         <double>0.0</double>
         <double>0.0</double>
         <double>0.0</double>
         <double>0.0</double>
         <double>0.0</double>
         <double>0.0</double>
         <double>0.0</double>
         <double>0.0</double>
         <double>0.0</double>
         <double>0.0</double>
         <double>0.0</double>
         <double>0.0</double>
         <double>0.0</double>
         <double>0.0</double>
         <double>0.0</double>
         <double>0.0</double>
         <double>0.0</double>
         <double>0.0</double>
         <double>0.0</double>
         <double>0.0</double>
         <double>0.0</double>
         <double>0.0</double>
         <double>0.0</double>
         <double>0.0</double>
         <double>0.0</double>
         <double>1.0000000000001006</double>
      </values>
   </indicatorCorrelations>
</dataInformation>
