# Supplementary material for: Social media addiction and emotions during the disaster recovery period—The moderating role of post-COVID timing
Source: PLoS One. 2022 Oct 20;17(10):e0274898. doi: 10.1371/journal.pone.0274898 (PMC9584413; doi:10.1371/journal.pone.0274898)
Supplement: S1 File — (ZIP) [file pone.0274898.s001.zip › Copy of Dewan - Covid/Full Final.txt.meta]

<DataFileSettings locked="false" separator="COMMA" missingValue="null" escapeSign="NONE" locale="EN">
   <groupModel>
      <groupDefinition name="GROUP_Week(0.0)" hits="318" logic="AND">
         <term operator="EQUALS" leftTerm="0.0" name="Week"/>
         <id>08246fab-9ef3-40b9-84ef-328fa1884928</id>
      </groupDefinition>
      <groupDefinition name="GROUP_Week(1.0)" hits="631" logic="AND">
         <term operator="EQUALS" leftTerm="1.0" name="Week"/>
         <id>703acb43-267d-458a-88db-1101d9276705</id>
      </groupDefinition>
      <groupDefinition name="GROUP_Week(2.0)" hits="406" logic="AND">
         <term operator="EQUALS" leftTerm="2.0" name="Week"/>
         <id>ff52bdca-050a-4024-90d0-9ed1adfe0ddd</id>
      </groupDefinition>
      <groupDefinition name="GROUP_Week(3.0)" hits="674" logic="AND">
         <term operator="EQUALS" leftTerm="3.0" name="Week"/>
         <id>a87bf302-5dfa-408f-943c-d3d268b4a58d</id>
      </groupDefinition>
      <groupDefinition name="GROUP_Week(4.0)" hits="223" logic="AND">
         <term operator="EQUALS" leftTerm="4.0" name="Week"/>
         <id>a11055e3-c670-4e62-b403-09e011f6a6e1</id>
      </groupDefinition>
      <groupDefinition name="GROUP_Week(5.0)" hits="665" logic="AND">
         <term operator="EQUALS" leftTerm="5.0" name="Week"/>
         <id>3c196c08-0284-4bd9-b58c-66326b13558b</id>
      </groupDefinition>
      <groupDefinition name="GROUP_Week(6.0)" hits="327" logic="AND">
         <term operator="EQUALS" leftTerm="6.0" name="Week"/>
         <id>799f0461-9c3e-4e6a-9e23-fad5d509903a</id>
      </groupDefinition>
   </groupModel>
   <text></text>
   <active>false</active>
</DataFileSettings>
